# Supplementary material for: Datasets of EQCM-controlled deposition and cycling of thin polypyrrole films in acetonitrile electrolyte solution
Source: Data Brief. 2020 Feb 29;29:105360. doi: 10.1016/j.dib.2020.105360 (PMC7068637; doi:10.1016/j.dib.2020.105360)
Supplement: Multimedia component 2 [file mmc2.txt]

Raw data for Fig.1a_I-vs-E
E (V)	I (A)	E (V)	I (A)	E (V)	I (A)	E (V)	I (A)	E (V)	I (A)
0,49908	2,82593E-6	0,49774	3,41125E-5	0,49506	2,39197E-5	0,49744	3,28857E-5	0,49472	2,31903E-5
0,49033	-6,85425E-6	0,49271	1,7337E-5	0,49008	1,25977E-5	0,4924	1,67358E-5	0,48975	1,16791E-5
0,48529	-8,3374E-6	0,4877	8,88977E-6	0,48505	4,88281E-6	0,4874	8,53577E-6	0,48471	4,73328E-6
0,48032	-9,68933E-6	0,48273	1,91833E-6	0,48004	7,87354E-8	0,48242	1,66931E-6	0,47971	-5,0415E-7
0,47531	-1,02997E-5	0,47772	-1,54327E-6	0,47507	-3,75336E-6	0,47739	-1,70136E-6	0,47473	-3,70178E-6
0,47031	-1,11359E-5	0,47272	-5,39246E-6	0,47003	-6,06384E-6	0,47238	-5,49316E-6	0,46973	-6,49719E-6
0,46533	-1,14258E-5	0,46771	-6,82678E-6	0,46506	-8,25501E-6	0,46741	-6,87561E-6	0,46472	-8,11768E-6
0,46033	-1,20575E-5	0,46271	-9,31397E-6	0,46005	-9,4635E-6	0,4624	-9,35669E-6	0,45972	-9,82361E-6
0,45529	-1,22101E-5	0,4577	-9,81751E-6	0,45505	-1,08856E-5	0,4574	-9,83582E-6	0,45471	-1,06873E-5
0,45032	-1,27472E-5	0,4527	-1,16638E-5	0,45004	-1,1557E-5	0,45239	-1,16821E-5	0,44971	-1,18836E-5
0,44531	-1,28326E-5	0,44769	-1,17249E-5	0,44504	-1,2616E-5	0,44739	-1,17157E-5	0,44473	-1,23993E-5
0,44031	-1,3327E-5	0,44272	-1,32629E-5	0,44003	-1,30341E-5	0,44238	-1,3269E-5	0,4397	-1,33545E-5
0,43533	-1,33881E-5	0,43771	-1,31042E-5	0,43506	-1,38977E-5	0,43741	-1,3089E-5	0,43472	-1,36749E-5
0,4303	-1,38641E-5	0,43271	-1,44836E-5	0,43005	-1,42151E-5	0,43237	-1,44836E-5	0,42972	-1,45081E-5
0,42529	-1,38977E-5	0,4277	-1,4212E-5	0,42502	-1,49689E-5	0,4274	-1,41968E-5	0,42468	-1,4743E-5
0,42032	-1,43677E-5	0,4227	-1,55243E-5	0,42004	-1,52191E-5	0,42236	-1,55151E-5	0,41971	-1,55182E-5
0,41531	-1,4389E-5	0,41769	-1,51978E-5	0,41504	-1,59332E-5	0,41739	-1,51825E-5	0,4147	-1,57013E-5
0,41031	-1,48438E-5	0,41269	-1,64795E-5	0,41003	-1,61652E-5	0,41238	-1,64673E-5	0,4097	-1,64551E-5
0,4053	-1,48651E-5	0,40768	-1,61316E-5	0,40503	-1,68579E-5	0,40738	-1,61194E-5	0,40472	-1,66229E-5
0,4003	-1,5332E-5	0,40268	-1,74011E-5	0,40002	-1,7096E-5	0,40237	-1,73859E-5	0,39972	-1,73798E-5
0,39532	-1,53412E-5	0,39771	-1,70502E-5	0,39505	-1,77582E-5	0,3974	-1,70319E-5	0,39471	-1,75293E-5
0,39032	-1,58112E-5	0,39267	-1,83044E-5	0,39005	-1,80145E-5	0,39236	-1,82983E-5	0,38971	-1,82922E-5
0,38531	-1,58203E-5	0,3877	-1,79565E-5	0,38504	-1,86615E-5	0,38739	-1,79504E-5	0,3847	-1,84357E-5
0,38031	-1,62903E-5	0,38269	-1,92169E-5	0,38004	-1,8924E-5	0,38239	-1,92108E-5	0,3797	-1,92047E-5
0,37531	-1,63025E-5	0,37769	-1,8866E-5	0,37506	-1,95679E-5	0,37738	-1,88477E-5	0,37473	-1,9339E-5
0,3703	-1,67969E-5	0,37271	-2,01325E-5	0,37006	-1,98456E-5	0,37241	-2,01233E-5	0,36969	-2,01294E-5
0,36533	-1,6803E-5	0,36771	-1,97876E-5	0,36505	-2,04865E-5	0,3674	-1,97754E-5	0,36472	-2,02637E-5
0,36032	-1,73279E-5	0,3627	-2,1051E-5	0,36005	-2,07611E-5	0,36237	-2,10449E-5	0,35971	-2,1048E-5
0,35532	-1,73523E-5	0,3577	-2,0697E-5	0,35504	-2,13867E-5	0,35739	-2,06818E-5	0,35471	-2,1167E-5
0,35031	-1,78833E-5	0,35269	-2,19543E-5	0,35004	-2,16736E-5	0,35239	-2,19421E-5	0,3497	-2,19543E-5
0,34531	-1,7926E-5	0,34769	-2,15973E-5	0,34503	-2,22931E-5	0,34738	-2,15912E-5	0,3447	-2,20673E-5
0,34033	-1,85028E-5	0,34271	-2,28546E-5	0,34003	-2,25769E-5	0,34238	-2,28485E-5	0,33972	-2,28577E-5
0,33533	-1,85791E-5	0,33771	-2,24945E-5	0,33505	-2,31812E-5	0,33737	-2,24915E-5	0,33472	-2,29645E-5
0,33032	-1,92017E-5	0,3327	-2,37579E-5	0,33002	-2,34924E-5	0,33237	-2,37518E-5	0,32971	-2,37701E-5
0,32532	-1,93115E-5	0,3277	-2,33917E-5	0,32504	-2,40662E-5	0,32739	-2,33948E-5	0,32471	-2,38495E-5
0,32031	-1,9986E-5	0,32269	-2,4649E-5	0,32004	-2,43927E-5	0,32236	-2,4646E-5	0,3197	-2,46674E-5
0,31531	-2,01599E-5	0,31769	-2,42767E-5	0,31503	-2,49634E-5	0,31738	-2,42828E-5	0,3147	-2,47559E-5
0,31033	-2,08923E-5	0,31268	-2,55493E-5	0,31006	-2,5296E-5	0,31238	-2,55493E-5	0,30972	-2,55707E-5
0,30533	-2,11151E-5	0,30768	-2,5174E-5	0,30502	-2,58606E-5	0,30737	-2,51862E-5	0,30472	-2,56622E-5
0,30032	-2,1936E-5	0,3027	-2,64435E-5	0,30002	-2,62115E-5	0,3024	-2,64557E-5	0,29968	-2,64954E-5
0,29532	-2,22107E-5	0,2977	-2,60895E-5	0,29504	-2,6767E-5	0,29739	-2,61108E-5	0,29471	-2,65747E-5
0,29031	-2,31171E-5	0,29269	-2,7356E-5	0,29004	-2,71393E-5	0,29236	-2,73834E-5	0,2897	-2,74292E-5
0,28531	-2,34772E-5	0,28769	-2,70081E-5	0,28503	-2,77069E-5	0,28738	-2,70477E-5	0,2847	-2,75238E-5
0,28033	-2,44659E-5	0,28268	-2,8299E-5	0,28003	-2,81067E-5	0,28238	-2,83295E-5	0,27969	-2,84027E-5
0,27533	-2,49023E-5	0,27771	-2,79694E-5	0,27502	-2,86804E-5	0,2774	-2,80273E-5	0,27469	-2,85095E-5
0,27032	-2,59888E-5	0,27271	-2,92847E-5	0,27005	-2,91229E-5	0,2724	-2,93396E-5	0,26971	-2,94281E-5
0,26532	-2,64923E-5	0,2677	-2,89856E-5	0,26505	-2,97119E-5	0,26739	-2,90588E-5	0,26471	-2,95654E-5
0,26031	-2,76581E-5	0,2627	-3,03223E-5	0,26004	-3,0191E-5	0,26239	-3,03955E-5	0,2597	-3,05206E-5
0,25531	-2,82349E-5	0,25769	-3,00537E-5	0,25504	-3,08106E-5	0,25739	-3,01544E-5	0,2547	-3,06824E-5
0,25034	-2,94861E-5	0,25269	-3,143E-5	0,25006	-3,13507E-5	0,25238	-3,15338E-5	0,24973	-3,17017E-5
0,24533	-3,01269E-5	0,24771	-3,12012E-5	0,24506	-3,20007E-5	0,24741	-3,13385E-5	0,24472	-3,1897E-5
0,24033	-3,14575E-5	0,24271	-3,26446E-5	0,24005	-3,26141E-5	0,2424	-3,27728E-5	0,23972	-3,29712E-5
0,23532	-3,21625E-5	0,2377	-3,24646E-5	0,23505	-3,32916E-5	0,23737	-3,26355E-5	0,23471	-3,32214E-5
0,23035	-3,3551E-5	0,23273	-3,39356E-5	0,23004	-3,39722E-5	0,23239	-3,41064E-5	0,22971	-3,43628E-5
0,22534	-3,43018E-5	0,22769	-3,38318E-5	0,22504	-3,47076E-5	0,22739	-3,40393E-5	0,22473	-3,46588E-5
0,22034	-3,57636E-5	0,22269	-3,5376E-5	0,22003	-3,54706E-5	0,22238	-3,55774E-5	0,2197	-3,58856E-5
0,21536	-3,65601E-5	0,21771	-3,5318E-5	0,21506	-3,62518E-5	0,21741	-3,55743E-5	0,21472	-3,62457E-5
0,21033	-3,80676E-5	0,21271	-3,69324E-5	0,21005	-3,71094E-5	0,2124	-3,71887E-5	0,20972	-3,75519E-5
0,20532	-3,89191E-5	0,2077	-3,69598E-5	0,20505	-3,79669E-5	0,2074	-3,72711E-5	0,20471	-3,80005E-5
0,20035	-4,04755E-5	0,2027	-3,86658E-5	0,20004	-3,89282E-5	0,20239	-3,89832E-5	0,19971	-3,94196E-5
0,19534	-4,13727E-5	0,19769	-3,87848E-5	0,19504	-3,98712E-5	0,19739	-3,91693E-5	0,19473	-3,99658E-5
0,19034	-4,29932E-5	0,19272	-4,05884E-5	0,19003	-4,09546E-5	0,19238	-4,09668E-5	0,1897	-4,14917E-5
0,18536	-4,39331E-5	0,18771	-4,08142E-5	0,18506	-4,20013E-5	0,18741	-4,12689E-5	0,18472	-4,2157E-5
0,18036	-4,56421E-5	0,18271	-4,27399E-5	0,18005	-4,32221E-5	0,1824	-4,31915E-5	0,17972	-4,38171E-5
0,17532	-4,66553E-5	0,1777	-4,30878E-5	0,17505	-4,43817E-5	0,1774	-4,36218E-5	0,17471	-4,46075E-5
0,17035	-4,84436E-5	0,1727	-4,51385E-5	0,17004	-4,57581E-5	0,17239	-4,5694E-5	0,16971	-4,64294E-5
0,16534	-4,95605E-5	0,16769	-4,56329E-5	0,16504	-4,70764E-5	0,16739	-4,6283E-5	0,1647	-4,73694E-5
0,16034	-5,15137E-5	0,16272	-4,78363E-5	0,16003	-4,86176E-5	0,16238	-4,85046E-5	0,1597	-4,9408E-5
0,15533	-5,27344E-5	0,15768	-4,84924E-5	0,15506	-5,01099E-5	0,15738	-4,93164E-5	0,15472	-5,05066E-5
0,15033	-5,47485E-5	0,15271	-5,09033E-5	0,15005	-5,18494E-5	0,1524	-5,16968E-5	0,14972	-5,26733E-5
0,14536	-5,60913E-5	0,14771	-5,17273E-5	0,14505	-5,34668E-5	0,1474	-5,26123E-5	0,14471	-5,39551E-5
0,14035	-5,82886E-5	0,1427	-5,42603E-5	0,14005	-5,53589E-5	0,14239	-5,51453E-5	0,13971	-5,62744E-5
0,13535	-5,97534E-5	0,1377	-5,52368E-5	0,13504	-5,70984E-5	0,13739	-5,62134E-5	0,1347	-5,76477E-5
0,13034	-6,20727E-5	0,13269	-5,79224E-5	0,13007	-5,91125E-5	0,13239	-5,88989E-5	0,12973	-6,01196E-5
0,12534	-6,36597E-5	0,12769	-5,89905E-5	0,12506	-6,09436E-5	0,12738	-6,00891E-5	0,12473	-6,15845E-5
0,12033	-6,604E-5	0,12274	-6,17676E-5	0,12006	-6,30493E-5	0,12241	-6,28357E-5	0,11972	-6,41174E-5
0,11536	-6,76575E-5	0,11771	-6,29272E-5	0,11505	-6,49109E-5	0,1174	-6,40869E-5	0,11472	-6,55823E-5
0,11035	-7,00684E-5	0,1127	-6,56738E-5	0,11005	-6,70166E-5	0,1124	-6,68335E-5	0,10971	-6,80847E-5
0,10535	-7,15942E-5	0,10773	-6,6803E-5	0,10504	-6,87866E-5	0,10739	-6,79932E-5	0,10471	-6,95191E-5
0,10034	-7,38831E-5	0,10269	-6,95191E-5	0,10007	-7,08313E-5	0,10239	-7,06787E-5	0,09973	-7,19299E-5
0,09534	-7,52563E-5	0,09772	-7,05566E-5	0,09503	-7,25098E-5	0,09738	-7,18079E-5	0,09473	-7,32422E-5
0,09036	-7,73315E-5	0,09271	-7,31812E-5	0,09006	-7,44934E-5	0,09241	-7,44019E-5	0,08972	-7,56226E-5
0,08536	-7,84912E-5	0,08771	-7,41577E-5	0,08505	-7,60803E-5	0,0874	-7,54394E-5	0,08472	-7,68433E-5
0,08035	-8,03833E-5	0,0827	-7,67212E-5	0,08005	-7,80334E-5	0,0824	-7,79724E-5	0,07971	-7,91626E-5
0,07535	-8,13904E-5	0,07773	-7,76367E-5	0,07504	-7,95593E-5	0,07739	-7,8949E-5	0,07471	-8,03528E-5
0,07034	-8,31909E-5	0,07269	-8,01697E-5	0,07007	-8,14819E-5	0,07239	-8,14209E-5	0,06973	-8,26111E-5
0,06534	-8,41065E-5	0,06772	-8,10242E-5	0,06503	-8,29468E-5	0,06741	-8,23669E-5	0,06473	-8,37402E-5
0,06036	-8,57849E-5	0,06271	-8,34961E-5	0,06006	-8,47778E-5	0,06241	-8,47778E-5	0,05972	-8,5907E-5
0,05536	-8,65784E-5	0,05771	-8,42896E-5	0,05505	-8,61206E-5	0,0574	-8,56323E-5	0,05472	-8,68835E-5
0,05035	-8,81958E-5	0,05273	-8,66394E-5	0,05005	-8,78601E-5	0,0524	-8,78906E-5	0,04971	-8,89282E-5
0,04534	-8,88367E-5	0,0477	-8,72803E-5	0,04504	-8,90198E-5	0,04738	-8,8562E-5	0,04471	-8,97217E-5
0,04034	-9,0271E-5	0,0427	-8,94775E-5	0,04005	-9,05456E-5	0,04239	-9,06372E-5	0,03971	-9,15527E-5
0,03535	-9,07288E-5	0,03771	-8,99048E-5	0,03505	-9,14612E-5	0,03739	-9,1095E-5	0,03471	-9,2102E-5
0,03035	-9,19495E-5	0,03271	-9,18579E-5	0,03005	-9,27734E-5	0,03239	-9,2926E-5	0,02972	-9,36585E-5
0,02535	-9,21936E-5	0,02771	-9,20715E-5	0,02505	-9,34143E-5	0,0274	-9,31396E-5	0,02472	-9,39636E-5
0,02036	-9,32007E-5	0,02271	-9,375E-5	0,02006	-9,44824E-5	0,0224	-9,4696E-5	0,01972	-9,52454E-5
0,01536	-9,32007E-5	0,01772	-9,3689E-5	0,01506	-9,48486E-5	0,0174	-9,4635E-5	0,01472	-9,52454E-5
0,01036	-9,39941E-5	0,01272	-9,51233E-5	0,01006	-9,56421E-5	0,01241	-9,59473E-5	0,00973	-9,6344E-5
0,00536	-9,37805E-5	0,00772	-9,48181E-5	0,00507	-9,57947E-5	0,00741	-9,56421E-5	0,00473	-9,61304E-5
3,69263E-4	-9,44214E-5	0,00273	-9,60388E-5	7,01904E-5	-9,64355E-5	0,00241	-9,67712E-5	-2,62451E-4	-9,70459E-5
-0,00463	-9,40857E-5	-0,00227	-9,5581E-5	-0,00493	-9,64661E-5	-0,00258	-9,6344E-5	-0,00526	-9,67407E-5
-0,00963	-9,46655E-5	-0,00727	-9,67102E-5	-0,00992	-9,70459E-5	-0,00759	-9,73816E-5	-0,01026	-9,76563E-5
-0,01462	-9,42993E-5	-0,01226	-9,61609E-5	-0,01492	-9,70459E-5	-0,01258	-9,69544E-5	-0,01526	-9,73816E-5
-0,01962	-9,49402E-5	-0,01726	-9,73206E-5	-0,01992	-9,77478E-5	-0,01758	-9,80225E-5	-0,02025	-9,83887E-5
-0,02462	-9,4696E-5	-0,02226	-9,68628E-5	-0,02491	-9,78699E-5	-0,02257	-9,77478E-5	-0,02525	-9,82971E-5
-0,02961	-9,552E-5	-0,02726	-9,81751E-5	-0,02991	-9,88159E-5	-0,02757	-9,90295E-5	-0,03025	-9,96399E-5
-0,03461	-9,552E-5	-0,03225	-9,79614E-5	-0,03491	-9,92737E-5	-0,03257	-9,90601E-5	-0,03524	-9,98535E-5
-0,0396	-9,66492E-5	-0,03725	-9,95789E-5	-0,0399	-1,00586E-4	-0,03757	-1,00708E-4	-0,04024	-1,01623E-4
-0,0446	-9,70459E-5	-0,04225	-9,9762E-5	-0,0449	-1,01471E-4	-0,04256	-1,01166E-4	-0,04524	-1,02387E-4
-0,04959	-9,86328E-5	-0,04724	-1,01837E-4	-0,0499	-1,03333E-4	-0,04756	-1,03363E-4	-0,05023	-1,04736E-4
-0,05463	-9,94873E-5	-0,05228	-1,02539E-4	-0,05493	-1,04828E-4	-0,05258	-1,04431E-4	-0,05527	-1,0614E-4
-0,05963	-1,01654E-4	-0,05728	-1,05194E-4	-0,05994	-1,07391E-4	-0,05759	-1,07269E-4	-0,06027	-1,09222E-4
-0,06464	-1,03119E-4	-0,06226	-1,06567E-4	-0,06491	-1,09619E-4	-0,06259	-1,0907E-4	-0,06525	-1,1142E-4
-0,06964	-1,05927E-4	-0,06726	-1,09985E-4	-0,06992	-1,13007E-4	-0,0676	-1,12762E-4	-0,07025	-1,15417E-4
-0,07462	-1,08063E-4	-0,07227	-1,12183E-4	-0,07492	-1,1615E-4	-0,07257	-1,15478E-4	-0,07526	-1,18591E-4
-0,07962	-1,11633E-4	-0,07727	-1,16486E-4	-0,07993	-1,20544E-4	-0,07758	-1,20117E-4	-0,08026	-1,23657E-4
-0,08463	-1,14563E-4	-0,08228	-1,19629E-4	-0,08493	-1,24725E-4	-0,08258	-1,23932E-4	-0,08527	-1,28021E-4
-0,08963	-1,18958E-4	-0,08728	-1,25E-4	-0,08994	-1,30341E-4	-0,08759	-1,29761E-4	-0,09027	-1,34399E-4
-0,0946	-1,22803E-4	-0,09229	-1,29303E-4	-0,09491	-1,35803E-4	-0,09259	-1,34888E-4	-0,09525	-1,40137E-4
-0,09961	-1,28204E-4	-0,09726	-1,35895E-4	-0,09991	-1,42792E-4	-0,0976	-1,4212E-4	-0,10025	-1,4801E-4
-0,10461	-1,33087E-4	-0,10226	-1,41541E-4	-0,10492	-1,49658E-4	-0,10257	-1,48682E-4	-0,10526	-1,55212E-4
-0,10962	-1,39557E-4	-0,10727	-1,49445E-4	-0,10992	-1,5799E-4	-0,10757	-1,57318E-4	-0,11026	-1,64459E-4
-0,11462	-1,45538E-4	-0,11224	-1,56342E-4	-0,11493	-1,66107E-4	-0,11258	-1,65222E-4	-0,11526	-1,72943E-4
-0,11963	-1,52985E-4	-0,11728	-1,65405E-4	-0,1199	-1,75476E-4	-0,11758	-1,74988E-4	-0,12027	-1,83167E-4
-0,12463	-1,5976E-4	-0,12225	-1,73218E-4	-0,12491	-1,84326E-4	-0,12259	-1,83746E-4	-0,12524	-1,92291E-4
-0,12961	-1,67786E-4	-0,12726	-1,82861E-4	-0,12991	-1,94122E-4	-0,12756	-1,94092E-4	-0,13025	-2,02911E-4
-0,13461	-1,74744E-4	-0,13226	-1,90979E-4	-0,13492	-2,03064E-4	-0,13257	-2,03095E-4	-0,13525	-2,12158E-4
-0,13962	-1,82678E-4	-0,13727	-2,00653E-4	-0,13992	-2,12769E-4	-0,13757	-2,1344E-4	-0,14026	-2,22717E-4
-0,14462	-1,89179E-4	-0,14224	-2,08496E-4	-0,14493	-2,21374E-4	-0,14258	-2,2226E-4	-0,14526	-2,31659E-4
-0,1496	-1,9632E-4	-0,14725	-2,17651E-4	-0,1499	-2,3053E-4	-0,14758	-2,32147E-4	-0,15024	-2,41699E-4
-0,1546	-2,01813E-4	-0,15225	-2,24762E-4	-0,15491	-2,38281E-4	-0,15259	-2,40326E-4	-0,15524	-2,49847E-4
-0,15961	-2,07672E-4	-0,15726	-2,3291E-4	-0,15991	-2,46338E-4	-0,15756	-2,49298E-4	-0,16025	-2,58789E-4
-0,16461	-2,11609E-4	-0,16226	-2,38739E-4	-0,16492	-2,52624E-4	-0,16257	-2,56195E-4	-0,16525	-2,65503E-4
-0,16962	-2,15515E-4	-0,16727	-2,45209E-4	-0,16992	-2,5882E-4	-0,16757	-2,63519E-4	-0,17026	-2,72614E-4
-0,17459	-2,17255E-4	-0,17224	-2,48932E-4	-0,1749	-2,62848E-4	-0,17258	-2,68372E-4	-0,17523	-2,77069E-4
-0,1796	-2,1872E-4	-0,17725	-2,5293E-4	-0,1799	-2,66327E-4	-0,17758	-2,73193E-4	-0,18024	-2,81464E-4
-0,1846	-2,17835E-4	-0,18225	-2,53845E-4	-0,18491	-2,67273E-4	-0,18256	-2,75146E-4	-0,18524	-2,82776E-4
-0,18961	-2,16553E-4	-0,18726	-2,54608E-4	-0,18991	-2,67303E-4	-0,18756	-2,76642E-4	-0,19025	-2,83661E-4
-0,19461	-2,13074E-4	-0,19223	-2,52136E-4	-0,19492	-2,64679E-4	-0,19257	-2,74994E-4	-0,19525	-2,81311E-4
-0,19962	-2,09442E-4	-0,19724	-2,49512E-4	-0,19992	-2,61139E-4	-0,19757	-2,72797E-4	-0,20026	-2,78351E-4
-0,20459	-2,04163E-4	-0,20224	-2,43927E-4	-0,20489	-2,5528E-4	-0,20258	-2,67548E-4	-0,20523	-2,724E-4
-0,20959	-1,99188E-4	-0,20724	-2,38647E-4	-0,2099	-2,48993E-4	-0,20758	-2,62085E-4	-0,21024	-2,66266E-4
-0,2146	-1,93268E-4	-0,21225	-2,3114E-4	-0,2149	-2,41242E-4	-0,21255	-2,54242E-4	-0,21524	-2,57935E-4
-0,2196	-1,88019E-4	-0,21725	-2,2464E-4	-0,21991	-2,33826E-4	-0,21756	-2,47009E-4	-0,22025	-2,50214E-4
-0,22461	-1,82342E-4	-0,22223	-2,16736E-4	-0,22491	-2,258E-4	-0,22256	-2,38251E-4	-0,22525	-2,41303E-4
-0,22958	-1,7749E-4	-0,22723	-2,10419E-4	-0,22989	-2,18597E-4	-0,22757	-2,30896E-4	-0,23026	-2,33643E-4
-0,23459	-1,72394E-4	-0,23224	-2,03095E-4	-0,23489	-2,11334E-4	-0,23257	-2,22626E-4	-0,23523	-2,25433E-4
-0,23959	-1,68152E-4	-0,23724	-1,9751E-4	-0,2399	-2,04987E-4	-0,23755	-2,16065E-4	-0,24023	-2,18689E-4
-0,2446	-1,63788E-4	-0,24225	-1,91132E-4	-0,2449	-1,98761E-4	-0,24255	-2,08801E-4	-0,24524	-2,11578E-4
-0,2496	-1,60095E-4	-0,24725	-1,86401E-4	-0,24988	-1,93329E-4	-0,24756	-2,03278E-4	-0,25021	-2,05841E-4
-0,25458	-1,56342E-4	-0,25223	-1,80878E-4	-0,25488	-1,88019E-4	-0,25253	-1,96991E-4	-0,25522	-1,99799E-4
-0,25958	-1,53168E-4	-0,25723	-1,76941E-4	-0,25989	-1,83411E-4	-0,25754	-1,92413E-4	-0,26022	-1,94977E-4
-0,26459	-1,49902E-4	-0,26224	-1,7215E-4	-0,26489	-1,78925E-4	-0,26254	-1,87012E-4	-0,26523	-1,89819E-4
-0,26959	-1,47156E-4	-0,26724	-1,68823E-4	-0,2699	-1,74957E-4	-0,26755	-1,83197E-4	-0,27023	-1,8576E-4
-0,27457	-1,44318E-4	-0,27225	-1,64673E-4	-0,2749	-1,71081E-4	-0,27255	-1,78467E-4	-0,27524	-1,81274E-4
-0,2796	-1,41907E-4	-0,27725	-1,61835E-4	-0,27991	-1,67664E-4	-0,27756	-1,75263E-4	-0,28024	-1,77795E-4
-0,28458	-1,39435E-4	-0,28223	-1,58142E-4	-0,28488	-1,64276E-4	-0,28253	-1,71081E-4	-0,28522	-1,73889E-4
-0,28958	-1,37299E-4	-0,28723	-1,55731E-4	-0,28989	-1,61285E-4	-0,28757	-1,68366E-4	-0,29022	-1,70868E-4
-0,29459	-1,35101E-4	-0,29224	-1,52435E-4	-0,29489	-1,58325E-4	-0,29254	-1,64642E-4	-0,29523	-1,67419E-4
-0,29956	-1,33209E-4	-0,29724	-1,5036E-4	-0,2999	-1,5567E-4	-0,29755	-1,62293E-4	-0,30023	-1,64764E-4
-0,30457	-1,31226E-4	-0,30222	-1,474E-4	-0,30487	-1,53046E-4	-0,30255	-1,58936E-4	-0,30521	-1,61682E-4
-0,30957	-1,29547E-4	-0,30722	-1,45569E-4	-0,30988	-1,50665E-4	-0,30756	-1,56921E-4	-0,31024	-1,59363E-4
-0,31458	-1,27747E-4	-0,31223	-1,42853E-4	-0,31488	-1,48285E-4	-0,31253	-1,5387E-4	-0,31522	-1,56555E-4
-0,31958	-1,26221E-4	-0,31723	-1,41266E-4	-0,31989	-1,46179E-4	-0,31754	-1,521E-4	-0,32022	-1,5448E-4
-0,32459	-1,24603E-4	-0,3222	-1,38794E-4	-0,32489	-1,44012E-4	-0,32254	-1,49292E-4	-0,32523	-1,51947E-4
-0,32956	-1,2323E-4	-0,32724	-1,3739E-4	-0,32989	-1,4209E-4	-0,32755	-1,47736E-4	-0,33023	-1,50086E-4
-0,33459	-1,21735E-4	-0,33221	-1,35101E-4	-0,33487	-1,40137E-4	-0,33255	-1,45142E-4	-0,33524	-1,47766E-4
-0,33957	-1,20483E-4	-0,33722	-1,3385E-4	-0,33987	-1,38367E-4	-0,33755	-1,43768E-4	-0,34021	-1,46088E-4
-0,34457	-1,1911E-4	-0,34222	-1,31714E-4	-0,34488	-1,36597E-4	-0,34256	-1,41357E-4	-0,34521	-1,43921E-4
-0,34958	-1,1795E-4	-0,34723	-1,30615E-4	-0,34988	-1,34979E-4	-0,34753	-1,40137E-4	-0,35022	-1,42426E-4
-0,35458	-1,16699E-4	-0,3522	-1,28601E-4	-0,35489	-1,33331E-4	-0,35254	-1,37878E-4	-0,35522	-1,40411E-4
-0,35956	-1,15631E-4	-0,35721	-1,27594E-4	-0,35986	-1,31836E-4	-0,35754	-1,3681E-4	-0,3602	-1,39038E-4
-0,36456	-1,14441E-4	-0,36221	-1,25732E-4	-0,36487	-1,3031E-4	-0,36252	-1,34674E-4	-0,36523	-1,37146E-4
-0,36957	-1,13464E-4	-0,36722	-1,24847E-4	-0,36987	-1,28937E-4	-0,36752	-1,33728E-4	-0,37021	-1,35895E-4
-0,37457	-1,12335E-4	-0,37222	-1,23077E-4	-0,37488	-1,27502E-4	-0,37253	-1,31714E-4	-0,37521	-1,34155E-4
-0,37955	-1,1142E-4	-0,3772	-1,22284E-4	-0,37988	-1,26221E-4	-0,37753	-1,30859E-4	-0,38022	-1,32996E-4
-0,38455	-1,10382E-4	-0,3822	-1,20606E-4	-0,38486	-1,24908E-4	-0,38254	-1,28937E-4	-0,38519	-1,31348E-4
-0,38956	-1,09528E-4	-0,38721	-1,19873E-4	-0,38986	-1,23718E-4	-0,38754	-1,28174E-4	-0,39023	-1,3028E-4
-0,39456	-1,08582E-4	-0,39221	-1,18286E-4	-0,39487	-1,22467E-4	-0,39252	-1,26373E-4	-0,3952	-1,28723E-4
-0,39957	-1,07788E-4	-0,39722	-1,17645E-4	-0,39987	-1,21338E-4	-0,39752	-1,25671E-4	-0,40021	-1,27747E-4
-0,40457	-1,06873E-4	-0,40222	-1,16119E-4	-0,40488	-1,20178E-4	-0,40253	-1,23962E-4	-0,40521	-1,26251E-4
-0,40955	-1,0611E-4	-0,4072	-1,1554E-4	-0,40985	-1,19141E-4	-0,40753	-1,23352E-4	-0,41022	-1,25366E-4
-0,41455	-1,05255E-4	-0,4122	-1,14105E-4	-0,41486	-1,18012E-4	-0,41254	-1,21704E-4	-0,41519	-1,23962E-4
-0,41956	-1,04553E-4	-0,41721	-1,13586E-4	-0,41986	-1,17065E-4	-0,41754	-1,21124E-4	-0,42023	-1,23138E-4
-0,42456	-1,03729E-4	-0,42221	-1,12183E-4	-0,42487	-1,16028E-4	-0,42252	-1,19568E-4	-0,4252	-1,21796E-4
-0,42957	-1,03088E-4	-0,42722	-1,11694E-4	-0,42987	-1,15112E-4	-0,42755	-1,19049E-4	-0,43021	-1,21033E-4
-0,43457	-1,02325E-4	-0,43219	-1,10382E-4	-0,43488	-1,14105E-4	-0,43253	-1,17554E-4	-0,43521	-1,19721E-4
-0,43954	-1,01715E-4	-0,43719	-1,09955E-4	-0,43985	-1,13251E-4	-0,43753	-1,17127E-4	-0,44019	-1,19049E-4
-0,44455	-1,00983E-4	-0,4422	-1,08673E-4	-0,44485	-1,12305E-4	-0,4425	-1,15662E-4	-0,44519	-1,17798E-4
-0,44955	-1,00403E-4	-0,4472	-1,08307E-4	-0,44986	-1,11511E-4	-0,44751	-1,15265E-4	-0,4502	-1,17157E-4
-0,45456	-9,97009E-5	-0,45221	-1,07086E-4	-0,45486	-1,10596E-4	-0,45251	-1,13861E-4	-0,4552	-1,15967E-4
-0,45956	-9,91821E-5	-0,45718	-1,0675E-4	-0,45987	-1,09863E-4	-0,45752	-1,13525E-4	-0,46021	-1,15387E-4
-0,46454	-9,85107E-5	-0,46219	-1,0556E-4	-0,46487	-1,09009E-4	-0,46252	-1,12183E-4	-0,46521	-1,14227E-4
-0,46954	-9,79919E-5	-0,46719	-1,05255E-4	-0,46985	-1,08307E-4	-0,46753	-1,11877E-4	-0,47018	-1,13708E-4
-0,47455	-9,73511E-5	-0,4722	-1,04126E-4	-0,47485	-1,07483E-4	-0,4725	-1,10565E-4	-0,47519	-1,1261E-4
-0,47952	-9,68933E-5	-0,4772	-1,03882E-4	-0,47986	-1,06842E-4	-0,47751	-1,10321E-4	-0,48019	-1,12122E-4
-0,48453	-9,6283E-5	-0,48221	-1,02783E-4	-0,48486	-1,06079E-4	-0,48251	-1,0907E-4	-0,4852	-1,11054E-4
-0,48953	-9,58557E-5	-0,48718	-1,0257E-4	-0,48987	-1,05469E-4	-0,48752	-1,08856E-4	-0,4902	-1,10626E-4
-0,49454	-9,52759E-5	-0,49219	-1,01502E-4	-0,49484	-1,04706E-4	-0,49252	-1,07635E-4	-0,49518	-1,09589E-4
-0,49927	-9,48791E-5	-0,49719	-1,01318E-4	-0,49988	-1,04126E-4	-0,49753	-1,07452E-4	-0,50018	-1,09222E-4
-0,49579	-9,10645E-5	-0,49814	-9,79919E-5	-0,49545	-1,00128E-4	-0,4978	-1,03668E-4	-0,49512	-1,04858E-4
-0,49078	-8,99658E-5	-0,49313	-9,64661E-5	-0,49045	-9,89075E-5	-0,4928	-1,02417E-4	-0,49011	-1,03882E-4
-0,48578	-8,89587E-5	-0,48813	-9,49097E-5	-0,48544	-9,78088E-5	-0,48779	-1,008E-4	-0,48511	-1,02478E-4
-0,48077	-8,82568E-5	-0,48312	-9,44214E-5	-0,48047	-9,69544E-5	-0,48279	-1,00311E-4	-0,4801	-1,01837E-4
-0,4758	-8,74329E-5	-0,47812	-9,31396E-5	-0,47546	-9,60083E-5	-0,47778	-9,8877E-5	-0,4751	-1,00616E-4
-0,47076	-8,68225E-5	-0,47311	-9,27734E-5	-0,47046	-9,52759E-5	-0,47278	-9,85413E-5	-0,47009	-1,00098E-4
-0,46579	-8,61206E-5	-0,46811	-9,15832E-5	-0,46545	-9,44214E-5	-0,46777	-9,7229E-5	-0,46512	-9,89685E-5
-0,46078	-8,56018E-5	-0,4631	-9,12781E-5	-0,46045	-9,37805E-5	-0,46277	-9,69238E-5	-0,46011	-9,85107E-5
-0,45578	-8,48999E-5	-0,45813	-9,01489E-5	-0,45544	-9,29565E-5	-0,45779	-9,57031E-5	-0,45511	-9,74426E-5
-0,45078	-8,44421E-5	-0,45313	-8,99353E-5	-0,45044	-9,23767E-5	-0,45279	-9,5459E-5	-0,4501	-9,70459E-5
-0,44577	-8,38013E-5	-0,44809	-8,88367E-5	-0,44543	-9,16138E-5	-0,44778	-9,42688E-5	-0,4451	-9,59778E-5
-0,44077	-8,33435E-5	-0,44312	-8,86536E-5	-0,44043	-9,10645E-5	-0,44278	-9,40857E-5	-0,44009	-9,56421E-5
-0,43576	-8,27332E-5	-0,43811	-8,75855E-5	-0,43546	-9,0332E-5	-0,43777	-9,29565E-5	-0,43509	-9,4635E-5
-0,43076	-8,23364E-5	-0,43311	-8,74634E-5	-0,43045	-8,98132E-5	-0,43277	-9,28039E-5	-0,43008	-9,43298E-5
-0,42575	-8,17566E-5	-0,4281	-8,64258E-5	-0,42545	-8,91113E-5	-0,42776	-9,16748E-5	-0,42508	-9,33533E-5
-0,42078	-8,13599E-5	-0,4231	-8,63037E-5	-0,42044	-8,8623E-5	-0,42276	-9,15527E-5	-0,42011	-9,30786E-5
-0,41574	-8,08105E-5	-0,41809	-8,53272E-5	-0,41544	-8,79211E-5	-0,41776	-9,04541E-5	-0,4151	-9,2102E-5
-0,41077	-8,04443E-5	-0,41312	-8,52356E-5	-0,41043	-8,74939E-5	-0,41278	-9,03626E-5	-0,4101	-9,18884E-5
-0,40576	-7,9895E-5	-0,40808	-8,42285E-5	-0,40543	-8,6792E-5	-0,40775	-8,92944E-5	-0,40509	-9,09119E-5
-0,40076	-7,95593E-5	-0,40311	-8,4198E-5	-0,40042	-8,63953E-5	-0,40277	-8,92334E-5	-0,40009	-9,07288E-5
-0,39575	-7,901E-5	-0,3981	-8,31909E-5	-0,39542	-8,57239E-5	-0,39777	-8,81653E-5	-0,39508	-8,97827E-5
-0,39075	-7,87048E-5	-0,3931	-8,31604E-5	-0,39041	-8,53272E-5	-0,39276	-8,81042E-5	-0,39008	-8,95996E-5
-0,38574	-7,81555E-5	-0,38809	-8,21838E-5	-0,38544	-8,46863E-5	-0,38776	-8,70666E-5	-0,38507	-8,86536E-5
-0,38074	-7,78809E-5	-0,38309	-8,21838E-5	-0,38043	-8,43201E-5	-0,38275	-8,70361E-5	-0,38007	-8,8501E-5
-0,37573	-7,73315E-5	-0,37808	-8,12378E-5	-0,37543	-8,36792E-5	-0,37775	-8,60291E-5	-0,37509	-8,75855E-5
-0,37076	-7,70569E-5	-0,37311	-8,12378E-5	-0,37042	-8,3313E-5	-0,37277	-8,60291E-5	-0,37009	-8,74634E-5
-0,36575	-7,65381E-5	-0,36807	-8,02918E-5	-0,36542	-8,27026E-5	-0,36774	-8,5022E-5	-0,36508	-8,65479E-5
-0,36075	-7,62939E-5	-0,3631	-8,03223E-5	-0,36041	-8,23669E-5	-0,36276	-8,5022E-5	-0,36008	-8,64258E-5
-0,35574	-7,57446E-5	-0,35809	-7,93762E-5	-0,35541	-8,17261E-5	-0,35776	-8,40149E-5	-0,35507	-8,55408E-5
-0,35074	-7,5531E-5	-0,35309	-7,94067E-5	-0,35043	-8,14209E-5	-0,35275	-8,40454E-5	-0,35007	-8,54492E-5
-0,34573	-7,50122E-5	-0,34808	-7,84912E-5	-0,3454	-8,08105E-5	-0,34775	-8,30688E-5	-0,34506	-8,45337E-5
-0,34076	-7,47681E-5	-0,34311	-7,85522E-5	-0,34042	-8,05054E-5	-0,34277	-8,30994E-5	-0,34009	-8,44726E-5
-0,33575	-7,42493E-5	-0,33807	-7,76367E-5	-0,33542	-7,9895E-5	-0,33774	-8,21228E-5	-0,33508	-8,35877E-5
-0,33075	-7,40357E-5	-0,3331	-7,76977E-5	-0,33041	-7,96204E-5	-0,33276	-8,21533E-5	-0,33008	-8,35266E-5
-0,32574	-7,35168E-5	-0,32809	-7,67822E-5	-0,32541	-7,901E-5	-0,32776	-8,12073E-5	-0,32507	-8,26416E-5
-0,32074	-7,33337E-5	-0,32309	-7,68738E-5	-0,3204	-7,87354E-5	-0,32275	-8,12378E-5	-0,32007	-8,26111E-5
-0,31573	-7,27844E-5	-0,31808	-7,59277E-5	-0,3154	-7,8125E-5	-0,31775	-8,02918E-5	-0,31506	-8,16956E-5
-0,31073	-7,26013E-5	-0,31308	-7,60498E-5	-0,31042	-7,78809E-5	-0,31274	-8,03528E-5	-0,31006	-8,16956E-5
-0,30573	-7,20825E-5	-0,30807	-7,51038E-5	-0,30542	-7,724E-5	-0,30774	-7,93762E-5	-0,30505	-8,078E-5
-0,30075	-7,18994E-5	-0,30307	-7,52258E-5	-0,30041	-7,70264E-5	-0,30273	-7,94372E-5	-0,30005	-8,07495E-5
-0,29575	-7,13196E-5	-0,29807	-7,42798E-5	-0,29541	-7,6355E-5	-0,29773	-7,84912E-5	-0,29507	-7,9834E-5
-0,29074	-7,1167E-5	-0,29309	-7,43713E-5	-0,29041	-7,61413E-5	-0,29276	-7,85217E-5	-0,29007	-7,9834E-5
-0,28574	-7,05872E-5	-0,28809	-7,33948E-5	-0,2854	-7,547E-5	-0,28775	-7,75757E-5	-0,28506	-7,88574E-5
-0,28073	-7,04041E-5	-0,28308	-7,35168E-5	-0,2804	-7,52258E-5	-0,28275	-7,75757E-5	-0,28006	-7,88574E-5
-0,27573	-6,97937E-5	-0,27808	-7,25098E-5	-0,27539	-7,45239E-5	-0,27774	-7,66296E-5	-0,27505	-7,78809E-5
-0,27072	-6,95801E-5	-0,27307	-7,26013E-5	-0,27042	-7,42798E-5	-0,27274	-7,65991E-5	-0,27005	-7,78503E-5
-0,26572	-6,89087E-5	-0,26807	-7,15637E-5	-0,26541	-7,34863E-5	-0,26773	-7,5592E-5	-0,26505	-7,68127E-5
-0,26071	-6,86951E-5	-0,26306	-7,16248E-5	-0,26041	-7,32422E-5	-0,26273	-7,55615E-5	-0,26007	-7,67517E-5
-0,25571	-6,79627E-5	-0,25806	-7,05566E-5	-0,2554	-7,23877E-5	-0,25772	-7,45239E-5	-0,25504	-7,56531E-5
-0,2507	-6,7688E-5	-0,25305	-7,05872E-5	-0,2504	-7,20825E-5	-0,25272	-7,44019E-5	-0,25006	-7,55615E-5
-0,24573	-6,6864E-5	-0,24808	-6,94275E-5	-0,24539	-7,1167E-5	-0,24774	-7,33032E-5	-0,24506	-7,43713E-5
-0,24072	-6,65283E-5	-0,24307	-6,93665E-5	-0,24042	-7,08008E-5	-0,24274	-7,30896E-5	-0,24008	-7,41882E-5
-0,23572	-6,55823E-5	-0,23807	-6,80847E-5	-0,23541	-6,97327E-5	-0,23773	-7,18994E-5	-0,23505	-7,28455E-5
-0,23071	-6,51245E-5	-0,23309	-6,79321E-5	-0,23041	-6,92444E-5	-0,23273	-7,15637E-5	-0,23007	-7,25708E-5
-0,22574	-6,39954E-5	-0,22806	-6,64978E-5	-0,2254	-6,80237E-5	-0,22772	-7,0221E-5	-0,22507	-7,10449E-5
-0,22073	-6,3446E-5	-0,22308	-6,61926E-5	-0,2204	-6,73828E-5	-0,22275	-6,97327E-5	-0,22006	-7,05872E-5
-0,21573	-6,20727E-5	-0,21808	-6,45752E-5	-0,21539	-6,58875E-5	-0,21774	-6,82068E-5	-0,21506	-6,88477E-5
-0,21072	-6,13098E-5	-0,21307	-6,40564E-5	-0,21039	-6,50635E-5	-0,21274	-6,74439E-5	-0,21005	-6,81763E-5
-0,20572	-5,96314E-5	-0,20807	-6,21643E-5	-0,20538	-6,32629E-5	-0,20773	-6,56738E-5	-0,20505	-6,61011E-5
-0,20071	-5,85937E-5	-0,20306	-6,13708E-5	-0,20041	-6,21338E-5	-0,20273	-6,45752E-5	-0,20007	-6,51245E-5
-0,19571	-5,65186E-5	-0,19806	-5,91125E-5	-0,1954	-5,99365E-5	-0,19772	-6,25E-5	-0,19507	-6,26526E-5
-0,1907	-5,50842E-5	-0,19308	-5,79224E-5	-0,1904	-5,84107E-5	-0,19272	-6,09741E-5	-0,19006	-6,12488E-5
-0,18573	-5,25513E-5	-0,18805	-5,52368E-5	-0,18539	-5,56946E-5	-0,18771	-5,84717E-5	-0,18506	-5,82886E-5
-0,18073	-5,06592E-5	-0,18307	-5,35889E-5	-0,18039	-5,37415E-5	-0,18274	-5,6427E-5	-0,18005	-5,6366E-5
-0,17572	-4,74762E-5	-0,17807	-5,0354E-5	-0,17538	-5,0415E-5	-0,17773	-5,34058E-5	-0,17505	-5,27954E-5
-0,17072	-4,50439E-5	-0,17307	-4,80865E-5	-0,17041	-4,78149E-5	-0,17273	-5,07507E-5	-0,17007	-5,0293E-5
-0,16571	-4,12201E-5	-0,16806	-4,42108E-5	-0,16537	-4,37897E-5	-0,16772	-4,70398E-5	-0,16504	-4,59808E-5
-0,16071	-3,815E-5	-0,16309	-4,13422E-5	-0,1604	-4,06036E-5	-0,16272	-4,36584E-5	-0,16006	-4,27887E-5
-0,15573	-3,35846E-5	-0,15805	-3,67615E-5	-0,1554	-3,58307E-5	-0,15771	-3,93341E-5	-0,15506	-3,77685E-5
-0,15073	-2,98309E-5	-0,15308	-3,31726E-5	-0,15039	-3,19305E-5	-0,15274	-3,5199E-5	-0,15005	-3,38592E-5
-0,14572	-2,44934E-5	-0,14807	-2,78473E-5	-0,14539	-2,63825E-5	-0,14774	-3,01422E-5	-0,14505	-2,80853E-5
-0,14072	-2,00317E-5	-0,14307	-2,35046E-5	-0,14038	-2,17438E-5	-0,14273	-2,52289E-5	-0,14005	-2,34161E-5
-0,13571	-1,39496E-5	-0,13806	-1,74438E-5	-0,13541	-1,54419E-5	-0,13773	-1,94458E-5	-0,13504	-1,68762E-5
-0,13071	-8,79517E-6	-0,13306	-1,23718E-5	-0,1304	-1,01105E-5	-0,13272	-1,37756E-5	-0,13007	-1,14868E-5
-0,1257	-1,98303E-6	-0,12805	-5,59387E-6	-0,1254	-3,07342E-6	-0,12772	-7,2937E-6	-0,12503	-4,21753E-6
-0,12073	3,84216E-6	-0,12308	1,7456E-7	-0,12039	2,94312E-6	-0,12274	-8,91724E-7	-0,12006	1,85822E-6
-0,11572	1,14319E-5	-0,11807	7,69959E-6	-0,11539	1,07544E-5	-0,11774	6,29273E-6	-0,11505	9,85718E-6
-0,11072	1,79596E-5	-0,11307	1,41937E-5	-0,11038	1,74744E-5	-0,11273	1,34369E-5	-0,11005	1,66565E-5
-0,10571	2,62756E-5	-0,10806	2,24243E-5	-0,10541	2,60193E-5	-0,10773	2,13074E-5	-0,10504	2,53693E-5
-0,10071	3,3548E-5	-0,10306	2,96814E-5	-0,1004	3,34778E-5	-0,10272	2,92236E-5	-0,10007	3,29132E-5
-0,0957	4,26483E-5	-0,09805	3,86749E-5	-0,0954	4,28009E-5	-0,09772	3,78296E-5	-0,09503	4,24072E-5
-0,09073	5,07202E-5	-0,09308	4,67102E-5	-0,09039	5,10559E-5	-0,09274	4,65332E-5	-0,09006	5,07507E-5
-0,08572	6,06384E-5	-0,08807	5,65186E-5	-0,08539	6,11878E-5	-0,08774	5,59387E-5	-0,08505	6,10352E-5
-0,08072	6,9458E-5	-0,08307	6,53381E-5	-0,08038	7,01904E-5	-0,08273	6,54297E-5	-0,08005	7,01294E-5
-0,07571	8,01392E-5	-0,07806	7,59277E-5	-0,07538	8,10852E-5	-0,07773	7,5592E-5	-0,07504	8,11768E-5
-0,07071	8,97217E-5	-0,07306	8,55103E-5	-0,07037	9,08508E-5	-0,07272	8,5846E-5	-0,07004	9,10339E-5
-0,0657	1,01166E-4	-0,06805	9,68323E-5	-0,0654	1,02509E-4	-0,06772	9,67407E-5	-0,06503	1,02814E-4
-0,06073	1,1145E-4	-0,06305	1,07147E-4	-0,06039	1,12976E-4	-0,06271	1,07758E-4	-0,06006	1,13373E-4
-0,05569	1,23627E-4	-0,05807	1,19171E-4	-0,05539	1,25336E-4	-0,05774	1,19324E-4	-0,05505	1,25855E-4
-0,05072	1,34613E-4	-0,05307	1,30218E-4	-0,05038	1,36475E-4	-0,05273	1,31043E-4	-0,05005	1,37116E-4
-0,04568	1,47492E-4	-0,04803	1,42914E-4	-0,04536	1,49567E-4	-0,0477	1,43311E-4	-0,04502	1,50269E-4
-0,04069	1,5918E-4	-0,04304	1,54663E-4	-0,04037	1,61377E-4	-0,0427	1,55701E-4	-0,04003	1,62201E-4
-0,03569	1,7276E-4	-0,03804	1,6806E-4	-0,03537	1,7514E-4	-0,0377	1,6864E-4	-0,03503	1,76056E-4
-0,03069	1,8515E-4	-0,03304	1,8045E-4	-0,03037	1,87653E-4	-0,03271	1,81732E-4	-0,03003	1,88629E-4
-0,0257	1,99371E-4	-0,02805	1,94519E-4	-0,02538	2,02087E-4	-0,02771	1,95313E-4	-0,02503	2,03156E-4
-0,0207	2,12402E-4	-0,02305	2,07611E-4	-0,02038	2,1524E-4	-0,02271	2,09107E-4	-0,02004	2,164E-4
-0,0157	2,27264E-4	-0,01805	2,22321E-4	-0,01538	2,30316E-4	-0,01771	2,23328E-4	-0,01504	2,31567E-4
-0,0107	2,40906E-4	-0,01306	2,36023E-4	-0,01038	2,4411E-4	-0,01272	2,37732E-4	-0,01004	2,45453E-4
-0,0057	2,56378E-4	-0,00805	2,51373E-4	-0,00538	2,59766E-4	-0,00771	2,52594E-4	-0,00504	2,612E-4
-7,04956E-4	2,70569E-4	-0,00306	2,65686E-4	-3,84521E-4	2,74139E-4	-0,00272	2,67609E-4	-4,88281E-5	2,75696E-4
0,00429	2,86591E-4	0,00194	2,81555E-4	0,00461	2,90405E-4	0,00228	2,8302E-4	0,00496	2,91992E-4
0,00929	3,0127E-4	0,00693	2,96417E-4	0,00961	3,05298E-4	0,00728	2,98615E-4	0,00995	3,07037E-4
0,01429	3,17627E-4	0,01194	3,12805E-4	0,01461	3,2193E-4	0,01227	3,14514E-4	0,01495	3,23761E-4
0,01929	3,32703E-4	0,01693	3,28033E-4	0,01961	3,3725E-4	0,01727	3,30505E-4	0,01995	3,39233E-4
0,02429	3,49548E-4	0,02193	3,44788E-4	0,02461	3,54431E-4	0,02227	3,46802E-4	0,02495	3,56445E-4
0,02928	3,6496E-4	0,02693	3,60504E-4	0,0296	3,70148E-4	0,02726	3,63342E-4	0,02994	3,72375E-4
0,03428	3,8208E-4	0,03193	3,77624E-4	0,0346	3,87665E-4	0,03227	3,80005E-4	0,03494	3,89954E-4
0,03928	3,97766E-4	0,03692	3,93677E-4	0,0396	4,03686E-4	0,03726	3,96881E-4	0,03993	4,06189E-4
0,04427	4,1507E-4	0,04193	4,11072E-4	0,0446	4,21478E-4	0,04226	4,13849E-4	0,04494	4,24072E-4
0,04927	4,30878E-4	0,04692	4,27368E-4	0,04959	4,37714E-4	0,04726	4,3103E-4	0,04996	4,40552E-4
0,05429	4,48273E-4	0,05194	4,44946E-4	0,05463	4,55689E-4	0,05228	4,48212E-4	0,05496	4,58679E-4
0,0593	4,6405E-4	0,05695	4,61365E-4	0,05963	4,72076E-4	0,05728	4,65546E-4	0,05997	4,75311E-4
0,0643	4,81323E-4	0,06195	4,79004E-4	0,06461	4,90173E-4	0,06229	4,82849E-4	0,06494	4,93561E-4
0,06931	4,96826E-4	0,06693	4,95483E-4	0,06961	5,06897E-4	0,06729	5,00183E-4	0,06995	5,10559E-4
0,07428	5,13916E-4	0,07193	5,13306E-4	0,07462	5,24902E-4	0,07227	5,17883E-4	0,07495	5,2887E-4
0,07928	5,28564E-4	0,07693	5,2948E-4	0,07962	5,41077E-4	0,07727	5,35278E-4	0,07996	5,45349E-4
0,08429	5,44434E-4	0,08194	5,46875E-4	0,08463	5,58777E-4	0,08228	5,52368E-4	0,08496	5,63355E-4
0,08929	5,57251E-4	0,08694	5,62439E-4	0,08963	5,74646E-4	0,08728	5,69458E-4	0,08997	5,79834E-4
0,0943	5,70679E-4	0,09195	5,78918E-4	0,0946	5,91736E-4	0,09229	5,86243E-4	0,09494	5,97534E-4
0,0993	5,79834E-4	0,09692	5,93262E-4	0,09961	6,06384E-4	0,09729	6,02722E-4	0,09995	6,13403E-4
0,10431	5,87769E-4	0,10196	6,0791E-4	0,10461	6,21948E-4	0,10229	6,18591E-4	0,10495	6,30188E-4
0,10931	5,9021E-4	0,10696	6,19812E-4	0,10962	6,3446E-4	0,1073	6,33545E-4	0,10995	6,44531E-4
0,11432	5,896E-4	0,11194	6,30188E-4	0,11462	6,46668E-4	0,11227	6,47583E-4	0,11496	6,59485E-4
0,11929	5,82886E-4	0,11694	6,36597E-4	0,11963	6,54602E-4	0,11728	6,5979E-4	0,11996	6,71081E-4
0,12433	5,7251E-4	0,12198	6,39954E-4	0,12463	6,604E-4	0,12231	6,6925E-4	0,12497	6,81763E-4
0,1293	5,5481E-4	0,12695	6,37207E-4	0,12964	6,5979E-4	0,12729	6,75354E-4	0,12997	6,87256E-4
0,13431	5,30701E-4	0,13196	6,30493E-4	0,13461	6,55518E-4	0,13229	6,76575E-4	0,13495	6,89697E-4
0,13931	4,92462E-4	0,13696	6,1676E-4	0,13962	6,43921E-4	0,1373	6,72913E-4	0,13995	6,85425E-4
0,14432	4,40765E-4	0,14194	5,96314E-4	0,14462	6,26526E-4	0,14227	6,62537E-4	0,14499	6,75964E-4
0,14932	3,76892E-4	0,14694	5,6427E-4	0,14963	5,98144E-4	0,14728	6,45447E-4	0,14996	6,57959E-4
0,15433	3,1543E-4	0,15195	5,16968E-4	0,15463	5,5603E-4	0,15228	6,18896E-4	0,15497	6,31409E-4
0,1593	2,612E-4	0,15695	4,51355E-4	0,15961	4,93469E-4	0,15729	5,77393E-4	0,15997	5,88379E-4
0,16431	2,19604E-4	0,16196	3,79486E-4	0,16461	4,19098E-4	0,16229	5,16052E-4	0,16498	5,25818E-4
0,16931	1,8631E-4	0,16696	3,12683E-4	0,16962	3,45154E-4	0,1673	4,3869E-4	0,16998	4,44977E-4
0,17432	1,62415E-4	0,17197	2,59186E-4	0,17462	2,84576E-4	0,1723	3,61633E-4	0,17496	3,66608E-4
0,17932	1,42883E-4	0,17697	2,16827E-4	0,17963	2,35779E-4	0,17731	2,96478E-4	0,17996	2,99194E-4
0,18433	1,29242E-4	0,18195	1,85547E-4	0,18466	2,00073E-4	0,18228	2,45331E-4	0,185	2,47894E-4
0,1893	1,17279E-4	0,18698	1,60828E-4	0,18961	1,716E-4	0,18732	2,06543E-4	0,18997	2,07642E-4
0,19431	1,09222E-4	0,19196	1,42853E-4	0,19464	1,51306E-4	0,19229	1,77033E-4	0,19498	1,78528E-4
0,19931	1,01379E-4	0,19696	1,27991E-4	0,19965	1,34186E-4	0,1973	1,54724E-4	0,19998	1,5506E-4
0,20432	9,64355E-5	0,20197	1,1734E-4	0,20462	1,22314E-4	0,2023	1,3739E-4	0,20496	1,38275E-4
0,20932	9,10034E-5	0,20694	1,07849E-4	0,20963	1,1142E-4	0,20731	1,24054E-4	0,20996	1,23932E-4
0,21432	8,78906E-5	0,21198	1,01196E-4	0,21463	1,04218E-4	0,21231	1,13373E-4	0,215	1,13892E-4
0,2193	8,38623E-5	0,21698	9,48181E-5	0,2196	9,68628E-5	0,21732	1,04981E-4	0,21997	1,04553E-4
0,2243	8,18787E-5	0,22195	9,05762E-5	0,22464	9,24072E-5	0,22229	9,80835E-5	0,22498	9,83582E-5
0,22931	7,87659E-5	0,22696	8,60596E-5	0,22961	8,72192E-5	0,22729	9,26209E-5	0,22998	9,20105E-5
0,23431	7,75146E-5	0,23196	8,3252E-5	0,23462	8,43811E-5	0,2323	8,79517E-5	0,23495	8,81348E-5
0,23932	7,49817E-5	0,23694	7,99255E-5	0,23962	8,05054E-5	0,23727	8,42285E-5	0,23996	8,35877E-5
0,24432	7,42187E-5	0,24197	7,80945E-5	0,24463	7,87354E-5	0,24231	8,09631E-5	0,24496	8,10852E-5
0,24933	7,2052E-5	0,24698	7,55005E-5	0,24963	7,57141E-5	0,24731	7,83997E-5	0,24997	7,76977E-5
0,2543	7,15637E-5	0,25195	7,42187E-5	0,25461	7,46155E-5	0,25229	7,60193E-5	0,25497	7,61413E-5
0,25931	6,96411E-5	0,25696	7,21436E-5	0,25961	7,20825E-5	0,25729	7,41272E-5	0,25995	7,33948E-5
0,26431	6,93359E-5	0,26196	7,1228E-5	0,26462	7,14111E-5	0,2623	7,22961E-5	0,26495	7,23877E-5
0,26932	6,75049E-5	0,26694	6,94275E-5	0,26962	6,92139E-5	0,26727	7,08618E-5	0,26996	7,00989E-5
0,27429	6,72607E-5	0,27194	6,86951E-5	0,27463	6,87256E-5	0,27228	6,93359E-5	0,27496	6,9397E-5
0,2793	6,54297E-5	0,27695	6,70166E-5	0,27963	6,66809E-5	0,27728	6,81152E-5	0,27997	6,73218E-5
0,2843	6,5155E-5	0,28195	6,63757E-5	0,28461	6,63147E-5	0,28229	6,67419E-5	0,28497	6,67419E-5
0,28931	6,32934E-5	0,28696	6,46973E-5	0,28961	6,427E-5	0,28729	6,56128E-5	0,28995	6,47583E-5
0,29431	6,29883E-5	0,29193	6,40564E-5	0,29462	6,39038E-5	0,2923	6,427E-5	0,29498	6,4209E-5
0,29929	6,10657E-5	0,29694	6,24085E-5	0,29962	6,18896E-5	0,29727	6,31714E-5	0,29996	6,22864E-5
0,30432	6,06995E-5	0,30197	6,17066E-5	0,30463	6,15234E-5	0,30231	6,18286E-5	0,30496	6,17371E-5
0,30933	5,87158E-5	0,30695	6,00281E-5	0,30963	5,94788E-5	0,30728	6,073E-5	0,30997	5,97839E-5
0,3143	5,83191E-5	0,31195	5,92956E-5	0,31461	5,9082E-5	0,31229	5,93567E-5	0,31494	5,92651E-5
0,31931	5,6366E-5	0,31696	5,76172E-5	0,31961	5,70374E-5	0,31729	5,82581E-5	0,31998	5,7312E-5
0,32431	5,59692E-5	0,32196	5,68848E-5	0,32462	5,67017E-5	0,3223	5,69153E-5	0,32495	5,68237E-5
0,32932	5,40466E-5	0,32697	5,52673E-5	0,32962	5,46875E-5	0,3273	5,58777E-5	0,32996	5,49316E-5
0,33432	5,37415E-5	0,33194	5,4596E-5	0,33463	5,43823E-5	0,33228	5,4596E-5	0,33496	5,45044E-5
0,33929	5,18799E-5	0,33694	5,30396E-5	0,33963	5,24902E-5	0,33728	5,36194E-5	0,33997	5,27039E-5
0,3443	5,16663E-5	0,34195	5,24597E-5	0,3446	5,22766E-5	0,34229	5,23987E-5	0,34497	5,23682E-5
0,3493	4,98962E-5	0,34695	5,09949E-5	0,34964	5,04456E-5	0,34729	5,15442E-5	0,34998	5,06592E-5
0,35431	4,97742E-5	0,35193	5,04761E-5	0,35461	5,0354E-5	0,35229	5,0354E-5	0,35495	5,03845E-5
0,35931	4,80621E-5	0,35696	4,91638E-5	0,35962	4,85687E-5	0,3573	4,96521E-5	0,35995	4,8761E-5
0,36432	4,80621E-5	0,36194	4,86755E-5	0,36462	4,85901E-5	0,36227	4,85626E-5	0,36499	4,86298E-5
0,36929	4,65424E-5	0,36694	4,74793E-5	0,36963	4,70154E-5	0,36728	4,79645E-5	0,36996	4,71954E-5
0,37433	4,66705E-5	0,37198	4,71893E-5	0,37463	4,71649E-5	0,37231	4,70642E-5	0,37497	4,71832E-5
0,3793	4,52759E-5	0,37695	4,61273E-5	0,37961	4,57214E-5	0,37729	4,6579E-5	0,37997	4,58923E-5
0,38431	4,51782E-5	0,38196	4,59595E-5	0,38461	4,60022E-5	0,38229	4,5813E-5	0,38495	4,60053E-5
0,38931	4,39667E-5	0,38696	4,46838E-5	0,38962	4,4342E-5	0,3873	4,51385E-5	0,38995	4,44885E-5
0,39432	4,43481E-5	0,39194	4,4696E-5	0,39462	4,47876E-5	0,39227	4,45404E-5	0,39496	4,47846E-5
0,39929	4,32098E-5	0,39694	4,39026E-5	0,39963	4,35974E-5	0,39728	4,43359E-5	0,39996	4,3747E-5
0,40433	4,37103E-5	0,40195	4,39667E-5	0,40463	4,41315E-5	0,40228	4,3808E-5	0,40497	4,41071E-5
0,4093	4,2688E-5	0,40695	4,33014E-5	0,40961	4,30481E-5	0,40729	4,37256E-5	0,40997	4,31946E-5
0,41431	4,32983E-5	0,41196	4,34814E-5	0,41461	4,36859E-5	0,41229	4,33014E-5	0,41495	4,36615E-5
0,41931	4,23889E-5	0,41693	4,29352E-5	0,41962	4,27307E-5	0,4173	4,33472E-5	0,41995	4,28619E-5
0,42432	4,31122E-5	0,42197	4,32159E-5	0,42462	4,34814E-5	0,4223	4,30298E-5	0,42496	4,34448E-5
0,42932	4,23004E-5	0,42697	4,27795E-5	0,42963	4,26178E-5	0,42731	4,31854E-5	0,42996	4,2749E-5
0,43433	4,31213E-5	0,43195	4,31519E-5	0,43466	4,34662E-5	0,43228	4,29565E-5	0,435	4,34204E-5
0,4393	4,23981E-5	0,43698	4,28345E-5	0,43961	4,2691E-5	0,43732	4,32221E-5	0,43997	4,28223E-5
0,44431	4,33228E-5	0,44196	4,328E-5	0,44464	4,36432E-5	0,44229	4,30695E-5	0,44498	4,35822E-5
0,44931	4,26849E-5	0,44696	4,30634E-5	0,44965	4,29626E-5	0,4473	4,34357E-5	0,44998	4,30878E-5
0,45432	4,3689E-5	0,45197	4,35822E-5	0,45462	4,3985E-5	0,4523	4,33746E-5	0,45496	4,39239E-5
0,45932	4,31274E-5	0,45694	4,34662E-5	0,45963	4,3399E-5	0,45728	4,38232E-5	0,45996	4,35242E-5
0,46432	4,42108E-5	0,46198	4,40521E-5	0,46463	4,44946E-5	0,46231	4,38385E-5	0,46497	4,44244E-5
0,4693	4,37164E-5	0,46698	4,40216E-5	0,4696	4,39758E-5	0,46732	4,43726E-5	0,46997	4,40979E-5
0,47433	4,487E-5	0,47195	4,46594E-5	0,47464	4,51446E-5	0,47229	4,44428E-5	0,47498	4,50653E-5
0,47931	4,44367E-5	0,47696	4,47143E-5	0,47961	4,46899E-5	0,47729	4,50561E-5	0,47995	4,4812E-5
0,48431	4,56604E-5	0,48196	4,54132E-5	0,48462	4,59198E-5	0,4823	4,51874E-5	0,48495	4,58404E-5
0,48932	4,52911E-5	0,48694	4,55261E-5	0,48965	4,55322E-5	0,48727	4,58679E-5	0,48999	4,56604E-5
0,49432	4,65546E-5	0,49197	4,62707E-5	0,49463	4,68201E-5	0,49231	4,6048E-5	0,49496	4,67255E-5
0,49933	4,62402E-5	0,49698	4,6463E-5	0,49957	4,64874E-5	0,49731	4,68048E-5
		0,50018	4,68719E-5			0,49988	4,55078E-5
