# Supplementary material for: Datasets of EQCM-controlled deposition and cycling of thin polypyrrole films in acetonitrile electrolyte solution
Source: Data Brief. 2020 Feb 29;29:105360. doi: 10.1016/j.dib.2020.105360 (PMC7068637; doi:10.1016/j.dib.2020.105360)
Supplement: Multimedia component 3 [file mmc3.txt]

Raw data for Fig.1a_dF-vs-E
E (V)	dF (Hz)	E (V)	dF (Hz)	E (V)	dF (Hz)	E (V)	dF (Hz)	E (V) dF (Hz)0
0,49033	0	0,49271	0	0,49008	-1,525	0,4924	0	0,48975	0
0,48529	1,525	0,4877	0	0,48505	0	0,4874	0	0,48471	0
0,48032	0	0,48273	0	0,48004	0	0,48242	0	0,47971	0
0,47531	0	0,47772	-1,525	0,47507	0	0,47739	-1,525	0,47473	0
0,47031	0	0,47272	-1,525	0,47003	0	0,47238	-1,525	0,46973	0
0,46533	1,525	0,46771	0	0,46506	0	0,46741	0	0,46472	0
0,46033	0	0,46271	0	0,46005	-1,525	0,4624	0	0,45972	0
0,45529	0	0,4577	0	0,45505	0	0,4574	0	0,45471	0
0,45032	0	0,4527	0	0,45004	0	0,45239	0	0,44971	0
0,44531	0	0,44769	0	0,44504	0	0,44739	0	0,44473	0
0,44031	0	0,44272	0	0,44003	0	0,44238	0	0,4397	0
0,43533	0	0,43771	0	0,43506	0	0,43741	-1,525	0,43472	0
0,4303	0	0,43271	0	0,43005	-1,525	0,43237	-1,525	0,42972	0
0,42529	0	0,4277	0	0,42502	0	0,4274	0	0,42468	0
0,42032	0	0,4227	0	0,42004	0	0,42236	0	0,41971	0
0,41531	0	0,41769	0	0,41504	0	0,41739	0	0,4147	0
0,41031	0	0,41269	0	0,41003	-1,525	0,41238	0	0,4097	0
0,4053	0	0,40768	0	0,40503	0	0,40738	0	0,40472	0
0,4003	-1,525	0,40268	0	0,40002	0	0,40237	0	0,39972	0
0,39532	-1,525	0,39771	0	0,39505	0	0,3974	0	0,39471	0
0,39032	0	0,39267	0	0,39005	-1,525	0,39236	0	0,38971	0
0,38531	0	0,3877	0	0,38504	-1,525	0,38739	-1,525	0,3847	0
0,38031	0	0,38269	0	0,38004	-1,525	0,38239	-1,525	0,3797	0
0,37531	0	0,37769	0	0,37506	-1,525	0,37738	0	0,37473	0
0,3703	0	0,37271	-1,525	0,37006	-1,525	0,37241	0	0,36969	-1,525
0,36533	0	0,36771	0	0,36505	-1,525	0,3674	0	0,36472	0
0,36032	0	0,3627	0	0,36005	-1,525	0,36237	0	0,35971	-1,525
0,35532	0	0,3577	-1,525	0,35504	0	0,35739	-1,525	0,35471	0
0,35031	-1,525	0,35269	-1,525	0,35004	-3,05	0,35239	-1,525	0,3497	0
0,34531	0	0,34769	0	0,34503	-1,525	0,34738	-1,525	0,3447	-1,525
0,34033	-1,525	0,34271	-1,525	0,34003	-1,525	0,34238	-1,525	0,33972	-1,525
0,33533	0	0,33771	-1,525	0,33505	-1,525	0,33737	0	0,33472	0
0,33032	0	0,3327	-1,525	0,33002	-3,05	0,33237	0	0,32971	-1,525
0,32532	0	0,3277	-1,525	0,32504	-1,525	0,32739	-1,525	0,32471	-1,525
0,32031	-1,525	0,32269	-1,525	0,32004	-1,525	0,32236	-1,525	0,3197	-3,05
0,31531	-1,525	0,31769	-1,525	0,31503	-1,525	0,31738	-1,525	0,3147	-1,525
0,31033	-1,525	0,31268	0	0,31006	-1,525	0,31238	-1,525	0,30972	-1,525
0,30533	0	0,30768	-1,525	0,30502	-1,525	0,30737	0	0,30472	-1,525
0,30032	-1,525	0,3027	-3,05	0,30002	-1,525	0,3024	-1,525	0,29968	-1,525
0,29532	-1,525	0,2977	-3,05	0,29504	-1,525	0,29739	-3,05	0,29471	0
0,29031	-1,525	0,29269	-3,05	0,29004	-3,05	0,29236	-3,05	0,2897	-1,525
0,28531	-1,525	0,28769	-3,05	0,28503	-3,05	0,28738	-3,05	0,2847	-3,05
0,28033	-1,525	0,28268	-3,05	0,28003	-3,05	0,28238	-3,05	0,27969	-3,05
0,27533	-1,525	0,27771	-3,05	0,27502	-3,05	0,2774	-3,05	0,27469	-1,525
0,27032	-3,05	0,27271	-3,05	0,27005	-3,05	0,2724	-3,05	0,26971	-1,525
0,26532	-3,05	0,2677	-3,05	0,26505	-3,05	0,26739	-3,05	0,26471	-1,525
0,26031	-1,525	0,2627	-3,05	0,26004	-4,58	0,26239	-3,05	0,2597	-1,525
0,25531	-1,525	0,25769	-3,05	0,25504	-3,05	0,25739	-3,05	0,2547	-3,05
0,25034	-3,05	0,25269	-4,58	0,25006	-4,58	0,25238	-3,05	0,24973	-3,05
0,24533	-3,05	0,24771	-3,05	0,24506	-3,05	0,24741	-3,05	0,24472	-3,05
0,24033	-3,05	0,24271	-3,05	0,24005	-4,58	0,2424	-3,05	0,23972	-3,05
0,23532	-3,05	0,2377	-3,05	0,23505	-3,05	0,23737	-3,05	0,23471	-3,05
0,23035	-3,05	0,23273	-3,05	0,23004	-3,05	0,23239	-3,05	0,22971	-3,05
0,22534	-3,05	0,22769	-3,05	0,22504	-3,05	0,22739	-3,05	0,22473	-3,05
0,22034	-3,05	0,22269	-4,58	0,22003	-4,58	0,22238	-3,05	0,2197	-4,58
0,21536	-3,05	0,21771	-4,58	0,21506	-4,58	0,21741	-3,05	0,21472	-3,05
0,21033	-3,05	0,21271	-4,58	0,21005	-4,58	0,2124	-3,05	0,20972	-4,58
0,20532	-3,05	0,2077	-4,58	0,20505	-4,58	0,2074	-4,58	0,20471	-4,58
0,20035	-3,05	0,2027	-4,58	0,20004	-4,58	0,20239	-4,58	0,19971	-4,58
0,19534	-3,05	0,19769	-4,58	0,19504	-4,58	0,19739	-4,58	0,19473	-4,58
0,19034	-3,05	0,19272	-6,105	0,19003	-4,58	0,19238	-4,58	0,1897	-4,58
0,18536	-3,05	0,18771	-6,105	0,18506	-4,58	0,18741	-4,58	0,18472	-4,58
0,18036	-4,58	0,18271	-4,58	0,18005	-6,105	0,1824	-4,58	0,17972	-4,58
0,17532	-4,58	0,1777	-4,58	0,17505	-4,58	0,1774	-6,105	0,17471	-4,58
0,17035	-4,58	0,1727	-4,58	0,17004	-6,105	0,17239	-6,105	0,16971	-4,58
0,16534	-4,58	0,16769	-4,58	0,16504	-6,105	0,16739	-6,105	0,1647	-4,58
0,16034	-4,58	0,16272	-4,58	0,16003	-6,105	0,16238	-4,58	0,1597	-4,58
0,15533	-4,58	0,15768	-4,58	0,15506	-6,105	0,15738	-6,105	0,15472	-4,58
0,15033	-4,58	0,15271	-6,105	0,15005	-6,105	0,1524	-6,105	0,14972	-6,105
0,14536	-6,105	0,14771	-7,63	0,14505	-6,105	0,1474	-6,105	0,14471	-6,105
0,14035	-6,105	0,1427	-7,63	0,14005	-7,63	0,14239	-7,63	0,13971	-7,63
0,13535	-6,105	0,1377	-7,63	0,13504	-6,105	0,13739	-6,105	0,1347	-6,105
0,13034	-6,105	0,13269	-7,63	0,13007	-7,63	0,13239	-6,105	0,12973	-7,63
0,12534	-6,105	0,12769	-7,63	0,12506	-7,63	0,12738	-7,63	0,12473	-6,105
0,12033	-6,105	0,12274	-7,63	0,12006	-7,63	0,12241	-7,63	0,11972	-7,63
0,11536	-7,63	0,11771	-7,63	0,11505	-7,63	0,1174	-7,63	0,11472	-7,63
0,11035	-7,63	0,1127	-7,63	0,11005	-7,63	0,1124	-7,63	0,10971	-7,63
0,10535	-7,63	0,10773	-7,63	0,10504	-7,63	0,10739	-7,63	0,10471	-7,63
0,10034	-7,63	0,10269	-7,63	0,10007	-7,63	0,10239	-7,63	0,09973	-9,155
0,09534	-7,63	0,09772	-7,63	0,09503	-7,63	0,09738	-9,155	0,09473	-9,155
0,09036	-7,63	0,09271	-7,63	0,09006	-9,155	0,09241	-9,155	0,08972	-9,155
0,08536	-7,63	0,08771	-9,155	0,08505	-7,63	0,0874	-7,63	0,08472	-9,155
0,08035	-9,155	0,0827	-9,155	0,08005	-9,155	0,0824	-7,63	0,07971	-9,155
0,07535	-10,68	0,07773	-9,155	0,07504	-9,155	0,07739	-9,155	0,07471	-9,155
0,07034	-10,68	0,07269	-10,68	0,07007	-12,21	0,07239	-9,155	0,06973	-9,155
0,06534	-10,68	0,06772	-10,68	0,06503	-10,68	0,06741	-10,68	0,06473	-9,155
0,06036	-10,68	0,06271	-10,68	0,06006	-10,68	0,06241	-10,68	0,05972	-10,68
0,05536	-10,68	0,05771	-10,68	0,05505	-10,68	0,0574	-10,68	0,05472	-10,68
0,05035	-10,68	0,05273	-12,21	0,05005	-10,68	0,0524	-10,68	0,04971	-10,68
0,04534	-10,68	0,0477	-12,21	0,04504	-10,68	0,04738	-12,21	0,04471	-10,68
0,04034	-10,68	0,0427	-12,21	0,04005	-13,735	0,04239	-12,21	0,03971	-12,21
0,03535	-12,21	0,03771	-12,21	0,03505	-12,21	0,03739	-12,21	0,03471	-12,21
0,03035	-12,21	0,03271	-12,21	0,03005	-13,735	0,03239	-12,21	0,02972	-12,21
0,02535	-12,21	0,02771	-13,735	0,02505	-12,21	0,0274	-12,21	0,02472	-12,21
0,02036	-12,21	0,02271	-13,735	0,02006	-13,735	0,0224	-13,735	0,01972	-13,735
0,01536	-12,21	0,01772	-13,735	0,01506	-13,735	0,0174	-13,735	0,01472	-13,735
0,01036	-13,735	0,01272	-15,26	0,01006	-15,26	0,01241	-15,26	0,00973	-15,26
0,00536	-15,26	0,00772	-15,26	0,00507	-13,735	0,00741	-15,26	0,00473	-15,26
3,69263E-4	-15,26	0,00273	-15,26	7,01904E-5	-15,26	0,00241	-16,785	-2,62451E-4	-15,26
-0,00463	-15,26	-0,00227	-15,26	-0,00493	-15,26	-0,00258	-16,785	-0,00526	-15,26
-0,00963	-15,26	-0,00727	-16,785	-0,00992	-16,785	-0,00759	-15,26	-0,01026	-16,785
-0,01462	-16,785	-0,01226	-16,785	-0,01492	-16,785	-0,01258	-16,785	-0,01526	-16,785
-0,01962	-16,785	-0,01726	-16,785	-0,01992	-16,785	-0,01758	-16,785	-0,02025	-16,785
-0,02462	-16,785	-0,02226	-16,785	-0,02491	-16,785	-0,02257	-16,785	-0,02525	-16,785
-0,02961	-16,785	-0,02726	-18,31	-0,02991	-18,31	-0,02757	-16,785	-0,03025	-18,31
-0,03461	-16,785	-0,03225	-18,31	-0,03491	-16,785	-0,03257	-18,31	-0,03524	-18,31
-0,0396	-18,31	-0,03725	-19,835	-0,0399	-18,31	-0,03757	-18,31	-0,04024	-18,31
-0,0446	-18,31	-0,04225	-18,31	-0,0449	-18,31	-0,04256	-18,31	-0,04524	-18,31
-0,04959	-18,31	-0,04724	-19,835	-0,0499	-19,835	-0,04756	-18,31	-0,05023	-18,31
-0,05463	-18,31	-0,05228	-19,835	-0,05493	-19,835	-0,05258	-18,31	-0,05527	-19,835
-0,05963	-18,31	-0,05728	-19,835	-0,05994	-19,835	-0,05759	-19,835	-0,06027	-19,835
-0,06464	-19,835	-0,06226	-19,835	-0,06491	-19,835	-0,06259	-19,835	-0,06525	-19,835
-0,06964	-19,835	-0,06726	-21,365	-0,06992	-19,835	-0,0676	-19,835	-0,07025	-19,835
-0,07462	-21,365	-0,07227	-21,365	-0,07492	-19,835	-0,07257	-19,835	-0,07526	-19,835
-0,07962	-21,365	-0,07727	-22,89	-0,07993	-21,365	-0,07758	-22,89	-0,08026	-21,365
-0,08463	-21,365	-0,08228	-22,89	-0,08493	-22,89	-0,08258	-22,89	-0,08527	-21,365
-0,08963	-21,365	-0,08728	-22,89	-0,08994	-22,89	-0,08759	-21,365	-0,09027	-22,89
-0,0946	-22,89	-0,09229	-22,89	-0,09491	-22,89	-0,09259	-22,89	-0,09525	-22,89
-0,09961	-22,89	-0,09726	-22,89	-0,09991	-24,415	-0,0976	-24,415	-0,10025	-22,89
-0,10461	-22,89	-0,10226	-22,89	-0,10492	-24,415	-0,10257	-24,415	-0,10526	-22,89
-0,10962	-22,89	-0,10727	-25,94	-0,10992	-25,94	-0,10757	-24,415	-0,11026	-25,94
-0,11462	-24,415	-0,11224	-25,94	-0,11493	-25,94	-0,11258	-24,415	-0,11526	-24,415
-0,11963	-24,415	-0,11728	-25,94	-0,1199	-25,94	-0,11758	-25,94	-0,12027	-27,465
-0,12463	-25,94	-0,12225	-25,94	-0,12491	-25,94	-0,12259	-25,94	-0,12524	-27,465
-0,12961	-25,94	-0,12726	-27,465	-0,12991	-27,465	-0,12756	-27,465	-0,13025	-27,465
-0,13461	-25,94	-0,13226	-27,465	-0,13492	-27,465	-0,13257	-27,465	-0,13525	-27,465
-0,13962	-27,465	-0,13727	-27,465	-0,13992	-28,99	-0,13757	-28,99	-0,14026	-28,99
-0,14462	-28,99	-0,14224	-28,99	-0,14493	-28,99	-0,14258	-28,99	-0,14526	-28,99
-0,1496	-28,99	-0,14725	-30,52	-0,1499	-30,52	-0,14758	-30,52	-0,15024	-32,045
-0,1546	-30,52	-0,15225	-30,52	-0,15491	-32,045	-0,15259	-30,52	-0,15524	-32,045
-0,15961	-30,52	-0,15726	-32,045	-0,15991	-32,045	-0,15756	-33,57	-0,16025	-35,095
-0,16461	-30,52	-0,16226	-32,045	-0,16492	-33,57	-0,16257	-33,57	-0,16525	-35,095
-0,16962	-30,52	-0,16727	-35,095	-0,16992	-33,57	-0,16757	-35,095	-0,17026	-36,62
-0,17459	-32,045	-0,17224	-35,095	-0,1749	-35,095	-0,17258	-35,095	-0,17523	-36,62
-0,1796	-33,57	-0,17725	-35,095	-0,1799	-36,62	-0,17758	-38,15	-0,18024	-38,15
-0,1846	-35,095	-0,18225	-35,095	-0,18491	-36,62	-0,18256	-36,62	-0,18524	-38,15
-0,18961	-35,095	-0,18726	-36,62	-0,18991	-36,62	-0,18756	-38,15	-0,19025	-41,2
-0,19461	-36,62	-0,19223	-38,15	-0,19492	-41,2	-0,19257	-38,15	-0,19525	-41,2
-0,19962	-36,62	-0,19724	-39,675	-0,19992	-41,2	-0,19757	-41,2	-0,20026	-42,725
-0,20459	-38,15	-0,20224	-41,2	-0,20489	-41,2	-0,20258	-41,2	-0,20523	-42,725
-0,20959	-38,15	-0,20724	-42,725	-0,2099	-41,2	-0,20758	-44,25	-0,21024	-45,775
-0,2146	-38,15	-0,21225	-42,725	-0,2149	-44,25	-0,21255	-44,25	-0,21524	-45,775
-0,2196	-38,15	-0,21725	-44,25	-0,21991	-44,25	-0,21756	-45,775	-0,22025	-47,305
-0,22461	-41,2	-0,22223	-44,25	-0,22491	-45,775	-0,22256	-45,775	-0,22525	-47,305
-0,22958	-41,2	-0,22723	-44,25	-0,22989	-45,775	-0,22757	-47,305	-0,23026	-50,355
-0,23459	-41,2	-0,23224	-45,775	-0,23489	-47,305	-0,23257	-47,305	-0,23523	-50,355
-0,23959	-41,2	-0,23724	-45,775	-0,2399	-47,305	-0,23755	-48,83	-0,24023	-50,355
-0,2446	-42,725	-0,24225	-47,305	-0,2449	-48,83	-0,24255	-48,83	-0,24524	-50,355
-0,2496	-42,725	-0,24725	-47,305	-0,24988	-48,83	-0,24756	-50,355	-0,25021	-51,88
-0,25458	-44,25	-0,25223	-48,83	-0,25488	-50,355	-0,25253	-50,355	-0,25522	-51,88
-0,25958	-44,25	-0,25723	-48,83	-0,25989	-50,355	-0,25754	-51,88	-0,26022	-54,93
-0,26459	-45,775	-0,26224	-50,355	-0,26489	-51,88	-0,26254	-53,405	-0,26523	-54,93
-0,26959	-45,775	-0,26724	-50,355	-0,2699	-51,88	-0,26755	-54,93	-0,27023	-56,46
-0,27457	-45,775	-0,27225	-50,355	-0,2749	-53,405	-0,27255	-54,93	-0,27524	-56,46
-0,2796	-47,305	-0,27725	-51,88	-0,27991	-54,93	-0,27756	-56,46	-0,28024	-57,985
-0,28458	-48,83	-0,28223	-53,405	-0,28488	-56,46	-0,28253	-56,46	-0,28522	-57,985
-0,28958	-48,83	-0,28723	-53,405	-0,28989	-56,46	-0,28757	-57,985	-0,29022	-57,985
-0,29459	-48,83	-0,29224	-53,405	-0,29489	-56,46	-0,29254	-57,985	-0,29523	-57,985
-0,29956	-48,83	-0,29724	-54,93	-0,2999	-56,46	-0,29755	-57,985	-0,30023	-59,51
-0,30457	-50,355	-0,30222	-56,46	-0,30487	-57,985	-0,30255	-59,51	-0,30521	-61,035
-0,30957	-50,355	-0,30722	-56,46	-0,30988	-57,985	-0,30756	-61,035	-0,31024	-62,56
-0,31458	-51,88	-0,31223	-56,46	-0,31488	-59,51	-0,31253	-61,035	-0,31522	-62,56
-0,31958	-51,88	-0,31723	-56,46	-0,31989	-59,51	-0,31754	-61,035	-0,32022	-64,085
-0,32459	-51,88	-0,3222	-57,985	-0,32489	-61,035	-0,32254	-61,035	-0,32523	-64,085
-0,32956	-53,405	-0,32724	-57,985	-0,32989	-61,035	-0,32755	-62,56	-0,33023	-65,615
-0,33459	-53,405	-0,33221	-57,985	-0,33487	-61,035	-0,33255	-62,56	-0,33524	-65,615
-0,33957	-53,405	-0,33722	-59,51	-0,33987	-61,035	-0,33755	-64,085	-0,34021	-65,615
-0,34457	-54,93	-0,34222	-59,51	-0,34488	-64,085	-0,34256	-64,085	-0,34521	-65,615
-0,34958	-54,93	-0,34723	-59,51	-0,34988	-64,085	-0,34753	-65,615	-0,35022	-67,14
-0,35458	-56,46	-0,3522	-61,035	-0,35489	-65,615	-0,35254	-65,615	-0,35522	-68,665
-0,35956	-56,46	-0,35721	-59,51	-0,35986	-65,615	-0,35754	-65,615	-0,3602	-68,665
-0,36456	-56,46	-0,36221	-62,56	-0,36487	-65,615	-0,36252	-67,14	-0,36523	-68,665
-0,36957	-56,46	-0,36722	-62,56	-0,36987	-65,615	-0,36752	-67,14	-0,37021	-70,19
-0,37457	-57,985	-0,37222	-64,085	-0,37488	-67,14	-0,37253	-67,14	-0,37521	-70,19
-0,37955	-57,985	-0,3772	-62,56	-0,37988	-67,14	-0,37753	-68,665	-0,38022	-70,19
-0,38455	-57,985	-0,3822	-65,615	-0,38486	-67,14	-0,38254	-68,665	-0,38519	-71,715
-0,38956	-57,985	-0,38721	-65,615	-0,38986	-68,665	-0,38754	-70,19	-0,39023	-71,715
-0,39456	-59,51	-0,39221	-65,615	-0,39487	-68,665	-0,39252	-70,19	-0,3952	-73,245
-0,39957	-59,51	-0,39722	-65,615	-0,39987	-68,665	-0,39752	-70,19	-0,40021	-73,245
-0,40457	-59,51	-0,40222	-67,14	-0,40488	-70,19	-0,40253	-70,19	-0,40521	-73,245
-0,40955	-59,51	-0,4072	-67,14	-0,40985	-70,19	-0,40753	-73,245	-0,41022	-74,77
-0,41455	-61,035	-0,4122	-67,14	-0,41486	-70,19	-0,41254	-73,245	-0,41519	-76,295
-0,41956	-62,56	-0,41721	-67,14	-0,41986	-70,19	-0,41754	-73,245	-0,42023	-76,295
-0,42456	-61,035	-0,42221	-68,665	-0,42487	-71,715	-0,42252	-73,245	-0,4252	-76,295
-0,42957	-62,56	-0,42722	-68,665	-0,42987	-71,715	-0,42755	-74,77	-0,43021	-76,295
-0,43457	-62,56	-0,43219	-70,19	-0,43488	-73,245	-0,43253	-74,77	-0,43521	-76,295
-0,43954	-64,085	-0,43719	-70,19	-0,43985	-73,245	-0,43753	-74,77	-0,44019	-76,295
-0,44455	-64,085	-0,4422	-70,19	-0,44485	-74,77	-0,4425	-76,295	-0,44519	-77,82
-0,44955	-64,085	-0,4472	-70,19	-0,44986	-74,77	-0,44751	-76,295	-0,4502	-77,82
-0,45456	-64,085	-0,45221	-71,715	-0,45486	-74,77	-0,45251	-76,295	-0,4552	-79,345
-0,45956	-65,615	-0,45718	-71,715	-0,45987	-74,77	-0,45752	-76,295	-0,46021	-79,345
-0,46454	-65,615	-0,46219	-73,245	-0,46487	-76,295	-0,46252	-77,82	-0,46521	-79,345
-0,46954	-65,615	-0,46719	-73,245	-0,46985	-76,295	-0,46753	-77,82	-0,47018	-79,345
-0,47455	-65,615	-0,4722	-73,245	-0,47485	-76,295	-0,4725	-77,82	-0,47519	-80,87
-0,47952	-65,615	-0,4772	-73,245	-0,47986	-76,295	-0,47751	-77,82	-0,48019	-80,87
-0,48453	-65,615	-0,48221	-74,77	-0,48486	-77,82	-0,48251	-79,345	-0,4852	-80,87
-0,48953	-67,14	-0,48718	-74,77	-0,48987	-77,82	-0,48752	-80,87	-0,4902	-80,87
-0,49454	-67,14	-0,49219	-76,295	-0,49484	-77,82	-0,49252	-80,87	-0,49518	-83,925
-0,49927	-68,665	-0,49719	-76,295	-0,49988	-77,82	-0,49753	-80,87	-0,50018	-83,925
-0,49579	-68,665	-0,49814	-76,295	-0,49545	-79,345	-0,4978	-80,87	-0,49512	-85,45
-0,49078	-68,665	-0,49313	-76,295	-0,49045	-79,345	-0,4928	-82,4	-0,49011	-85,45
-0,48578	-68,665	-0,48813	-77,82	-0,48544	-80,87	-0,48779	-82,4	-0,48511	-85,45
-0,48077	-68,665	-0,48312	-77,82	-0,48047	-80,87	-0,48279	-82,4	-0,4801	-85,45
-0,4758	-68,665	-0,47812	-77,82	-0,47546	-80,87	-0,47778	-83,925	-0,4751	-86,975
-0,47076	-70,19	-0,47311	-77,82	-0,47046	-80,87	-0,47278	-83,925	-0,47009	-86,975
-0,46579	-70,19	-0,46811	-77,82	-0,46545	-80,87	-0,46777	-83,925	-0,46512	-86,975
-0,46078	-70,19	-0,4631	-77,82	-0,46045	-80,87	-0,46277	-83,925	-0,46011	-86,975
-0,45578	-71,715	-0,45813	-79,345	-0,45544	-82,4	-0,45779	-85,45	-0,45511	-88,5
-0,45078	-73,245	-0,45313	-79,345	-0,45044	-82,4	-0,45279	-85,45	-0,4501	-86,975
-0,44577	-73,245	-0,44809	-79,345	-0,44543	-83,925	-0,44778	-86,975	-0,4451	-88,5
-0,44077	-73,245	-0,44312	-79,345	-0,44043	-83,925	-0,44278	-85,45	-0,44009	-88,5
-0,43576	-73,245	-0,43811	-80,87	-0,43546	-85,45	-0,43777	-86,975	-0,43509	-90,025
-0,43076	-73,245	-0,43311	-80,87	-0,43045	-85,45	-0,43277	-86,975	-0,43008	-90,025
-0,42575	-73,245	-0,4281	-82,4	-0,42545	-86,975	-0,42776	-86,975	-0,42508	-91,555
-0,42078	-73,245	-0,4231	-82,4	-0,42044	-86,975	-0,42276	-86,975	-0,42011	-91,555
-0,41574	-73,245	-0,41809	-82,4	-0,41544	-85,45	-0,41776	-88,5	-0,4151	-91,555
-0,41077	-74,77	-0,41312	-82,4	-0,41043	-85,45	-0,41278	-88,5	-0,4101	-91,555
-0,40576	-74,77	-0,40808	-83,925	-0,40543	-86,975	-0,40775	-88,5	-0,40509	-93,08
-0,40076	-76,295	-0,40311	-83,925	-0,40042	-86,975	-0,40277	-88,5	-0,40009	-93,08
-0,39575	-76,295	-0,3981	-82,4	-0,39542	-86,975	-0,39777	-91,555	-0,39508	-93,08
-0,39075	-76,295	-0,3931	-82,4	-0,39041	-86,975	-0,39276	-90,025	-0,39008	-93,08
-0,38574	-76,295	-0,38809	-85,45	-0,38544	-86,975	-0,38776	-90,025	-0,38507	-94,605
-0,38074	-77,82	-0,38309	-83,925	-0,38043	-88,5	-0,38275	-90,025	-0,38007	-94,605
-0,37573	-76,295	-0,37808	-85,45	-0,37543	-88,5	-0,37775	-93,08	-0,37509	-96,13
-0,37076	-76,295	-0,37311	-85,45	-0,37042	-88,5	-0,37277	-91,555	-0,37009	-96,13
-0,36575	-77,82	-0,36807	-86,975	-0,36542	-90,025	-0,36774	-93,08	-0,36508	-96,13
-0,36075	-77,82	-0,3631	-86,975	-0,36041	-90,025	-0,36276	-91,555	-0,36008	-96,13
-0,35574	-77,82	-0,35809	-86,975	-0,35541	-90,025	-0,35776	-94,605	-0,35507	-96,13
-0,35074	-77,82	-0,35309	-88,5	-0,35043	-91,555	-0,35275	-94,605	-0,35007	-96,13
-0,34573	-79,345	-0,34808	-86,975	-0,3454	-91,555	-0,34775	-94,605	-0,34506	-96,13
-0,34076	-79,345	-0,34311	-86,975	-0,34042	-91,555	-0,34277	-93,08	-0,34009	-96,13
-0,33575	-79,345	-0,33807	-88,5	-0,33542	-91,555	-0,33774	-96,13	-0,33508	-97,655
-0,33075	-79,345	-0,3331	-88,5	-0,33041	-91,555	-0,33276	-96,13	-0,33008	-97,655
-0,32574	-79,345	-0,32809	-88,5	-0,32541	-93,08	-0,32776	-96,13	-0,32507	-97,655
-0,32074	-80,87	-0,32309	-88,5	-0,3204	-93,08	-0,32275	-96,13	-0,32007	-97,655
-0,31573	-80,87	-0,31808	-90,025	-0,3154	-94,605	-0,31775	-96,13	-0,31506	-100,71
-0,31073	-82,4	-0,31308	-90,025	-0,31042	-94,605	-0,31274	-96,13	-0,31006	-99,185
-0,30573	-82,4	-0,30807	-90,025	-0,30542	-94,605	-0,30774	-97,655	-0,30505	-100,71
-0,30075	-82,4	-0,30307	-90,025	-0,30041	-94,605	-0,30273	-97,655	-0,30005	-100,71
-0,29575	-82,4	-0,29807	-91,555	-0,29541	-94,605	-0,29773	-97,655	-0,29507	-100,71
-0,29074	-83,925	-0,29309	-91,555	-0,29041	-96,13	-0,29276	-97,655	-0,29007	-100,71
-0,28574	-83,925	-0,28809	-93,08	-0,2854	-96,13	-0,28775	-97,655	-0,28506	-100,71
-0,28073	-82,4	-0,28308	-93,08	-0,2804	-96,13	-0,28275	-97,655	-0,28006	-100,71
-0,27573	-82,4	-0,27808	-93,08	-0,27539	-96,13	-0,27774	-100,71	-0,27505	-103,76
-0,27072	-85,45	-0,27307	-93,08	-0,27042	-96,13	-0,27274	-99,185	-0,27005	-102,235
-0,26572	-85,45	-0,26807	-93,08	-0,26541	-96,13	-0,26773	-100,71	-0,26505	-103,76
-0,26071	-85,45	-0,26306	-93,08	-0,26041	-96,13	-0,26273	-100,71	-0,26007	-103,76
-0,25571	-85,45	-0,25806	-94,605	-0,2554	-96,13	-0,25772	-102,235	-0,25504	-105,285
-0,2507	-85,45	-0,25305	-94,605	-0,2504	-97,655	-0,25272	-100,71	-0,25006	-105,285
-0,24573	-86,975	-0,24808	-94,605	-0,24539	-97,655	-0,24774	-100,71	-0,24506	-105,285
-0,24072	-86,975	-0,24307	-94,605	-0,24042	-97,655	-0,24274	-100,71	-0,24008	-105,285
-0,23572	-86,975	-0,23807	-96,13	-0,23541	-99,185	-0,23773	-103,76	-0,23505	-105,285
-0,23071	-86,975	-0,23309	-96,13	-0,23041	-99,185	-0,23273	-102,235	-0,23007	-105,285
-0,22574	-86,975	-0,22806	-96,13	-0,2254	-99,185	-0,22772	-103,76	-0,22507	-106,81
-0,22073	-88,5	-0,22308	-96,13	-0,2204	-100,71	-0,22275	-102,235	-0,22006	-106,81
-0,21573	-88,5	-0,21808	-96,13	-0,21539	-100,71	-0,21774	-105,285	-0,21506	-106,81
-0,21072	-86,975	-0,21307	-96,13	-0,21039	-100,71	-0,21274	-105,285	-0,21005	-106,81
-0,20572	-86,975	-0,20807	-96,13	-0,20538	-100,71	-0,20773	-105,285	-0,20505	-106,81
-0,20071	-88,5	-0,20306	-97,655	-0,20041	-100,71	-0,20273	-103,76	-0,20007	-106,81
-0,19571	-88,5	-0,19806	-97,655	-0,1954	-100,71	-0,19772	-105,285	-0,19507	-108,34
-0,1907	-88,5	-0,19308	-97,655	-0,1904	-103,76	-0,19272	-105,285	-0,19006	-108,34
-0,18573	-88,5	-0,18805	-99,185	-0,18539	-103,76	-0,18771	-106,81	-0,18506	-109,865
-0,18073	-90,025	-0,18307	-99,185	-0,18039	-102,235	-0,18274	-105,285	-0,18005	-109,865
-0,17572	-90,025	-0,17807	-99,185	-0,17538	-102,235	-0,17773	-106,81	-0,17505	-109,865
-0,17072	-90,025	-0,17307	-99,185	-0,17041	-102,235	-0,17273	-106,81	-0,17007	-111,39
-0,16571	-90,025	-0,16806	-99,185	-0,16537	-103,76	-0,16772	-108,34	-0,16504	-111,39
-0,16071	-91,555	-0,16309	-99,185	-0,1604	-103,76	-0,16272	-106,81	-0,16006	-109,865
-0,15573	-91,555	-0,15805	-99,185	-0,1554	-103,76	-0,15771	-108,34	-0,15506	-111,39
-0,15073	-91,555	-0,15308	-99,185	-0,15039	-105,285	-0,15274	-108,34	-0,15005	-111,39
-0,14572	-91,555	-0,14807	-100,71	-0,14539	-105,285	-0,14774	-108,34	-0,14505	-111,39
-0,14072	-91,555	-0,14307	-100,71	-0,14038	-103,76	-0,14273	-108,34	-0,14005	-111,39
-0,13571	-91,555	-0,13806	-100,71	-0,13541	-103,76	-0,13773	-108,34	-0,13504	-111,39
-0,13071	-91,555	-0,13306	-100,71	-0,1304	-105,285	-0,13272	-108,34	-0,13007	-111,39
-0,1257	-91,555	-0,12805	-100,71	-0,1254	-105,285	-0,12772	-108,34	-0,12503	-112,915
-0,12073	-93,08	-0,12308	-102,235	-0,12039	-105,285	-0,12274	-108,34	-0,12006	-112,915
-0,11572	-93,08	-0,11807	-100,71	-0,11539	-105,285	-0,11774	-108,34	-0,11505	-112,915
-0,11072	-93,08	-0,11307	-100,71	-0,11038	-105,285	-0,11273	-108,34	-0,11005	-112,915
-0,10571	-91,555	-0,10806	-102,235	-0,10541	-105,285	-0,10773	-108,34	-0,10504	-112,915
-0,10071	-91,555	-0,10306	-102,235	-0,1004	-105,285	-0,10272	-108,34	-0,10007	-112,915
-0,0957	-93,08	-0,09805	-102,235	-0,0954	-105,285	-0,09772	-108,34	-0,09503	-112,915
-0,09073	-93,08	-0,09308	-100,71	-0,09039	-105,285	-0,09274	-108,34	-0,09006	-112,915
-0,08572	-93,08	-0,08807	-100,71	-0,08539	-105,285	-0,08774	-108,34	-0,08505	-111,39
-0,08072	-91,555	-0,08307	-100,71	-0,08038	-105,285	-0,08273	-108,34	-0,08005	-112,915
-0,07571	-91,555	-0,07806	-100,71	-0,07538	-105,285	-0,07773	-109,865	-0,07504	-112,915
-0,07071	-91,555	-0,07306	-100,71	-0,07037	-105,285	-0,07272	-108,34	-0,07004	-112,915
-0,0657	-91,555	-0,06805	-99,185	-0,0654	-105,285	-0,06772	-108,34	-0,06503	-111,39
-0,06073	-91,555	-0,06305	-99,185	-0,06039	-103,76	-0,06271	-108,34	-0,06006	-111,39
-0,05569	-91,555	-0,05807	-99,185	-0,05539	-103,76	-0,05774	-108,34	-0,05505	-109,865
-0,05072	-88,5	-0,05307	-99,185	-0,05038	-103,76	-0,05273	-106,81	-0,05005	-109,865
-0,04568	-88,5	-0,04803	-99,185	-0,04536	-103,76	-0,0477	-106,81	-0,04502	-108,34
-0,04069	-88,5	-0,04304	-97,655	-0,04037	-102,235	-0,0427	-106,81	-0,04003	-108,34
-0,03569	-88,5	-0,03804	-97,655	-0,03537	-102,235	-0,0377	-105,285	-0,03503	-108,34
-0,03069	-86,975	-0,03304	-96,13	-0,03037	-102,235	-0,03271	-105,285	-0,03003	-108,34
-0,0257	-86,975	-0,02805	-96,13	-0,02538	-102,235	-0,02771	-105,285	-0,02503	-106,81
-0,0207	-86,975	-0,02305	-96,13	-0,02038	-99,185	-0,02271	-105,285	-0,02004	-106,81
-0,0157	-86,975	-0,01805	-96,13	-0,01538	-99,185	-0,01771	-102,235	-0,01504	-105,285
-0,0107	-83,925	-0,01306	-94,605	-0,01038	-96,13	-0,01272	-102,235	-0,01004	-105,285
-0,0057	-83,925	-0,00805	-94,605	-0,00538	-96,13	-0,00771	-100,71	-0,00504	-103,76
-7,04956E-4	-80,87	-0,00306	-91,555	-3,84521E-4	-96,13	-0,00272	-100,71	-4,88281E-5	-103,76
0,00429	-80,87	0,00194	-91,555	0,00461	-96,13	0,00228	-97,655	0,00496	-102,235
0,00929	-79,345	0,00693	-90,025	0,00961	-93,08	0,00728	-97,655	0,00995	-100,71
0,01429	-79,345	0,01194	-91,555	0,01461	-93,08	0,01227	-96,13	0,01495	-99,185
0,01929	-76,295	0,01693	-88,5	0,01961	-90,025	0,01727	-96,13	0,01995	-97,655
0,02429	-76,295	0,02193	-86,975	0,02461	-90,025	0,02227	-93,08	0,02495	-96,13
0,02928	-74,77	0,02693	-82,4	0,0296	-86,975	0,02726	-93,08	0,02994	-94,605
0,03428	-73,245	0,03193	-83,925	0,0346	-86,975	0,03227	-90,025	0,03494	-93,08
0,03928	-70,19	0,03692	-80,87	0,0396	-82,4	0,03726	-90,025	0,03993	-91,555
0,04427	-70,19	0,04193	-80,87	0,0446	-82,4	0,04226	-86,975	0,04494	-90,025
0,04927	-68,665	0,04692	-77,82	0,04959	-79,345	0,04726	-86,975	0,04996	-88,5
0,05429	-65,615	0,05194	-77,82	0,05463	-79,345	0,05228	-82,4	0,05496	-86,975
0,0593	-64,085	0,05695	-73,245	0,05963	-76,295	0,05728	-82,4	0,05997	-83,925
0,0643	-62,56	0,06195	-74,77	0,06461	-76,295	0,06229	-77,82	0,06494	-83,925
0,06931	-61,035	0,06693	-70,19	0,06961	-71,715	0,06729	-77,82	0,06995	-79,345
0,07428	-57,985	0,07193	-70,19	0,07462	-71,715	0,07227	-74,77	0,07495	-79,345
0,07928	-56,46	0,07693	-65,615	0,07962	-67,14	0,07727	-74,77	0,07996	-74,77
0,08429	-53,405	0,08194	-65,615	0,08463	-67,14	0,08228	-68,665	0,08496	-74,77
0,08929	-51,88	0,08694	-61,035	0,08963	-62,56	0,08728	-68,665	0,08997	-70,19
0,0943	-48,83	0,09195	-61,035	0,0946	-62,56	0,09229	-65,615	0,09494	-70,19
0,0993	-47,305	0,09692	-56,46	0,09961	-57,985	0,09729	-64,085	0,09995	-65,615
0,10431	-45,775	0,10196	-56,46	0,10461	-57,985	0,10229	-59,51	0,10495	-65,615
0,10931	-44,25	0,10696	-50,355	0,10962	-51,88	0,1073	-57,985	0,10995	-61,035
0,11432	-38,15	0,11194	-50,355	0,11462	-51,88	0,11227	-54,93	0,11496	-61,035
0,11929	-38,15	0,11694	-44,25	0,11963	-45,775	0,11728	-53,405	0,11996	-53,405
0,12433	-35,095	0,12198	-45,775	0,12463	-45,775	0,12231	-48,83	0,12497	-53,405
0,1293	-33,57	0,12695	-39,675	0,12964	-41,2	0,12729	-47,305	0,12997	-47,305
0,13431	-30,52	0,13196	-39,675	0,13461	-41,2	0,13229	-42,725	0,13495	-47,305
0,13931	-30,52	0,13696	-33,57	0,13962	-35,095	0,1373	-41,2	0,13995	-41,2
0,14432	-25,94	0,14194	-33,57	0,14462	-35,095	0,14227	-36,62	0,14499	-41,2
0,14932	-25,94	0,14694	-28,99	0,14963	-27,465	0,14728	-35,095	0,14996	-35,095
0,15433	-22,89	0,15195	-28,99	0,15463	-28,99	0,15228	-32,045	0,15497	-35,095
0,1593	-22,89	0,15695	-24,415	0,15961	-24,415	0,15729	-28,99	0,15997	-27,465
0,16431	-18,31	0,16196	-24,415	0,16461	-24,415	0,16229	-25,94	0,16498	-28,99
0,16931	-18,31	0,16696	-19,835	0,16962	-19,835	0,1673	-24,415	0,16998	-24,415
0,17432	-18,31	0,17197	-19,835	0,17462	-21,365	0,1723	-22,89	0,17496	-24,415
0,17932	-18,31	0,17697	-18,31	0,17963	-18,31	0,17731	-19,835	0,17996	-19,835
0,18433	-16,785	0,18195	-18,31	0,18466	-18,31	0,18228	-18,31	0,185	-19,835
0,1893	-16,785	0,18698	-16,785	0,18961	-16,785	0,18732	-16,785	0,18997	-16,785
0,19431	-15,26	0,19196	-16,785	0,19464	-16,785	0,19229	-16,785	0,19498	-16,785
0,19931	-15,26	0,19696	-15,26	0,19965	-15,26	0,1973	-15,26	0,19998	-15,26
0,20432	-15,26	0,20197	-15,26	0,20462	-15,26	0,2023	-15,26	0,20496	-15,26
0,20932	-15,26	0,20694	-13,735	0,20963	-12,21	0,20731	-13,735	0,20996	-13,735
0,21432	-12,21	0,21198	-13,735	0,21463	-12,21	0,21231	-13,735	0,215	-13,735
0,2193	-12,21	0,21698	-12,21	0,2196	-12,21	0,21732	-13,735	0,21997	-12,21
0,2243	-12,21	0,22195	-13,735	0,22464	-12,21	0,22229	-13,735	0,22498	-12,21
0,22931	-12,21	0,22696	-12,21	0,22961	-10,68	0,22729	-12,21	0,22998	-12,21
0,23431	-12,21	0,23196	-12,21	0,23462	-10,68	0,2323	-12,21	0,23495	-12,21
0,23932	-12,21	0,23694	-10,68	0,23962	-10,68	0,23727	-10,68	0,23996	-10,68
0,24432	-10,68	0,24197	-12,21	0,24463	-10,68	0,24231	-10,68	0,24496	-10,68
0,24933	-10,68	0,24698	-10,68	0,24963	-9,155	0,24731	-10,68	0,24997	-9,155
0,2543	-10,68	0,25195	-10,68	0,25461	-9,155	0,25229	-10,68	0,25497	-9,155
0,25931	-10,68	0,25696	-10,68	0,25961	-9,155	0,25729	-9,155	0,25995	-7,63
0,26431	-10,68	0,26196	-10,68	0,26462	-9,155	0,2623	-9,155	0,26495	-9,155
0,26932	-10,68	0,26694	-9,155	0,26962	-9,155	0,26727	-7,63	0,26996	-9,155
0,27429	-9,155	0,27194	-9,155	0,27463	-9,155	0,27228	-9,155	0,27496	-9,155
0,2793	-9,155	0,27695	-7,63	0,27963	-7,63	0,27728	-7,63	0,27997	-9,155
0,2843	-9,155	0,28195	-7,63	0,28461	-7,63	0,28229	-9,155	0,28497	-9,155
0,28931	-7,63	0,28696	-7,63	0,28961	-7,63	0,28729	-7,63	0,28995	-7,63
0,29431	-7,63	0,29193	-7,63	0,29462	-7,63	0,2923	-9,155	0,29498	-7,63
0,29929	-7,63	0,29694	-7,63	0,29962	-7,63	0,29727	-6,105	0,29996	-7,63
0,30432	-7,63	0,30197	-7,63	0,30463	-7,63	0,30231	-7,63	0,30496	-7,63
0,30933	-7,63	0,30695	-7,63	0,30963	-7,63	0,30728	-6,105	0,30997	-7,63
0,3143	-6,105	0,31195	-7,63	0,31461	-7,63	0,31229	-7,63	0,31494	-7,63
0,31931	-7,63	0,31696	-6,105	0,31961	-7,63	0,31729	-6,105	0,31998	-6,105
0,32431	-6,105	0,32196	-7,63	0,32462	-6,105	0,3223	-7,63	0,32495	-6,105
0,32932	-6,105	0,32697	-6,105	0,32962	-6,105	0,3273	-4,58	0,32996	-6,105
0,33432	-6,105	0,33194	-6,105	0,33463	-6,105	0,33228	-6,105	0,33496	-6,105
0,33929	-6,105	0,33694	-4,58	0,33963	-6,105	0,33728	-4,58	0,33997	-6,105
0,3443	-6,105	0,34195	-6,105	0,3446	-6,105	0,34229	-6,105	0,34497	-6,105
0,3493	-6,105	0,34695	-4,58	0,34964	-4,58	0,34729	-4,58	0,34998	-4,58
0,35431	-4,58	0,35193	-6,105	0,35461	-4,58	0,35229	-6,105	0,35495	-4,58
0,35931	-4,58	0,35696	-6,105	0,35962	-4,58	0,3573	-4,58	0,35995	-4,58
0,36432	-4,58	0,36194	-6,105	0,36462	-3,05	0,36227	-4,58	0,36499	-4,58
0,36929	-4,58	0,36694	-4,58	0,36963	-3,05	0,36728	-4,58	0,36996	-3,05
0,37433	-4,58	0,37198	-4,58	0,37463	-4,58	0,37231	-4,58	0,37497	-3,05
0,3793	-4,58	0,37695	-4,58	0,37961	-4,58	0,37729	-4,58	0,37997	-3,05
0,38431	-15,26	0,38196	-4,58	0,38461	-3,05	0,38229	-4,58	0,38495	-3,05
0,38931	-15,26	0,38696	-3,05	0,38962	-3,05	0,3873	-3,05	0,38995	-3,05
0,39432	-4,58	0,39194	-3,05	0,39462	-4,58	0,39227	-4,58	0,39496	-4,58
0,39929	-6,105	0,39694	-4,58	0,39963	-4,58	0,39728	-4,58	0,39996	-3,05
0,40433	-4,58	0,40195	-6,105	0,40463	-4,58	0,40228	-4,58	0,40497	-3,05
0,4093	-4,58	0,40695	-3,05	0,40961	-3,05	0,40729	-3,05	0,40997	-3,05
0,41431	-4,58	0,41196	-3,05	0,41461	-3,05	0,41229	-3,05	0,41495	-4,58
0,41931	-4,58	0,41693	-3,05	0,41962	-3,05	0,4173	-3,05	0,41995	-3,05
0,42432	-3,05	0,42197	-4,58	0,42462	-3,05	0,4223	-4,58	0,42496	-3,05
0,42932	-3,05	0,42697	-3,05	0,42963	-4,58	0,42731	-3,05	0,42996	-3,05
0,43433	-3,05	0,43195	-3,05	0,43466	-3,05	0,43228	-4,58	0,435	-3,05
0,4393	-3,05	0,43698	-3,05	0,43961	-3,05	0,43732	-3,05	0,43997	-1,525
0,44431	-3,05	0,44196	-3,05	0,44464	-3,05	0,44229	-3,05	0,44498	-3,05
0,44931	-3,05	0,44696	-3,05	0,44965	-3,05	0,4473	-1,525	0,44998	-3,05
0,45432	-3,05	0,45197	-3,05	0,45462	-3,05	0,4523	-1,525	0,45496	-3,05
0,45932	-3,05	0,45694	-3,05	0,45963	-3,05	0,45728	-1,525	0,45996	-1,525
0,46432	-1,525	0,46198	-3,05	0,46463	-1,525	0,46231	-3,05	0,46497	-3,05
0,4693	-1,525	0,46698	-1,525	0,4696	-1,525	0,46732	0	0,46997	0
0,47433	-1,525	0,47195	-3,05	0,47464	-1,525	0,47229	0	0,47498	-1,525
0,47931	-1,525	0,47696	-1,525	0,47961	-1,525	0,47729	0	0,47995	-1,525
0,48431	-3,05	0,48196	-1,525	0,48462	-1,525	0,4823	-1,525	0,48495	-1,525
0,48932	-3,05	0,48694	0	0,48965	-1,525	0,48727	-1,525	0,48999	0
0,49432	0	0,49197	-1,525	0,49463	0	0,49231	-1,525	0,49496	0
0,49933	0	0,49698	0	0,49957	0	0,49731
		0,50018	-1,525			0,49988
