# Supplementary material for: Datasets of EQCM-controlled deposition and cycling of thin polypyrrole films in acetonitrile electrolyte solution
Source: Data Brief. 2020 Feb 29;29:105360. doi: 10.1016/j.dib.2020.105360 (PMC7068637; doi:10.1016/j.dib.2020.105360)
Supplement: Multimedia component 4 [file mmc4.txt]

Raw data for Fig.1b_dm-vs-dF
dF (Hz)	dm (g)	dF (Hz)	dm (g)	dF (Hz)	dm (g)	dF (Hz)	dm (g)
0	-1,66579E-8	-1,525	-1,84243E-8	0	-2,44837E-8	0	-2,40924E-8
0	-1,592E-8	0	-1,79324E-8	0	-2,37794E-8	0	-2,36341E-8
0	-1,56293E-8	0	-1,7787E-8	0	-2,34887E-8	0	-2,35111E-8
-1,525	-1,56182E-8	0	-1,78877E-8	-1,525	-2,34999E-8	0	-2,36341E-8
-1,525	-1,58082E-8	0	-1,81672E-8	-1,525	-2,37012E-8	0	-2,39136E-8
0	-1,61548E-8	0	-1,85696E-8	0	-2,40365E-8	0	-2,43272E-8
0	-1,6602E-8	-1,525	-1,90615E-8	0	-2,44949E-8	0	-2,48303E-8
0	-1,71386E-8	0	-1,96317E-8	0	-2,50315E-8	0	-2,54005E-8
0	-1,77423E-8	0	-2,02578E-8	0	-2,56353E-8	0	-2,60377E-8
0	-1,83908E-8	0	-2,09397E-8	0	-2,62837E-8	0	-2,67085E-8
0	-1,90839E-8	0	-2,16553E-8	0	-2,6988E-8	0	-2,74352E-8
0	-1,98218E-8	0	-2,24043E-8	-1,525	-2,77147E-8	0	-2,81842E-8
0	-2,05932E-8	-1,525	-2,31869E-8	-1,525	-2,84973E-8	0	-2,8978E-8
0	-2,13981E-8	0	-2,40142E-8	0	-2,9291E-8	0	-2,97941E-8
0	-2,22366E-8	0	-2,48527E-8	0	-3,01295E-8	0	-3,06438E-8
0	-2,30863E-8	0	-2,57247E-8	0	-3,09792E-8	0	-3,15158E-8
0	-2,39806E-8	-1,525	-2,66191E-8	0	-3,18736E-8	0	-3,24102E-8
0	-2,48862E-8	0	-2,7547E-8	0	-3,27791E-8	0	-3,3327E-8
0	-2,58253E-8	0	-2,84973E-8	0	-3,37182E-8	0	-3,42884E-8
0	-2,67868E-8	0	-2,94587E-8	0	-3,46797E-8	0	-3,52611E-8
0	-2,77818E-8	-1,525	-3,04649E-8	0	-3,56747E-8	0	-3,62672E-8
0	-2,8788E-8	-1,525	-3,14935E-8	-1,525	-3,66809E-8	0	-3,72846E-8
0	-2,98277E-8	-1,525	-3,25444E-8	-1,525	-3,77206E-8	0	-3,83467E-8
0	-3,08898E-8	-1,525	-3,36064E-8	0	-3,87827E-8	0	-3,94088E-8
-1,525	-3,19742E-8	-1,525	-3,47132E-8	0	-3,98671E-8	-1,525	-4,05267E-8
0	-3,30922E-8	-1,525	-3,58424E-8	0	-4,09851E-8	0	-4,16447E-8
0	-3,42437E-8	-1,525	-3,69939E-8	0	-4,21254E-8	-1,525	-4,28074E-8
-1,525	-3,54064E-8	0	-3,8179E-8	-1,525	-4,32881E-8	0	-4,39813E-8
-1,525	-3,66026E-8	-3,05	-3,93752E-8	-1,525	-4,44844E-8	0	-4,51887E-8
0	-3,78212E-8	-1,525	-4,0605E-8	-1,525	-4,5703E-8	-1,525	-4,64185E-8
-1,525	-3,9051E-8	-1,525	-4,18683E-8	-1,525	-4,69439E-8	-1,525	-4,76706E-8
-1,525	-4,03255E-8	-1,525	-4,31316E-8	0	-4,82184E-8	0	-4,89563E-8
-1,525	-4,16112E-8	-3,05	-4,44508E-8	0	-4,95041E-8	-1,525	-5,02643E-8
-1,525	-4,29304E-8	-1,525	-4,57701E-8	-1,525	-5,08121E-8	-1,525	-5,15947E-8
-1,525	-4,42831E-8	-1,525	-4,71228E-8	-1,525	-5,21649E-8	-3,05	-5,29475E-8
-1,525	-4,56471E-8	-1,525	-4,85091E-8	-1,525	-5,35288E-8	-1,525	-5,43338E-8
0	-4,70446E-8	-1,525	-4,99066E-8	-1,525	-5,49263E-8	-1,525	-5,57313E-8
-1,525	-4,84644E-8	-1,525	-5,13488E-8	0	-5,63461E-8	-1,525	-5,71623E-8
-3,05	-4,98954E-8	-1,525	-5,28021E-8	-1,525	-5,77772E-8	-1,525	-5,8638E-8
-3,05	-5,13711E-8	-1,525	-5,42779E-8	-3,05	-5,92529E-8	0	-6,01137E-8
-3,05	-5,2858E-8	-3,05	-5,57872E-8	-3,05	-6,0751E-8	-1,525	-6,1623E-8
-3,05	-5,43785E-8	-3,05	-5,73188E-8	-3,05	-6,22714E-8	-3,05	-6,31546E-8
-3,05	-5,59325E-8	-3,05	-5,8884E-8	-3,05	-6,38142E-8	-3,05	-6,47198E-8
-3,05	-5,74977E-8	-3,05	-6,04715E-8	-3,05	-6,53906E-8	-1,525	-6,63185E-8
-3,05	-5,90964E-8	-3,05	-6,20814E-8	-3,05	-6,69893E-8	-1,525	-6,79284E-8
-3,05	-6,07286E-8	-3,05	-6,37248E-8	-3,05	-6,86215E-8	-1,525	-6,95718E-8
-3,05	-6,23832E-8	-4,58	-6,54018E-8	-3,05	-7,02873E-8	-1,525	-7,126E-8
-3,05	-6,40714E-8	-3,05	-6,71011E-8	-3,05	-7,19867E-8	-3,05	-7,29705E-8
-4,58	-6,57931E-8	-4,58	-6,8834E-8	-3,05	-7,37084E-8	-3,05	-7,47034E-8
-3,05	-6,75371E-8	-3,05	-7,06004E-8	-3,05	-7,54524E-8	-3,05	-7,64809E-8
-3,05	-6,93259E-8	-4,58	-7,24115E-8	-3,05	-7,72523E-8	-3,05	-7,83032E-8
-3,05	-7,11482E-8	-3,05	-7,42562E-8	-3,05	-7,90858E-8	-3,05	-8,01479E-8
-3,05	-7,29928E-8	-3,05	-7,61344E-8	-3,05	-8,09417E-8	-3,05	-8,20373E-8
-3,05	-7,48934E-8	-3,05	-7,80573E-8	-3,05	-8,28534E-8	-3,05	-8,39602E-8
-4,58	-7,68387E-8	-4,58	-8,00249E-8	-3,05	-8,47987E-8	-4,58	-8,59502E-8
-4,58	-7,87952E-8	-4,58	-8,20149E-8	-3,05	-8,67775E-8	-3,05	-8,79514E-8
-4,58	-8,08187E-8	-4,58	-8,4072E-8	-3,05	-8,88122E-8	-4,58	-9,00197E-8
-4,58	-8,2887E-8	-4,58	-8,61738E-8	-4,58	-9,09029E-8	-4,58	-9,21326E-8
-4,58	-8,49999E-8	-4,58	-8,83203E-8	-4,58	-9,3027E-8	-4,58	-9,43015E-8
-4,58	-8,71688E-8	-4,58	-9,05228E-8	-4,58	-9,52183E-8	-4,58	-9,65039E-8
-6,105	-8,93824E-8	-4,58	-9,27923E-8	-4,58	-9,74654E-8	-4,58	-9,87958E-8
-6,105	-9,16519E-8	-4,58	-9,50953E-8	-4,58	-9,97461E-8	-4,58	-1,01121E-7
-4,58	-9,39885E-8	-6,105	-9,74766E-8	-4,58	-1,02105E-7	-4,58	-1,03525E-7
-4,58	-9,63921E-8	-4,58	-9,9925E-8	-6,105	-1,04542E-7	-4,58	-1,06007E-7
-4,58	-9,88629E-8	-6,105	-1,02452E-7	-6,105	-1,07035E-7	-4,58	-1,08545E-7
-4,58	-1,01401E-7	-6,105	-1,05045E-7	-6,105	-1,09607E-7	-4,58	-1,11172E-7
-4,58	-1,04006E-7	-6,105	-1,07728E-7	-4,58	-1,12245E-7	-4,58	-1,13922E-7
-4,58	-1,06711E-7	-6,105	-1,10468E-7	-6,105	-1,1504E-7	-4,58	-1,16605E-7
-6,105	-1,09472E-7	-6,105	-1,13363E-7	-6,105	-1,17835E-7	-6,105	-1,19512E-7
-7,63	-1,12357E-7	-6,105	-1,1627E-7	-6,105	-1,20742E-7	-6,105	-1,2253E-7
-7,63	-1,15264E-7	-7,63	-1,19288E-7	-7,63	-1,2376E-7	-7,63	-1,25661E-7
-7,63	-1,18394E-7	-6,105	-1,22419E-7	-6,105	-1,26891E-7	-6,105	-1,28791E-7
-7,63	-1,21524E-7	-7,63	-1,25661E-7	-6,105	-1,30021E-7	-7,63	-1,32033E-7
-7,63	-1,24766E-7	-7,63	-1,29015E-7	-7,63	-1,33375E-7	-6,105	-1,35499E-7
-7,63	-1,2812E-7	-7,63	-1,32481E-7	-7,63	-1,36841E-7	-7,63	-1,38965E-7
-7,63	-1,31698E-7	-7,63	-1,36058E-7	-7,63	-1,40418E-7	-7,63	-1,42654E-7
-7,63	-1,35275E-7	-7,63	-1,39747E-7	-7,63	-1,43996E-7	-7,63	-1,46343E-7
-7,63	-1,38965E-7	-7,63	-1,43548E-7	-7,63	-1,47797E-7	-7,63	-1,50256E-7
-7,63	-1,42766E-7	-7,63	-1,47461E-7	-7,63	-1,5171E-7	-9,155	-1,54169E-7
-7,63	-1,46679E-7	-7,63	-1,51486E-7	-9,155	-1,55623E-7	-9,155	-1,58194E-7
-7,63	-1,50704E-7	-9,155	-1,55623E-7	-9,155	-1,59759E-7	-9,155	-1,62331E-7
-9,155	-1,5484E-7	-7,63	-1,59759E-7	-7,63	-1,63896E-7	-9,155	-1,66691E-7
-9,155	-1,59088E-7	-9,155	-1,64119E-7	-7,63	-1,68256E-7	-9,155	-1,71051E-7
-9,155	-1,63337E-7	-9,155	-1,68479E-7	-9,155	-1,72616E-7	-9,155	-1,75411E-7
-10,68	-1,67809E-7	-12,21	-1,72951E-7	-9,155	-1,77088E-7	-9,155	-1,79995E-7
-10,68	-1,72281E-7	-10,68	-1,77647E-7	-10,68	-1,81672E-7	-9,155	-1,8469E-7
-10,68	-1,76864E-7	-10,68	-1,82342E-7	-10,68	-1,86367E-7	-10,68	-1,89386E-7
-10,68	-1,8156E-7	-10,68	-1,87038E-7	-10,68	-1,91063E-7	-10,68	-1,94193E-7
-12,21	-1,86255E-7	-10,68	-1,91957E-7	-10,68	-1,95982E-7	-10,68	-1,99112E-7
-12,21	-1,91174E-7	-10,68	-1,96876E-7	-12,21	-2,00901E-7	-10,68	-2,04143E-7
-12,21	-1,96094E-7	-13,735	-2,01907E-7	-12,21	-2,05932E-7	-12,21	-2,09174E-7
-12,21	-2,01124E-7	-12,21	-2,0705E-7	-12,21	-2,10963E-7	-12,21	-2,14317E-7
-12,21	-2,06267E-7	-13,735	-2,12192E-7	-12,21	-2,16105E-7	-12,21	-2,19571E-7
-13,735	-2,1141E-7	-12,21	-2,17335E-7	-12,21	-2,2136E-7	-12,21	-2,24714E-7
-13,735	-2,16553E-7	-13,735	-2,2259E-7	-13,735	-2,26614E-7	-13,735	-2,3008E-7
-13,735	-2,21807E-7	-13,735	-2,27844E-7	-13,735	-2,31869E-7	-13,735	-2,35335E-7
-15,26	-2,27062E-7	-15,26	-2,3321E-7	-15,26	-2,37123E-7	-15,26	-2,40701E-7
-15,26	-2,32316E-7	-13,735	-2,38577E-7	-15,26	-2,4249E-7	-15,26	-2,46067E-7
-15,26	-2,37682E-7	-15,26	-2,43943E-7	-16,785	-2,47856E-7	-15,26	-2,51545E-7
-15,26	-2,43049E-7	-15,26	-2,49309E-7	-16,785	-2,53334E-7	-15,26	-2,56912E-7
-16,785	-2,48415E-7	-16,785	-2,54676E-7	-15,26	-2,587E-7	-16,785	-2,6239E-7
-16,785	-2,53781E-7	-16,785	-2,60154E-7	-16,785	-2,64178E-7	-16,785	-2,67756E-7
-16,785	-2,59259E-7	-16,785	-2,6552E-7	-16,785	-2,69545E-7	-16,785	-2,73234E-7
-16,785	-2,64626E-7	-16,785	-2,70998E-7	-16,785	-2,75023E-7	-16,785	-2,78712E-7
-18,31	-2,70104E-7	-18,31	-2,76476E-7	-16,785	-2,80501E-7	-18,31	-2,84302E-7
-18,31	-2,75582E-7	-16,785	-2,82066E-7	-18,31	-2,86091E-7	-18,31	-2,89892E-7
-19,835	-2,8106E-7	-18,31	-2,87656E-7	-18,31	-2,91681E-7	-18,31	-2,95482E-7
-18,31	-2,8665E-7	-18,31	-2,93246E-7	-18,31	-2,97271E-7	-18,31	-3,01184E-7
-19,835	-2,9224E-7	-19,835	-2,99059E-7	-18,31	-3,02972E-7	-18,31	-3,06997E-7
-19,835	-2,98053E-7	-19,835	-3,04873E-7	-18,31	-3,08898E-7	-19,835	-3,12922E-7
-19,835	-3,03867E-7	-19,835	-3,10798E-7	-19,835	-3,14823E-7	-19,835	-3,18959E-7
-19,835	-3,0968E-7	-19,835	-3,16835E-7	-19,835	-3,2086E-7	-19,835	-3,25108E-7
-21,365	-3,15829E-7	-19,835	-3,23096E-7	-19,835	-3,27009E-7	-19,835	-3,31369E-7
-21,365	-3,21978E-7	-19,835	-3,29468E-7	-19,835	-3,33381E-7	-19,835	-3,37965E-7
-22,89	-3,2835E-7	-21,365	-3,36064E-7	-22,89	-3,39977E-7	-21,365	-3,44785E-7
-22,89	-3,35058E-7	-22,89	-3,42996E-7	-22,89	-3,46797E-7	-21,365	-3,51716E-7
-22,89	-3,41878E-7	-22,89	-3,50151E-7	-21,365	-3,5384E-7	-22,89	-3,59095E-7
-22,89	-3,48921E-7	-22,89	-3,5753E-7	-22,89	-3,61331E-7	-22,89	-3,66697E-7
-22,89	-3,563E-7	-24,415	-3,65244E-7	-24,415	-3,69045E-7	-22,89	-3,74858E-7
-22,89	-3,64126E-7	-24,415	-3,73517E-7	-24,415	-3,77094E-7	-22,89	-3,83243E-7
-25,94	-3,72287E-7	-25,94	-3,82125E-7	-24,415	-3,85703E-7	-25,94	-3,92187E-7
-25,94	-3,80784E-7	-25,94	-3,91181E-7	-24,415	-3,94758E-7	-24,415	-4,0169E-7
-25,94	-3,89839E-7	-25,94	-4,00684E-7	-25,94	-4,04261E-7	-27,465	-4,1164E-7
-25,94	-3,9923E-7	-25,94	-4,10745E-7	-25,94	-4,14323E-7	-27,465	-4,22037E-7
-27,465	-4,0918E-7	-27,465	-4,21254E-7	-27,465	-4,24832E-7	-27,465	-4,33105E-7
-27,465	-4,19689E-7	-27,465	-4,32434E-7	-27,465	-4,359E-7	-27,465	-4,44732E-7
-27,465	-4,30645E-7	-28,99	-4,44061E-7	-28,99	-4,47527E-7	-28,99	-4,56918E-7
-28,99	-4,41937E-7	-28,99	-4,56247E-7	-28,99	-4,59713E-7	-28,99	-4,69663E-7
-30,52	-4,53899E-7	-30,52	-4,68769E-7	-30,52	-4,72458E-7	-32,045	-4,82743E-7
-30,52	-4,66309E-7	-32,045	-4,81849E-7	-30,52	-4,8565E-7	-32,045	-4,96494E-7
-32,045	-4,79054E-7	-32,045	-4,95376E-7	-33,57	-4,99289E-7	-35,095	-5,10805E-7
-32,045	-4,92246E-7	-33,57	-5,09351E-7	-33,57	-5,13376E-7	-35,095	-5,2545E-7
-35,095	-5,05774E-7	-33,57	-5,23661E-7	-35,095	-5,2791E-7	-36,62	-5,40543E-7
-35,095	-5,19525E-7	-35,095	-5,38195E-7	-35,095	-5,42891E-7	-36,62	-5,55747E-7
-35,095	-5,33611E-7	-36,62	-5,53064E-7	-38,15	-5,57983E-7	-38,15	-5,71399E-7
-35,095	-5,4781E-7	-36,62	-5,67933E-7	-36,62	-5,73188E-7	-38,15	-5,87163E-7
-36,62	-5,62008E-7	-36,62	-5,82914E-7	-38,15	-5,88728E-7	-41,2	-6,03038E-7
-38,15	-5,76095E-7	-41,2	-5,97783E-7	-38,15	-6,04156E-7	-41,2	-6,18801E-7
-39,675	-5,90069E-7	-41,2	-6,12541E-7	-41,2	-6,19472E-7	-42,725	-6,34453E-7
-41,2	-6,03932E-7	-41,2	-6,26851E-7	-41,2	-6,34565E-7	-42,725	-6,49769E-7
-42,725	-6,1746E-7	-41,2	-6,40937E-7	-44,25	-6,49322E-7	-45,775	-6,64862E-7
-42,725	-6,3054E-7	-44,25	-6,54688E-7	-44,25	-6,63744E-7	-45,775	-6,79508E-7
-44,25	-6,43285E-7	-44,25	-6,67992E-7	-45,775	-6,77719E-7	-47,305	-6,93818E-7
-44,25	-6,55583E-7	-45,775	-6,80849E-7	-45,775	-6,91358E-7	-47,305	-7,07569E-7
-44,25	-6,67545E-7	-45,775	-6,93147E-7	-47,305	-7,04439E-7	-50,355	-7,20761E-7
-45,775	-6,7906E-7	-47,305	-7,05221E-7	-47,305	-7,17184E-7	-50,355	-7,33618E-7
-45,775	-6,90352E-7	-47,305	-7,16848E-7	-48,83	-7,29369E-7	-50,355	-7,46027E-7
-47,305	-7,01196E-7	-48,83	-7,2814E-7	-48,83	-7,4122E-7	-50,355	-7,5799E-7
-47,305	-7,11705E-7	-48,83	-7,39096E-7	-50,355	-7,52735E-7	-51,88	-7,69617E-7
-48,83	-7,21991E-7	-50,355	-7,49717E-7	-50,355	-7,63915E-7	-51,88	-7,8102E-7
-48,83	-7,31941E-7	-50,355	-7,60114E-7	-51,88	-7,74759E-7	-54,93	-7,91976E-7
-50,355	-7,41779E-7	-51,88	-7,70288E-7	-53,405	-7,8538E-7	-54,93	-8,02821E-7
-50,355	-7,51282E-7	-51,88	-7,80126E-7	-54,93	-7,95777E-7	-56,46	-8,1333E-7
-50,355	-7,60561E-7	-53,405	-7,89852E-7	-54,93	-8,05839E-7	-56,46	-8,23615E-7
-51,88	-7,69729E-7	-54,93	-7,99355E-7	-56,46	-8,15789E-7	-57,985	-8,33565E-7
-53,405	-7,78672E-7	-56,46	-8,08522E-7	-56,46	-8,25404E-7	-57,985	-8,43403E-7
-53,405	-7,87393E-7	-56,46	-8,1769E-7	-57,985	-8,34907E-7	-57,985	-8,53018E-7
-53,405	-7,96001E-7	-56,46	-8,26634E-7	-57,985	-8,44186E-7	-57,985	-8,62521E-7
-54,93	-8,04498E-7	-56,46	-8,35354E-7	-57,985	-8,53353E-7	-59,51	-8,718E-7
-56,46	-8,12771E-7	-57,985	-8,43962E-7	-59,51	-8,62297E-7	-61,035	-8,80856E-7
-56,46	-8,21044E-7	-57,985	-8,52459E-7	-61,035	-8,71129E-7	-62,56	-8,89911E-7
-56,46	-8,29093E-7	-59,51	-8,60844E-7	-61,035	-8,79849E-7	-62,56	-8,98743E-7
-56,46	-8,37031E-7	-59,51	-8,69005E-7	-61,035	-8,88346E-7	-64,085	-9,07352E-7
-57,985	-8,44857E-7	-61,035	-8,77166E-7	-61,035	-8,96843E-7	-64,085	-9,1596E-7
-57,985	-8,52571E-7	-61,035	-8,85216E-7	-62,56	-9,05116E-7	-65,615	-9,24457E-7
-57,985	-8,60173E-7	-61,035	-8,93042E-7	-62,56	-9,13277E-7	-65,615	-9,3273E-7
-59,51	-8,67663E-7	-61,035	-9,00867E-7	-64,085	-9,21438E-7	-65,615	-9,40891E-7
-59,51	-8,75154E-7	-64,085	-9,0847E-7	-64,085	-9,29376E-7	-65,615	-9,49052E-7
-59,51	-8,82421E-7	-64,085	-9,16072E-7	-65,615	-9,37202E-7	-67,14	-9,57102E-7
-61,035	-8,89688E-7	-65,615	-9,23562E-7	-65,615	-9,45028E-7	-68,665	-9,64928E-7
-59,51	-8,96843E-7	-65,615	-9,30941E-7	-65,615	-9,5263E-7	-68,665	-9,72753E-7
-62,56	-9,03886E-7	-65,615	-9,3832E-7	-67,14	-9,60232E-7	-68,665	-9,80468E-7
-62,56	-9,10929E-7	-65,615	-9,45587E-7	-67,14	-9,67723E-7	-70,19	-9,8807E-7
-64,085	-9,17861E-7	-67,14	-9,52742E-7	-67,14	-9,75101E-7	-70,19	-9,95672E-7
-62,56	-9,2468E-7	-67,14	-9,59897E-7	-68,665	-9,8248E-7	-70,19	-1,00316E-6
-65,615	-9,315E-7	-67,14	-9,66828E-7	-68,665	-9,89747E-7	-71,715	-1,01043E-6
-65,615	-9,38208E-7	-68,665	-9,7376E-7	-70,19	-9,96902E-7	-71,715	-1,01781E-6
-65,615	-9,44916E-7	-68,665	-9,80691E-7	-70,19	-1,00406E-6	-73,245	-1,02507E-6
-65,615	-9,51512E-7	-68,665	-9,87511E-7	-70,19	-1,0111E-6	-73,245	-1,03223E-6
-67,14	-9,57996E-7	-70,19	-9,94219E-7	-70,19	-1,01803E-6	-73,245	-1,03927E-6
-67,14	-9,6448E-7	-70,19	-1,00093E-6	-73,245	-1,02496E-6	-74,77	-1,04632E-6
-67,14	-9,70853E-7	-70,19	-1,00752E-6	-73,245	-1,03189E-6	-76,295	-1,05325E-6
-67,14	-9,77225E-7	-70,19	-1,01412E-6	-73,245	-1,0386E-6	-76,295	-1,06029E-6
-68,665	-9,83598E-7	-71,715	-1,0206E-6	-73,245	-1,04531E-6	-76,295	-1,06711E-6
-68,665	-9,89859E-7	-71,715	-1,02709E-6	-74,77	-1,05202E-6	-76,295	-1,07382E-6
-70,19	-9,96007E-7	-73,245	-1,03346E-6	-74,77	-1,05861E-6	-76,295	-1,08064E-6
-70,19	-1,00216E-6	-73,245	-1,03983E-6	-74,77	-1,06521E-6	-76,295	-1,08723E-6
-70,19	-1,00831E-6	-74,77	-1,04609E-6	-76,295	-1,07169E-6	-77,82	-1,09383E-6
-70,19	-1,01434E-6	-74,77	-1,05235E-6	-76,295	-1,07818E-6	-77,82	-1,10043E-6
-71,715	-1,02038E-6	-74,77	-1,05861E-6	-76,295	-1,08455E-6	-79,345	-1,10691E-6
-71,715	-1,0263E-6	-74,77	-1,06476E-6	-76,295	-1,09092E-6	-79,345	-1,1134E-6
-73,245	-1,03223E-6	-76,295	-1,07091E-6	-77,82	-1,09718E-6	-79,345	-1,12021E-6
-73,245	-1,03816E-6	-76,295	-1,07695E-6	-77,82	-1,10345E-6	-79,345	-1,1258E-6
-73,245	-1,04397E-6	-76,295	-1,08299E-6	-77,82	-1,10971E-6	-80,87	-1,13251E-6
-73,245	-1,04978E-6	-76,295	-1,08902E-6	-77,82	-1,11585E-6	-80,87	-1,13922E-6
-74,77	-1,0556E-6	-77,82	-1,09495E-6	-79,345	-1,12245E-6	-80,87	-1,14481E-6
-74,77	-1,0613E-6	-77,82	-1,10087E-6	-80,87	-1,12804E-6	-80,87	-1,15152E-6
-76,295	-1,067E-6	-77,82	-1,10669E-6	-80,87	-1,13363E-6	-83,925	-1,15711E-6
-76,295	-1,0727E-6	-77,82	-1,11261E-6	-80,87	-1,14034E-6	-83,925	-1,16382E-6
-76,295	-1,07371E-6	-79,345	-1,11764E-6	-80,87	-1,14034E-6	-85,45	-1,16941E-6
-76,295	-1,07919E-6	-79,345	-1,12357E-6	-82,4	-1,14593E-6	-85,45	-1,175E-6
-77,82	-1,08455E-6	-80,87	-1,12916E-6	-82,4	-1,15152E-6	-85,45	-1,1817E-6
-77,82	-1,08981E-6	-80,87	-1,13363E-6	-82,4	-1,15711E-6	-85,45	-1,18729E-6
-77,82	-1,09506E-6	-80,87	-1,13922E-6	-83,925	-1,1627E-6	-86,975	-1,19288E-6
-77,82	-1,10031E-6	-80,87	-1,14481E-6	-83,925	-1,16829E-6	-86,975	-1,19847E-6
-77,82	-1,10546E-6	-80,87	-1,1504E-6	-83,925	-1,17388E-6	-86,975	-1,20406E-6
-77,82	-1,1106E-6	-80,87	-1,15599E-6	-83,925	-1,17947E-6	-86,975	-1,20965E-6
-79,345	-1,11563E-6	-82,4	-1,16046E-6	-85,45	-1,18506E-6	-88,5	-1,21524E-6
-79,345	-1,12021E-6	-82,4	-1,16605E-6	-85,45	-1,19065E-6	-86,975	-1,21972E-6
-79,345	-1,1258E-6	-83,925	-1,17052E-6	-86,975	-1,19512E-6	-88,5	-1,2253E-6
-79,345	-1,13028E-6	-83,925	-1,17611E-6	-85,45	-1,20071E-6	-88,5	-1,23089E-6
-80,87	-1,13587E-6	-85,45	-1,1817E-6	-86,975	-1,2063E-6	-90,025	-1,23648E-6
-80,87	-1,14034E-6	-85,45	-1,18618E-6	-86,975	-1,21077E-6	-90,025	-1,24207E-6
-82,4	-1,14481E-6	-86,975	-1,19177E-6	-86,975	-1,21636E-6	-91,555	-1,24655E-6
-82,4	-1,1504E-6	-86,975	-1,19624E-6	-86,975	-1,22195E-6	-91,555	-1,25214E-6
-82,4	-1,15487E-6	-85,45	-1,20071E-6	-88,5	-1,22642E-6	-91,555	-1,25661E-6
-82,4	-1,15934E-6	-85,45	-1,2063E-6	-88,5	-1,23201E-6	-91,555	-1,2622E-6
-83,925	-1,16493E-6	-86,975	-1,21077E-6	-88,5	-1,23648E-6	-93,08	-1,26779E-6
-83,925	-1,16941E-6	-86,975	-1,21524E-6	-88,5	-1,24207E-6	-93,08	-1,27226E-6
-82,4	-1,17388E-6	-86,975	-1,22083E-6	-91,555	-1,24655E-6	-93,08	-1,27785E-6
-82,4	-1,17835E-6	-86,975	-1,2253E-6	-90,025	-1,25214E-6	-93,08	-1,28232E-6
-85,45	-1,18282E-6	-86,975	-1,22978E-6	-90,025	-1,25661E-6	-94,605	-1,28791E-6
-83,925	-1,18729E-6	-88,5	-1,23425E-6	-90,025	-1,26108E-6	-94,605	-1,29238E-6
-85,45	-1,19177E-6	-88,5	-1,23984E-6	-93,08	-1,26667E-6	-96,13	-1,29686E-6
-85,45	-1,19736E-6	-88,5	-1,24431E-6	-91,555	-1,27114E-6	-96,13	-1,30245E-6
-86,975	-1,20183E-6	-90,025	-1,24878E-6	-93,08	-1,27561E-6	-96,13	-1,30692E-6
-86,975	-1,2063E-6	-90,025	-1,25325E-6	-91,555	-1,28009E-6	-96,13	-1,31251E-6
-86,975	-1,21077E-6	-90,025	-1,25773E-6	-94,605	-1,28568E-6	-96,13	-1,31698E-6
-88,5	-1,21524E-6	-91,555	-1,2622E-6	-94,605	-1,29015E-6	-96,13	-1,32145E-6
-86,975	-1,2186E-6	-91,555	-1,26667E-6	-94,605	-1,29462E-6	-96,13	-1,32592E-6
-86,975	-1,22307E-6	-91,555	-1,27114E-6	-93,08	-1,29909E-6	-96,13	-1,33151E-6
-88,5	-1,22754E-6	-91,555	-1,27561E-6	-96,13	-1,30356E-6	-97,655	-1,33598E-6
-88,5	-1,23201E-6	-91,555	-1,28009E-6	-96,13	-1,30804E-6	-97,655	-1,34046E-6
-88,5	-1,23648E-6	-93,08	-1,28456E-6	-96,13	-1,31251E-6	-97,655	-1,34493E-6
-88,5	-1,24096E-6	-93,08	-1,28903E-6	-96,13	-1,3181E-6	-97,655	-1,3494E-6
-90,025	-1,24543E-6	-94,605	-1,2935E-6	-96,13	-1,32257E-6	-100,71	-1,35387E-6
-90,025	-1,2499E-6	-94,605	-1,29797E-6	-96,13	-1,32704E-6	-99,185	-1,35834E-6
-90,025	-1,25325E-6	-94,605	-1,30245E-6	-97,655	-1,33151E-6	-100,71	-1,36393E-6
-90,025	-1,25773E-6	-94,605	-1,30692E-6	-97,655	-1,33598E-6	-100,71	-1,36841E-6
-91,555	-1,2622E-6	-94,605	-1,31139E-6	-97,655	-1,34046E-6	-100,71	-1,37288E-6
-91,555	-1,26667E-6	-96,13	-1,31586E-6	-97,655	-1,34381E-6	-100,71	-1,37735E-6
-93,08	-1,27002E-6	-96,13	-1,31922E-6	-97,655	-1,34828E-6	-100,71	-1,38182E-6
-93,08	-1,2745E-6	-96,13	-1,32369E-6	-97,655	-1,35275E-6	-100,71	-1,38518E-6
-93,08	-1,27897E-6	-96,13	-1,32816E-6	-100,71	-1,35723E-6	-103,76	-1,38965E-6
-93,08	-1,28232E-6	-96,13	-1,33263E-6	-99,185	-1,3617E-6	-102,235	-1,39412E-6
-93,08	-1,28679E-6	-96,13	-1,33598E-6	-100,71	-1,36617E-6	-103,76	-1,39859E-6
-93,08	-1,29015E-6	-96,13	-1,34046E-6	-100,71	-1,37064E-6	-103,76	-1,40306E-6
-94,605	-1,29462E-6	-96,13	-1,34493E-6	-102,235	-1,374E-6	-105,285	-1,40754E-6
-94,605	-1,29797E-6	-97,655	-1,34828E-6	-100,71	-1,37847E-6	-105,285	-1,41201E-6
-94,605	-1,30245E-6	-97,655	-1,35275E-6	-100,71	-1,38294E-6	-105,285	-1,41536E-6
-94,605	-1,3058E-6	-97,655	-1,35611E-6	-100,71	-1,38629E-6	-105,285	-1,41983E-6
-96,13	-1,31027E-6	-99,185	-1,36058E-6	-103,76	-1,39077E-6	-105,285	-1,42431E-6
-96,13	-1,31363E-6	-99,185	-1,36393E-6	-102,235	-1,39524E-6	-105,285	-1,42766E-6
-96,13	-1,3181E-6	-99,185	-1,36841E-6	-103,76	-1,39859E-6	-106,81	-1,43213E-6
-96,13	-1,32145E-6	-100,71	-1,37176E-6	-102,235	-1,40306E-6	-106,81	-1,43548E-6
-96,13	-1,32481E-6	-100,71	-1,37511E-6	-105,285	-1,40642E-6	-106,81	-1,43996E-6
-96,13	-1,32816E-6	-100,71	-1,37959E-6	-105,285	-1,40977E-6	-106,81	-1,44331E-6
-96,13	-1,33263E-6	-100,71	-1,38294E-6	-105,285	-1,41424E-6	-106,81	-1,44778E-6
-97,655	-1,33598E-6	-100,71	-1,38629E-6	-103,76	-1,4176E-6	-106,81	-1,45114E-6
-97,655	-1,33934E-6	-100,71	-1,38965E-6	-105,285	-1,42095E-6	-108,34	-1,45449E-6
-97,655	-1,34269E-6	-103,76	-1,393E-6	-105,285	-1,42431E-6	-108,34	-1,45784E-6
-99,185	-1,34493E-6	-103,76	-1,39636E-6	-106,81	-1,42766E-6	-109,865	-1,4612E-6
-99,185	-1,34828E-6	-102,235	-1,39971E-6	-105,285	-1,43101E-6	-109,865	-1,46455E-6
-99,185	-1,35164E-6	-102,235	-1,40195E-6	-106,81	-1,43437E-6	-109,865	-1,46791E-6
-99,185	-1,35387E-6	-102,235	-1,4053E-6	-106,81	-1,4366E-6	-111,39	-1,47014E-6
-99,185	-1,35723E-6	-103,76	-1,40754E-6	-108,34	-1,43996E-6	-111,39	-1,4735E-6
-99,185	-1,35946E-6	-103,76	-1,40977E-6	-106,81	-1,44219E-6	-109,865	-1,47573E-6
-99,185	-1,3617E-6	-103,76	-1,41201E-6	-108,34	-1,44443E-6	-111,39	-1,47797E-6
-99,185	-1,36282E-6	-105,285	-1,41424E-6	-108,34	-1,44666E-6	-111,39	-1,4802E-6
-100,71	-1,36505E-6	-105,285	-1,41536E-6	-108,34	-1,4489E-6	-111,39	-1,48132E-6
-100,71	-1,36617E-6	-103,76	-1,41648E-6	-108,34	-1,45002E-6	-111,39	-1,48356E-6
-100,71	-1,36729E-6	-103,76	-1,4176E-6	-108,34	-1,45114E-6	-111,39	-1,48468E-6
-100,71	-1,36841E-6	-105,285	-1,41872E-6	-108,34	-1,45225E-6	-111,39	-1,48468E-6
-100,71	-1,36841E-6	-105,285	-1,41872E-6	-108,34	-1,45337E-6	-112,915	-1,48579E-6
-102,235	-1,36952E-6	-105,285	-1,41872E-6	-108,34	-1,45337E-6	-112,915	-1,48579E-6
-100,71	-1,36841E-6	-105,285	-1,41872E-6	-108,34	-1,45337E-6	-112,915	-1,48579E-6
-100,71	-1,36841E-6	-105,285	-1,4176E-6	-108,34	-1,45225E-6	-112,915	-1,48468E-6
-102,235	-1,36729E-6	-105,285	-1,41648E-6	-108,34	-1,45114E-6	-112,915	-1,48356E-6
-102,235	-1,36617E-6	-105,285	-1,41536E-6	-108,34	-1,45002E-6	-112,915	-1,48132E-6
-102,235	-1,36393E-6	-105,285	-1,41313E-6	-108,34	-1,44778E-6	-112,915	-1,4802E-6
-100,71	-1,3617E-6	-105,285	-1,40977E-6	-108,34	-1,44555E-6	-112,915	-1,47685E-6
-100,71	-1,35834E-6	-105,285	-1,40754E-6	-108,34	-1,44331E-6	-111,39	-1,4735E-6
-100,71	-1,35499E-6	-105,285	-1,40306E-6	-108,34	-1,43996E-6	-112,915	-1,47014E-6
-100,71	-1,35164E-6	-105,285	-1,39971E-6	-109,865	-1,43548E-6	-112,915	-1,46567E-6
-100,71	-1,34716E-6	-105,285	-1,39412E-6	-108,34	-1,43101E-6	-112,915	-1,4612E-6
-99,185	-1,34157E-6	-105,285	-1,38853E-6	-108,34	-1,42654E-6	-111,39	-1,45561E-6
-99,185	-1,33598E-6	-103,76	-1,38294E-6	-108,34	-1,41983E-6	-111,39	-1,45002E-6
-99,185	-1,32928E-6	-103,76	-1,37623E-6	-108,34	-1,41424E-6	-109,865	-1,44331E-6
-99,185	-1,32257E-6	-103,76	-1,36952E-6	-106,81	-1,40754E-6	-109,865	-1,43548E-6
-99,185	-1,31474E-6	-103,76	-1,36058E-6	-106,81	-1,39971E-6	-108,34	-1,42766E-6
-97,655	-1,30692E-6	-102,235	-1,35275E-6	-106,81	-1,39077E-6	-108,34	-1,41872E-6
-97,655	-1,29797E-6	-102,235	-1,34269E-6	-105,285	-1,38182E-6	-108,34	-1,40977E-6
-96,13	-1,28791E-6	-102,235	-1,33263E-6	-105,285	-1,37176E-6	-108,34	-1,39971E-6
-96,13	-1,27785E-6	-102,235	-1,32145E-6	-105,285	-1,3617E-6	-106,81	-1,38853E-6
-96,13	-1,26555E-6	-99,185	-1,31027E-6	-105,285	-1,35052E-6	-106,81	-1,37623E-6
-96,13	-1,25437E-6	-99,185	-1,29797E-6	-102,235	-1,33822E-6	-105,285	-1,36393E-6
-94,605	-1,24096E-6	-96,13	-1,28456E-6	-102,235	-1,32481E-6	-105,285	-1,35052E-6
-94,605	-1,22754E-6	-96,13	-1,27002E-6	-100,71	-1,31139E-6	-103,76	-1,3371E-6
-91,555	-1,21301E-6	-96,13	-1,25549E-6	-100,71	-1,29686E-6	-103,76	-1,32145E-6
-91,555	-1,19736E-6	-96,13	-1,23984E-6	-97,655	-1,2812E-6	-102,235	-1,3058E-6
-90,025	-1,1817E-6	-93,08	-1,22307E-6	-97,655	-1,26555E-6	-100,71	-1,28903E-6
-91,555	-1,16493E-6	-93,08	-1,20518E-6	-96,13	-1,24878E-6	-99,185	-1,27114E-6
-88,5	-1,14705E-6	-90,025	-1,18729E-6	-96,13	-1,22978E-6	-97,655	-1,25325E-6
-86,975	-1,12804E-6	-90,025	-1,16829E-6	-93,08	-1,21189E-6	-96,13	-1,23313E-6
-82,4	-1,10836E-6	-86,975	-1,14705E-6	-93,08	-1,19177E-6	-94,605	-1,21301E-6
-83,925	-1,08768E-6	-86,975	-1,12692E-6	-90,025	-1,17052E-6	-93,08	-1,19177E-6
-80,87	-1,06622E-6	-82,4	-1,10434E-6	-90,025	-1,14928E-6	-91,555	-1,16941E-6
-80,87	-1,04363E-6	-82,4	-1,0812E-6	-86,975	-1,12692E-6	-90,025	-1,14593E-6
-77,82	-1,02027E-6	-79,345	-1,05727E-6	-86,975	-1,10277E-6	-88,5	-1,12245E-6
-77,82	-9,95784E-7	-79,345	-1,03212E-6	-82,4	-1,07818E-6	-86,975	-1,09696E-6
-73,245	-9,70406E-7	-76,295	-1,00618E-6	-82,4	-1,05258E-6	-83,925	-1,07091E-6
-74,77	-9,44133E-7	-76,295	-9,7935E-7	-77,82	-1,02608E-6	-83,925	-1,04397E-6
-70,19	-9,16966E-7	-71,715	-9,51512E-7	-77,82	-9,98579E-7	-79,345	-1,0158E-6
-70,19	-8,88793E-7	-71,715	-9,22668E-7	-74,77	-9,70182E-7	-79,345	-9,86728E-7
-65,615	-8,59614E-7	-67,14	-8,92818E-7	-74,77	-9,40779E-7	-74,77	-9,56766E-7
-65,615	-8,2954E-7	-67,14	-8,62074E-7	-68,665	-9,1037E-7	-74,77	-9,25687E-7
-61,035	-7,98461E-7	-62,56	-8,30323E-7	-68,665	-8,78955E-7	-70,19	-8,93712E-7
-61,035	-7,66598E-7	-62,56	-7,97902E-7	-65,615	-8,46645E-7	-70,19	-8,60956E-7
-56,46	-7,33953E-7	-57,985	-7,64362E-7	-64,085	-8,1333E-7	-65,615	-8,27081E-7
-56,46	-7,0019E-7	-57,985	-7,3004E-7	-59,51	-7,79231E-7	-65,615	-7,92312E-7
-50,355	-6,65756E-7	-51,88	-6,94824E-7	-57,985	-7,44127E-7	-61,035	-7,56648E-7
-50,355	-6,30987E-7	-51,88	-6,59049E-7	-54,93	-7,08575E-7	-61,035	-7,20202E-7
-44,25	-5,95547E-7	-45,775	-6,22602E-7	-53,405	-6,71905E-7	-53,405	-6,82973E-7
-45,775	-5,5966E-7	-45,775	-5,85821E-7	-48,83	-6,34565E-7	-53,405	-6,45074E-7
-39,675	-5,24109E-7	-41,2	-5,48928E-7	-47,305	-5,97113E-7	-47,305	-6,06839E-7
-39,675	-4,88669E-7	-41,2	-5,1237E-7	-42,725	-5,59325E-7	-47,305	-5,68492E-7
-33,57	-4,53788E-7	-35,095	-4,75924E-7	-41,2	-5,21537E-7	-41,2	-5,30034E-7
-33,57	-4,20025E-7	-35,095	-4,40372E-7	-36,62	-4,8442E-7	-41,2	-4,91687E-7
-28,99	-3,87603E-7	-27,465	-4,06162E-7	-35,095	-4,47862E-7	-35,095	-4,5457E-7
-28,99	-3,57306E-7	-28,99	-3,73852E-7	-32,045	-4,12422E-7	-35,095	-4,18571E-7
-24,415	-3,30251E-7	-24,415	-3,44673E-7	-28,99	-3,78995E-7	-27,465	-3,84473E-7
-24,415	-3,06997E-7	-24,415	-3,19183E-7	-25,94	-3,48362E-7	-28,99	-3,53281E-7
-19,835	-2,87656E-7	-19,835	-2,9783E-7	-24,415	-3,21754E-7	-24,415	-3,26114E-7
-19,835	-2,71669E-7	-21,365	-2,80166E-7	-22,89	-2,99283E-7	-24,415	-3,03531E-7
-18,31	-2,58365E-7	-18,31	-2,65632E-7	-19,835	-2,80948E-7	-19,835	-2,84861E-7
-18,31	-2,47185E-7	-18,31	-2,53334E-7	-18,31	-2,65855E-7	-19,835	-2,69545E-7
-16,785	-2,37347E-7	-16,785	-2,43049E-7	-16,785	-2,5311E-7	-16,785	-2,568E-7
-16,785	-2,28962E-7	-16,785	-2,33993E-7	-16,785	-2,4249E-7	-16,785	-2,46067E-7
-15,26	-2,2136E-7	-15,26	-2,25944E-7	-15,26	-2,3321E-7	-15,26	-2,36676E-7
-15,26	-2,1454E-7	-15,26	-2,189E-7	-15,26	-2,25049E-7	-15,26	-2,28515E-7
-13,735	-2,08279E-7	-12,21	-2,12304E-7	-13,735	-2,17671E-7	-13,735	-2,21248E-7
-13,735	-2,02354E-7	-12,21	-2,06267E-7	-13,735	-2,11074E-7	-13,735	-2,1454E-7
-12,21	-1,96876E-7	-12,21	-2,00677E-7	-13,735	-2,04926E-7	-12,21	-2,08391E-7
-13,735	-1,91733E-7	-12,21	-1,95311E-7	-13,735	-1,99336E-7	-12,21	-2,02801E-7
-12,21	-1,86814E-7	-10,68	-1,90392E-7	-12,21	-1,93969E-7	-12,21	-1,97435E-7
-12,21	-1,82007E-7	-10,68	-1,85585E-7	-12,21	-1,88938E-7	-12,21	-1,92404E-7
-10,68	-1,77535E-7	-10,68	-1,81001E-7	-10,68	-1,84131E-7	-10,68	-1,87597E-7
-12,21	-1,73063E-7	-10,68	-1,76529E-7	-10,68	-1,79436E-7	-10,68	-1,83013E-7
-10,68	-1,68703E-7	-9,155	-1,72169E-7	-10,68	-1,74964E-7	-9,155	-1,78541E-7
-10,68	-1,64567E-7	-9,155	-1,68032E-7	-10,68	-1,70715E-7	-9,155	-1,74293E-7
-10,68	-1,60542E-7	-9,155	-1,63896E-7	-9,155	-1,66467E-7	-7,63	-1,70156E-7
-10,68	-1,56517E-7	-9,155	-1,59871E-7	-9,155	-1,62442E-7	-9,155	-1,6602E-7
-9,155	-1,52604E-7	-9,155	-1,55958E-7	-7,63	-1,58418E-7	-9,155	-1,61995E-7
-9,155	-1,48691E-7	-9,155	-1,52045E-7	-9,155	-1,54505E-7	-9,155	-1,58194E-7
-7,63	-1,4489E-7	-7,63	-1,48244E-7	-7,63	-1,50704E-7	-9,155	-1,54281E-7
-7,63	-1,41201E-7	-7,63	-1,44555E-7	-9,155	-1,46902E-7	-9,155	-1,50592E-7
-7,63	-1,37511E-7	-7,63	-1,40977E-7	-7,63	-1,43213E-7	-7,63	-1,46902E-7
-7,63	-1,33934E-7	-7,63	-1,374E-7	-9,155	-1,39524E-7	-7,63	-1,43325E-7
-7,63	-1,30356E-7	-7,63	-1,33822E-7	-6,105	-1,36058E-7	-7,63	-1,39747E-7
-7,63	-1,26891E-7	-7,63	-1,30356E-7	-7,63	-1,32481E-7	-7,63	-1,36282E-7
-7,63	-1,23537E-7	-7,63	-1,27002E-7	-6,105	-1,29127E-7	-7,63	-1,32928E-7
-7,63	-1,20183E-7	-7,63	-1,2376E-7	-7,63	-1,25773E-7	-7,63	-1,29574E-7
-6,105	-1,16941E-7	-7,63	-1,20406E-7	-6,105	-1,22419E-7	-6,105	-1,26332E-7
-7,63	-1,13698E-7	-6,105	-1,17276E-7	-7,63	-1,19177E-7	-6,105	-1,23089E-7
-6,105	-1,10568E-7	-6,105	-1,14146E-7	-4,58	-1,16046E-7	-6,105	-1,19959E-7
-6,105	-1,07516E-7	-6,105	-1,11105E-7	-6,105	-1,13028E-7	-6,105	-1,16941E-7
-4,58	-1,04497E-7	-6,105	-1,0812E-7	-4,58	-1,09953E-7	-6,105	-1,13922E-7
-6,105	-1,01546E-7	-6,105	-1,05202E-7	-6,105	-1,06991E-7	-6,105	-1,10993E-7
-4,58	-9,86505E-8	-4,58	-1,02317E-7	-4,58	-1,04084E-7	-4,58	-1,0812E-7
-6,105	-9,58332E-8	-4,58	-9,95113E-8	-6,105	-1,01233E-7	-4,58	-1,05302E-7
-6,105	-9,3027E-8	-4,58	-9,67387E-8	-4,58	-9,8438E-8	-4,58	-1,0253E-7
-6,105	-9,03103E-8	-3,05	-9,4022E-8	-4,58	-9,5699E-8	-4,58	-9,97908E-8
-4,58	-8,7616E-8	-3,05	-9,13501E-8	-4,58	-9,30047E-8	-3,05	-9,713E-8
-4,58	-8,49552E-8	-4,58	-8,87116E-8	-4,58	-9,03327E-8	-3,05	-9,44804E-8
-4,58	-8,23615E-8	-4,58	-8,61291E-8	-4,58	-8,77278E-8	-3,05	-9,18867E-8
-4,58	-7,9779E-8	-3,05	-8,35689E-8	-4,58	-8,51453E-8	-3,05	-8,93265E-8
-3,05	-7,72523E-8	-3,05	-8,10423E-8	-3,05	-8,25963E-8	-3,05	-8,67999E-8
-3,05	-7,47593E-8	-4,58	-7,85492E-8	-4,58	-8,01032E-8	-4,58	-8,42956E-8
-4,58	-7,22885E-8	-4,58	-7,60785E-8	-4,58	-7,76101E-8	-3,05	-8,18249E-8
-6,105	-6,9829E-8	-4,58	-7,36189E-8	-4,58	-7,51505E-8	-3,05	-7,93653E-8
-3,05	-6,73806E-8	-3,05	-7,11929E-8	-3,05	-7,27022E-8	-3,05	-7,6917E-8
-3,05	-6,49546E-8	-3,05	-6,87669E-8	-3,05	-7,0265E-8	-4,58	-7,45021E-8
-3,05	-6,25509E-8	-3,05	-6,63521E-8	-3,05	-6,7839E-8	-3,05	-7,20873E-8
-4,58	-6,01249E-8	-3,05	-6,39372E-8	-4,58	-6,54241E-8	-3,05	-6,96724E-8
-3,05	-5,77213E-8	-4,58	-6,15336E-8	-3,05	-6,30093E-8	-3,05	-6,72576E-8
-3,05	-5,53288E-8	-3,05	-5,91075E-8	-4,58	-6,06168E-8	-3,05	-6,48316E-8
-3,05	-5,29139E-8	-3,05	-5,67263E-8	-3,05	-5,81908E-8	-1,525	-6,24391E-8
-3,05	-5,05215E-8	-3,05	-5,43002E-8	-3,05	-5,57872E-8	-3,05	-6,00131E-8
-3,05	-4,81066E-8	-3,05	-5,18742E-8	-1,525	-5,33723E-8	-3,05	-5,75983E-8
-3,05	-4,56806E-8	-3,05	-4,94594E-8	-1,525	-5,09463E-8	-3,05	-5,51723E-8
-3,05	-4,32546E-8	-3,05	-4,7011E-8	-1,525	-4,85203E-8	-1,525	-5,27239E-8
-3,05	-4,07951E-8	-1,525	-4,45515E-8	-3,05	-4,60496E-8	-3,05	-5,02643E-8
-1,525	-3,83355E-8	-1,525	-4,20919E-8	0	-4,35788E-8	0	-4,77936E-8
-3,05	-3,58648E-8	-1,525	-3,95876E-8	0	-4,11193E-8	-1,525	-4,53005E-8
-1,525	-3,33605E-8	-1,525	-3,70834E-8	0	-3,8615E-8	-1,525	-4,27962E-8
-1,525	-3,0845E-8	-1,525	-3,45455E-8	-1,525	-3,60884E-8	-1,525	-4,02584E-8
0	-2,83184E-8	-1,525	-3,19742E-8	-1,525	-3,35505E-8	0	-3,76871E-8
-1,525	-2,57247E-8	0	-2,94028E-8	-1,525	-3,0968E-8	0	-3,51157E-8
0	-2,3131E-8	0	-2,68315E-8	0	-2,83631E-8	0	0
-1,525	-2,14652E-8	0	0	0	-2,70439E-8	0	0
