# Supplementary material for: Datasets of EQCM-controlled deposition and cycling of thin polypyrrole films in acetonitrile electrolyte solution
Source: Data Brief. 2020 Feb 29;29:105360. doi: 10.1016/j.dib.2020.105360 (PMC7068637; doi:10.1016/j.dib.2020.105360)
Supplement: Multimedia component 5 [file mmc5.txt]

Raw data for Fig.2a_I-vs-t
t (s)	I (A)
0,2	5,0354E-8
0,4	7,32422E-9
0,6	-1,34277E-8
0,8	-2,74658E-8
1	-3,57056E-8
1,2	-4,36401E-8
1,4	-4,66919E-8
1,6	-5,12695E-8
1,8	-5,37109E-8
2	-5,82886E-8
2,2	-6,073E-8
2,4	-6,22559E-8
2,6	-6,53076E-8
2,8	-6,56128E-8
3	-6,86646E-8
3,2	-6,89697E-8
3,4	-7,08008E-8
3,6	-7,35474E-8
3,8	-7,38525E-8
4	-7,56836E-8
4,2	-7,44629E-8
4,4	-7,65991E-8
4,6	-7,53784E-8
4,8	-7,59888E-8
5	-7,62939E-8
5,2	-7,93457E-8
5,4	-7,99561E-8
5,6	-7,90405E-8
5,8	-8,11768E-8
6	-8,14819E-8
6,2	-8,11768E-8
6,4	-8,05664E-8
6,6	-8,30078E-8
6,8	-8,08716E-8
7	-8,23975E-8
7,2	-8,30078E-8
7,4	-8,3313E-8
7,6	-8,5144E-8
7,8	-8,54492E-8
8	-8,30078E-8
8,2	-8,60596E-8
8,4	-8,5144E-8
8,6	-8,88062E-8
8,8	-8,5144E-8
9	-8,60596E-8
9,2	-8,78906E-8
9,4	-8,63647E-8
9,6	-8,63647E-8
9,8	-8,60596E-8
10	-8,78906E-8
10,2	-8,91113E-8
10,4	-8,97217E-8
10,6	-8,8501E-8
10,8	-8,78906E-8
11	-8,94165E-8
11,2	-8,94165E-8
11,4	-8,75855E-8
11,6	-8,69751E-8
11,8	-8,97217E-8
12	-8,88062E-8
12,2	-8,97217E-8
12,4	-9,06372E-8
12,6	-8,97217E-8
12,8	-9,0332E-8
13	-9,06372E-8
13,2	-9,06372E-8
13,4	-9,12476E-8
13,6	-8,88062E-8
13,8	-8,81958E-8
14	-9,24683E-8
14,2	-9,00269E-8
14,4	-9,0332E-8
14,6	-9,00269E-8
14,8	-9,06372E-8
15	-9,06372E-8
15,2	-9,12476E-8
15,4	-9,24683E-8
15,6	-9,21631E-8
15,8	-9,15527E-8
16	-9,33838E-8
16,2	-9,06372E-8
16,4	-9,30786E-8
16,6	-9,09424E-8
16,8	-9,24683E-8
17	-9,30786E-8
17,2	-9,46045E-8
17,4	-9,21631E-8
17,6	-9,39941E-8
17,8	-9,49097E-8
18	-9,27734E-8
18,2	-9,30786E-8
18,4	-9,39941E-8
18,6	-9,39941E-8
18,8	-9,42993E-8
19	-9,3689E-8
19,2	-9,33838E-8
19,4	-9,46045E-8
19,6	-9,18579E-8
19,8	-9,33838E-8
20	-9,58252E-8
20,2	-9,39941E-8
20,4	-9,61304E-8
20,6	-9,30786E-8
20,8	-9,39941E-8
21	-9,52148E-8
21,2	-9,27734E-8
21,4	-9,49097E-8
21,6	-9,46045E-8
21,8	-9,30786E-8
22	-9,3689E-8
22,2	-9,552E-8
22,4	-9,52148E-8
22,6	-9,52148E-8
22,8	-9,64355E-8
23	-9,76563E-8
23,2	-9,70459E-8
23,4	-9,552E-8
23,6	-9,52148E-8
23,8	-9,552E-8
24	-9,58252E-8
24,2	-9,67407E-8
24,4	-9,58252E-8
24,6	-9,39941E-8
24,8	-9,552E-8
25	-9,49097E-8
25,2	-9,64355E-8
25,4	-9,552E-8
25,6	-9,76563E-8
25,8	-9,64355E-8
26	-9,67407E-8
26,2	-9,64355E-8
26,4	-9,52148E-8
26,6	-9,52148E-8
26,8	-9,42993E-8
27	-9,76563E-8
27,2	-9,70459E-8
27,4	-9,73511E-8
27,6	-9,70459E-8
27,8	-9,76563E-8
28	-9,61304E-8
28,2	-9,58252E-8
28,4	-9,64355E-8
28,6	-9,67407E-8
28,8	-9,58252E-8
29	-9,70459E-8
29,2	-9,49097E-8
29,4	-9,94873E-8
29,6	-9,82666E-8
29,8	-9,70459E-8
30	-9,8877E-8
30,2	4,27307E-5
30,4	2,0929E-5
30,6	1,49262E-5
30,8	1,20514E-5
31	1,03333E-5
31,2	9,17664E-6
31,4	8,35571E-6
31,6	7,74536E-6
31,8	7,28149E-6
32	6,91528E-6
32,2	6,64062E-6
32,4	6,42395E-6
32,6	6,24695E-6
32,8	6,09741E-6
33	5,97839E-6
33,2	5,87463E-6
33,4	5,78003E-6
33,6	5,69763E-6
33,8	5,61523E-6
34	5,53589E-6
34,2	5,46265E-6
34,4	5,3894E-6
34,6	5,32532E-6
34,8	5,25818E-6
35	5,2002E-6
35,2	5,14526E-6
35,4	5,09643E-6
35,6	5,05371E-6
35,8	5,01404E-6
36	4,98047E-6
36,2	4,953E-6
36,4	4,92859E-6
36,6	4,90723E-6
36,8	4,89807E-6
37	4,88586E-6
37,2	4,87976E-6
37,4	4,87976E-6
37,6	4,87976E-6
37,8	4,88586E-6
38	4,89197E-6
38,2	4,90418E-6
38,4	4,92248E-6
38,6	4,93774E-6
38,8	4,95911E-6
39	4,98352E-6
39,2	5,00488E-6
39,4	5,0293E-6
39,6	5,05982E-6
39,8	5,09033E-6
40	5,12085E-6
40,2	5,15137E-6
40,4	5,18494E-6
40,6	5,22156E-6
40,8	5,25818E-6
41	5,29175E-6
41,2	5,33447E-6
41,4	5,37415E-6
41,6	5,41077E-6
41,8	5,45654E-6
42	5,49622E-6
42,2	5,53589E-6
42,4	5,57861E-6
42,6	5,62439E-6
42,8	5,66711E-6
43	5,70984E-6
43,2	5,75561E-6
43,4	5,80139E-6
43,6	5,84717E-6
43,8	5,89294E-6
44	5,93567E-6
44,2	5,9845E-6
44,4	6,03027E-6
44,6	6,0791E-6
44,8	6,12183E-6
45	6,1676E-6
45,2	6,21643E-6
45,4	6,26221E-6
45,6	6,30798E-6
45,8	6,35681E-6
46	6,40259E-6
46,2	6,44836E-6
46,4	6,5033E-6
46,6	6,54602E-6
46,8	6,59485E-6
47	6,64062E-6
47,2	6,6864E-6
47,4	6,73523E-6
47,6	6,78406E-6
47,8	6,82983E-6
48	6,87866E-6
48,2	6,92444E-6
48,4	6,97327E-6
48,6	7,01904E-6
48,8	7,06482E-6
49	7,1106E-6
49,2	7,15637E-6
49,4	7,1991E-6
49,6	7,25098E-6
49,8	7,2937E-6
50	7,33948E-6
50,2	7,38831E-6
50,4	7,43408E-6
50,6	7,47681E-6
50,8	7,52564E-6
51	7,56836E-6
51,2	7,61414E-6
51,4	7,65686E-6
51,6	7,70264E-6
51,8	7,75146E-6
52	7,79419E-6
52,2	7,83691E-6
52,4	7,88574E-6
52,6	7,93152E-6
52,8	7,97424E-6
53	8,01697E-6
53,2	8,05969E-6
53,4	8,10547E-6
53,6	8,14819E-6
53,8	8,19397E-6
54	8,23975E-6
54,2	8,28247E-6
54,4	8,32825E-6
54,6	8,37097E-6
54,8	8,4137E-6
55	8,45947E-6
55,2	8,5022E-6
55,4	8,54797E-6
55,6	8,58765E-6
55,8	8,63342E-6
56	8,6792E-6
56,2	8,71887E-6
56,4	8,75854E-6
56,6	8,80432E-6
56,8	8,84705E-6
57	8,88672E-6
57,2	8,93555E-6
57,4	8,97827E-6
57,6	9,01794E-6
57,8	9,06372E-6
58	9,10339E-6
58,2	9,15222E-6
58,4	9,19495E-6
58,6	9,23767E-6
58,8	9,2804E-6
59	9,32312E-6
59,2	9,36279E-6
59,4	9,40857E-6
59,6	9,44824E-6
59,8	9,48791E-6
60	9,52759E-6
60,2	9,57336E-6
60,4	9,61304E-6
60,6	9,65881E-6
60,8	9,69849E-6
61	9,73816E-6
61,2	9,77783E-6
61,4	9,82056E-6
61,6	9,86023E-6
61,8	9,90601E-6
62	9,94568E-6
62,2	9,99145E-6
62,4	1,00281E-5
62,6	1,00739E-5
62,8	1,01135E-5
63	1,01563E-5
63,2	1,01929E-5
63,4	1,02356E-5
63,6	1,02753E-5
63,8	1,03149E-5
64	1,03546E-5
64,2	1,03973E-5
64,4	1,0434E-5
64,6	1,04736E-5
64,8	1,05133E-5
65	1,0556E-5
65,2	1,05957E-5
65,4	1,06323E-5
65,6	1,0672E-5
65,8	1,07147E-5
66	1,07513E-5
66,2	1,07941E-5
66,4	1,08337E-5
66,6	1,08704E-5
66,8	1,091E-5
67	1,09467E-5
67,2	1,09833E-5
67,4	1,10291E-5
67,6	1,10657E-5
67,8	1,11023E-5
68	1,1142E-5
68,2	1,11786E-5
68,4	1,12183E-5
68,6	1,12549E-5
68,8	1,12915E-5
69	1,13312E-5
69,2	1,13678E-5
69,4	1,14075E-5
69,6	1,14441E-5
69,8	1,14807E-5
70	1,15204E-5
70,2	1,1557E-5
70,4	1,15936E-5
70,6	1,16272E-5
70,8	1,16699E-5
71	1,17035E-5
71,2	1,17432E-5
71,4	1,17767E-5
71,6	1,18134E-5
71,8	1,18469E-5
72	1,18866E-5
72,2	1,19202E-5
72,4	1,19568E-5
72,6	1,19934E-5
72,8	1,20361E-5
73	1,20667E-5
73,2	1,21033E-5
73,4	1,21399E-5
73,6	1,21765E-5
73,8	1,22131E-5
74	1,22467E-5
74,2	1,22894E-5
74,4	1,23199E-5
74,6	1,23535E-5
74,8	1,23932E-5
75	1,24237E-5
75,2	1,24664E-5
75,4	1,2497E-5
75,6	1,25366E-5
75,8	1,25732E-5
76	1,26068E-5
76,2	1,26434E-5
76,4	1,2674E-5
76,6	1,27136E-5
76,8	1,27472E-5
77	1,27838E-5
77,2	1,28174E-5
77,4	1,28479E-5
77,6	1,28845E-5
77,8	1,29211E-5
78	1,29547E-5
78,2	1,29913E-5
78,4	1,30279E-5
78,6	1,30585E-5
78,8	1,30951E-5
79	1,31256E-5
79,2	1,31592E-5
79,4	1,31928E-5
79,6	1,32263E-5
79,8	1,3266E-5
80	1,32965E-5
80,2	1,3327E-5
80,4	1,33667E-5
80,6	1,33972E-5
80,8	1,34338E-5
81	1,34674E-5
81,2	1,3501E-5
81,4	1,35376E-5
81,6	1,35681E-5
81,8	1,35986E-5
82	1,36383E-5
82,2	1,36688E-5
82,4	1,36993E-5
82,6	1,3736E-5
82,8	1,37726E-5
83	1,38031E-5
83,2	1,38397E-5
83,4	1,38733E-5
83,6	1,39038E-5
83,8	1,39404E-5
84	1,39679E-5
84,2	1,39954E-5
84,4	1,4035E-5
84,6	1,40686E-5
84,8	1,40961E-5
85	1,41327E-5
85,2	1,41632E-5
85,4	1,41907E-5
85,6	1,42304E-5
85,8	1,42609E-5
86	1,42944E-5
86,2	1,43311E-5
86,4	1,43616E-5
86,6	1,43921E-5
86,8	1,44257E-5
87	1,44562E-5
87,2	1,44958E-5
87,4	1,45233E-5
87,6	1,45569E-5
87,8	1,45904E-5
88	1,4621E-5
88,2	1,46515E-5
88,4	1,46851E-5
88,6	1,47186E-5
88,8	1,47522E-5
89	1,47827E-5
89,2	1,48163E-5
89,4	1,48468E-5
89,6	1,48773E-5
89,8	1,49017E-5
90	1,49384E-5
90,2	1,49689E-5
90,4	1,50024E-5
90,6	1,50299E-5
90,8	1,50635E-5
91	1,50909E-5
91,2	1,51337E-5
91,4	1,51581E-5
91,6	1,51856E-5
91,8	1,52222E-5
92	1,52557E-5
92,2	1,52863E-5
92,4	1,53168E-5
92,6	1,53503E-5
92,8	1,53778E-5
93	1,54083E-5
93,2	1,54419E-5
93,4	1,54724E-5
93,6	1,55029E-5
93,8	1,55365E-5
94	1,5567E-5
94,2	1,55975E-5
94,4	1,5625E-5
94,6	1,56586E-5
94,8	1,56921E-5
95	1,57196E-5
95,2	1,57501E-5
95,4	1,57776E-5
95,6	1,58112E-5
95,8	1,58386E-5
96	1,58752E-5
96,2	1,59027E-5
96,4	1,59363E-5
96,6	1,59638E-5
96,8	1,59912E-5
97	1,60217E-5
97,2	1,60522E-5
97,4	1,60889E-5
97,6	1,61133E-5
97,8	1,61469E-5
98	1,61713E-5
98,2	1,62018E-5
98,4	1,62354E-5
98,6	1,62659E-5
98,8	1,62903E-5
99	1,63239E-5
99,2	1,63544E-5
99,4	1,63757E-5
99,6	1,64093E-5
99,8	1,64398E-5
100	1,64703E-5
100,2	1,64978E-5
100,4	1,65283E-5
100,6	1,65619E-5
100,8	1,65894E-5
101	1,66199E-5
101,2	1,66443E-5
101,4	1,66748E-5
101,6	1,67023E-5
101,8	1,67297E-5
102	1,67602E-5
102,2	1,67847E-5
102,4	1,68182E-5
102,6	1,68518E-5
102,8	1,68793E-5
103	1,68976E-5
103,2	1,69281E-5
103,4	1,69586E-5
103,6	1,69861E-5
103,8	1,70166E-5
104	1,70441E-5
104,2	1,70746E-5
104,4	1,71021E-5
104,6	1,71295E-5
104,8	1,71509E-5
105	1,71814E-5
105,2	1,72119E-5
105,4	1,72363E-5
105,6	1,72638E-5
105,8	1,72943E-5
106	1,73248E-5
106,2	1,73554E-5
106,4	1,73737E-5
106,6	1,74042E-5
106,8	1,74316E-5
107	1,74591E-5
107,2	1,74896E-5
107,4	1,75201E-5
107,6	1,75476E-5
107,8	1,7572E-5
108	1,75964E-5
108,2	1,76208E-5
108,4	1,76483E-5
108,6	1,76819E-5
108,8	1,77033E-5
109	1,77277E-5
109,2	1,77551E-5
109,4	1,77826E-5
109,6	1,78101E-5
109,8	1,78314E-5
110	1,7865E-5
110,2	1,78894E-5
110,4	1,79169E-5
110,6	1,79413E-5
110,8	1,79688E-5
111	1,79932E-5
111,2	1,80206E-5
111,4	1,8042E-5
111,6	1,80664E-5
111,8	1,80939E-5
112	1,81244E-5
112,2	1,81488E-5
112,4	1,81763E-5
112,6	1,82007E-5
112,8	1,82281E-5
113	1,82526E-5
113,2	1,828E-5
113,4	1,83044E-5
113,6	1,83319E-5
113,8	1,83563E-5
114	1,83807E-5
114,2	1,84051E-5
114,4	1,84235E-5
114,6	1,8454E-5
114,8	1,84784E-5
115	1,85028E-5
115,2	1,85333E-5
115,4	1,85516E-5
115,6	1,85761E-5
115,8	1,86035E-5
116	1,8631E-5
116,2	1,86493E-5
116,4	1,86798E-5
116,6	1,87012E-5
116,8	1,87317E-5
117	1,87469E-5
117,2	1,87744E-5
117,4	1,87958E-5
117,6	1,88202E-5
117,8	1,88415E-5
118	1,8869E-5
118,2	1,88965E-5
118,4	1,89148E-5
118,6	1,89392E-5
118,8	1,89636E-5
119	1,8985E-5
119,2	1,90124E-5
119,4	1,90338E-5
119,6	1,90582E-5
119,8	1,90765E-5
120	1,9101E-5
120,2	1,91284E-5
120,4	1,91467E-5
120,6	1,91681E-5
120,8	1,91925E-5
121	1,92139E-5
121,2	1,92413E-5
121,4	1,92658E-5
121,6	1,92871E-5
121,8	1,93024E-5
122	1,93329E-5
122,2	1,93512E-5
122,4	1,93726E-5
122,6	1,93909E-5
122,8	1,94214E-5
123	1,94367E-5
123,2	1,94611E-5
123,4	1,94794E-5
123,6	1,95038E-5
123,8	1,95252E-5
124	1,95465E-5
124,2	1,95648E-5
124,4	1,95953E-5
124,6	1,96137E-5
124,8	1,9632E-5
125	1,96564E-5
125,2	1,96777E-5
125,4	1,96991E-5
125,6	1,97235E-5
125,8	1,97449E-5
126	1,97632E-5
126,2	1,97846E-5
126,4	1,98029E-5
126,6	1,98212E-5
126,8	1,98456E-5
127	1,987E-5
127,2	1,98883E-5
127,4	1,99097E-5
127,6	1,99341E-5
127,8	1,99463E-5
128	1,99768E-5
128,2	1,9986E-5
128,4	2,00073E-5
128,6	2,00256E-5
128,8	2,00501E-5
129	2,00714E-5
129,2	2,00867E-5
129,4	2,01111E-5
129,6	2,01263E-5
129,8	2,01477E-5
130	2,0163E-5
130,2	2,01874E-5
130,4	2,02057E-5
130,6	2,0224E-5
130,8	2,02454E-5
131	2,02667E-5
131,2	2,0285E-5
131,4	2,03064E-5
131,6	2,03186E-5
131,8	2,03461E-5
132	2,03583E-5
132,2	2,03827E-5
132,4	2,03949E-5
132,6	2,04193E-5
132,8	2,04376E-5
133	2,0459E-5
133,2	2,04742E-5
133,4	2,04895E-5
133,6	2,05139E-5
133,8	2,05322E-5
134	2,05475E-5
134,2	2,05658E-5
134,4	2,05841E-5
134,6	2,06055E-5
134,8	2,06207E-5
135	2,06421E-5
135,2	2,06574E-5
135,4	2,06787E-5
135,6	2,0694E-5
135,8	2,07092E-5
136	2,07275E-5
136,2	2,07459E-5
136,4	2,07672E-5
136,6	2,07794E-5
136,8	2,08008E-5
137	2,08221E-5
137,2	2,08405E-5
137,4	2,08588E-5
137,6	2,08679E-5
137,8	2,08923E-5
138	2,09106E-5
138,2	2,0929E-5
138,4	2,09381E-5
138,6	2,09595E-5
138,8	2,09747E-5
139	2,099E-5
139,2	2,10053E-5
139,4	2,10205E-5
139,6	2,10388E-5
139,8	2,10602E-5
140	2,10754E-5
140,2	2,10907E-5
140,4	2,11029E-5
140,6	2,11212E-5
140,8	2,11334E-5
141	2,11517E-5
141,2	2,11639E-5
141,4	2,11822E-5
141,6	2,12006E-5
141,8	2,12219E-5
142	2,12311E-5
142,2	2,12494E-5
142,4	2,12647E-5
142,6	2,12799E-5
142,8	2,12952E-5
143	2,13165E-5
143,2	2,13226E-5
143,4	2,1344E-5
143,6	2,13592E-5
143,8	2,13715E-5
144	2,13898E-5
144,2	2,1405E-5
144,4	2,14142E-5
144,6	2,14356E-5
144,8	2,14478E-5
145	2,14661E-5
145,2	2,14844E-5
145,4	2,14966E-5
145,6	2,15149E-5
145,8	2,15271E-5
146	2,15454E-5
146,2	2,15546E-5
146,4	2,15729E-5
146,6	2,15881E-5
146,8	2,16003E-5
147	2,16156E-5
147,2	2,16278E-5
147,4	2,16431E-5
147,6	2,16522E-5
147,8	2,16705E-5
148	2,16827E-5
148,2	2,1701E-5
148,4	2,17133E-5
148,6	2,17285E-5
148,8	2,17438E-5
149	2,17529E-5
149,2	2,17651E-5
149,4	2,17804E-5
149,6	2,17987E-5
149,8	2,18079E-5
150	2,18262E-5
150,2	2,18384E-5
150,4	2,18506E-5
150,6	2,18658E-5
150,8	2,18781E-5
151	2,18872E-5
151,2	2,19025E-5
151,4	2,19147E-5
151,6	2,19299E-5
151,8	2,19421E-5
152	2,19604E-5
152,2	2,19757E-5
152,4	2,19879E-5
152,6	2,20001E-5
152,8	2,20062E-5
153	2,20245E-5
153,2	2,20337E-5
153,4	2,2052E-5
153,6	2,20581E-5
153,8	2,20795E-5
154	2,20856E-5
154,2	2,21008E-5
154,4	2,211E-5
154,6	2,21252E-5
154,8	2,21405E-5
155	2,21527E-5
155,2	2,21588E-5
155,4	2,21741E-5
155,6	2,21893E-5
155,8	2,21985E-5
156	2,22046E-5
156,2	2,22199E-5
156,4	2,22351E-5
156,6	2,22473E-5
156,8	2,22565E-5
157	2,22687E-5
157,2	2,22809E-5
157,4	2,22931E-5
157,6	2,23053E-5
157,8	2,23236E-5
158	2,23267E-5
158,2	2,23419E-5
158,4	2,23511E-5
158,6	2,23663E-5
158,8	2,23755E-5
159	2,23877E-5
159,2	2,2403E-5
159,4	2,2406E-5
159,6	2,24213E-5
159,8	2,24365E-5
160	2,24457E-5
160,2	2,24609E-5
160,4	2,2464E-5
160,6	2,24823E-5
160,8	2,24823E-5
161	2,25037E-5
161,2	2,25098E-5
161,4	2,2522E-5
161,6	2,25311E-5
161,8	2,25433E-5
162	2,25617E-5
162,2	2,25708E-5
162,4	2,258E-5
162,6	2,25891E-5
162,8	2,26013E-5
163	2,26135E-5
163,2	2,26166E-5
163,4	2,26349E-5
163,6	2,2644E-5
163,8	2,26562E-5
164	2,26654E-5
164,2	2,26776E-5
164,4	2,26837E-5
164,6	2,26959E-5
164,8	2,27081E-5
165	2,27234E-5
165,2	2,27295E-5
165,4	2,27447E-5
165,6	2,27478E-5
165,8	2,276E-5
166	2,27661E-5
166,2	2,27844E-5
166,4	2,27905E-5
166,6	2,28027E-5
166,8	2,28149E-5
167	2,28241E-5
167,2	2,28302E-5
167,4	2,28363E-5
167,6	2,28485E-5
167,8	2,28546E-5
168	2,28668E-5
168,2	2,2876E-5
168,4	2,28882E-5
168,6	2,29004E-5
168,8	2,29095E-5
169	2,29156E-5
169,2	2,29279E-5
169,4	2,29401E-5
169,6	2,29523E-5
169,8	2,29614E-5
170	2,29675E-5
170,2	2,29797E-5
170,4	2,29858E-5
170,6	2,30042E-5
170,8	2,30103E-5
171	2,30164E-5
171,2	2,30286E-5
171,4	2,30408E-5
171,6	2,30469E-5
171,8	2,30499E-5
172	2,30652E-5
172,2	2,30682E-5
172,4	2,30835E-5
172,6	2,30957E-5
172,8	2,30988E-5
173	2,31049E-5
173,2	2,31201E-5
173,4	2,31293E-5
173,6	2,31354E-5
173,8	2,31476E-5
174	2,31567E-5
174,2	2,31659E-5
174,4	2,31751E-5
174,6	2,31873E-5
174,8	2,31964E-5
175	2,32025E-5
175,2	2,32147E-5
175,4	2,32178E-5
175,6	2,32239E-5
175,8	2,32361E-5
176	2,32513E-5
176,2	2,32544E-5
176,4	2,32605E-5
176,6	2,32758E-5
176,8	2,32758E-5
177	2,3291E-5
177,2	2,32971E-5
177,4	2,33063E-5
177,6	2,33124E-5
177,8	2,33185E-5
178	2,33276E-5
178,2	2,33337E-5
178,4	2,33398E-5
178,6	2,33551E-5
178,8	2,33673E-5
179	2,33704E-5
179,2	2,33795E-5
179,4	2,33887E-5
179,6	2,33978E-5
179,8	2,34039E-5
180	2,341E-5
180,2	2,34253E-5
180,4	2,34253E-5
180,6	2,34314E-5
180,8	2,34406E-5
181	2,34436E-5
181,2	2,34558E-5
181,4	2,34619E-5
181,6	2,34711E-5
181,8	2,34772E-5
182	2,34863E-5
182,2	2,35046E-5
182,4	2,34985E-5
182,6	2,35107E-5
182,8	2,35168E-5
183	2,3526E-5
183,2	2,35382E-5
183,4	2,35413E-5
183,6	2,35443E-5
183,8	2,35504E-5
184	2,35626E-5
184,2	2,35687E-5
184,4	2,35779E-5
184,6	2,3584E-5
184,8	2,35901E-5
185	2,35962E-5
185,2	2,36053E-5
185,4	2,36175E-5
185,6	2,36237E-5
185,8	2,36328E-5
186	2,36389E-5
186,2	2,36389E-5
186,4	2,36481E-5
186,6	2,36542E-5
186,8	2,36603E-5
187	2,36633E-5
187,2	2,36694E-5
187,4	2,36786E-5
187,6	2,36877E-5
187,8	2,36969E-5
188	2,3703E-5
188,2	2,37122E-5
188,4	2,37183E-5
188,6	2,37183E-5
188,8	2,37335E-5
189	2,37427E-5
189,2	2,37427E-5
189,4	2,37488E-5
189,6	2,3761E-5
189,8	2,37671E-5
190	2,37701E-5
190,2	2,37701E-5
190,4	2,37793E-5
190,6	2,37885E-5
190,8	2,37915E-5
191	2,37915E-5
191,2	2,38037E-5
191,4	2,38129E-5
191,6	2,38159E-5
191,8	2,3822E-5
192	2,38312E-5
192,2	2,38342E-5
192,4	2,38403E-5
192,6	2,38495E-5
192,8	2,38495E-5
193	2,38617E-5
193,2	2,38647E-5
193,4	2,38739E-5
193,6	2,38739E-5
193,8	2,38922E-5
194	2,38922E-5
194,2	2,38953E-5
194,4	2,39014E-5
194,6	2,39075E-5
194,8	2,39166E-5
195	2,39197E-5
195,2	2,39288E-5
195,4	2,39319E-5
195,6	2,3938E-5
195,8	2,39441E-5
196	2,39502E-5
196,2	2,39533E-5
196,4	2,39594E-5
196,6	2,39685E-5
196,8	2,39716E-5
197	2,39746E-5
197,2	2,39807E-5
197,4	2,39899E-5
197,6	2,3996E-5
197,8	2,40051E-5
198	2,40021E-5
198,2	2,40112E-5
198,4	2,40173E-5
198,6	2,40204E-5
198,8	2,40295E-5
199	2,40295E-5
199,2	2,40418E-5
199,4	2,40448E-5
199,6	2,40479E-5
199,8	2,4054E-5
200	2,40601E-5
200,2	2,40631E-5
200,4	2,40662E-5
200,6	2,40723E-5
200,8	2,40875E-5
201	2,40875E-5
201,2	2,40906E-5
201,4	2,40997E-5
201,6	2,40997E-5
201,8	2,41089E-5
202	2,41119E-5
202,2	2,4118E-5
202,4	2,41303E-5
202,6	2,41303E-5
202,8	2,41333E-5
203	2,41333E-5
203,2	2,41364E-5
203,4	2,41516E-5
203,6	2,41516E-5
203,8	2,41638E-5
204	2,41638E-5
204,2	2,4173E-5
204,4	2,41791E-5
204,6	2,41852E-5
204,8	2,41913E-5
205	2,41913E-5
205,2	2,41974E-5
205,4	2,42004E-5
205,6	2,42096E-5
205,8	2,42126E-5
206	2,42157E-5
206,2	2,42248E-5
206,4	2,4234E-5
206,6	2,4231E-5
206,8	2,42462E-5
207	2,42462E-5
207,2	2,42432E-5
207,4	2,42584E-5
207,6	2,42645E-5
207,8	2,42645E-5
208	2,42706E-5
208,2	2,42767E-5
208,4	2,42828E-5
208,6	2,42859E-5
208,8	2,4292E-5
209	2,43011E-5
209,2	2,42981E-5
209,4	2,43011E-5
209,6	2,43103E-5
209,8	2,43164E-5
210	2,43195E-5
210,2	2,43286E-5
210,4	2,43225E-5
210,6	2,43378E-5
210,8	2,43317E-5
211	2,43378E-5
211,2	2,43439E-5
211,4	2,435E-5
211,6	2,43622E-5
211,8	2,43683E-5
212	2,43713E-5
212,2	2,43744E-5
212,4	2,43836E-5
212,6	2,43836E-5
212,8	2,43897E-5
213	2,43897E-5
213,2	2,44019E-5
213,4	2,44049E-5
213,6	2,4411E-5
213,8	2,4408E-5
214	2,44141E-5
214,2	2,44202E-5
214,4	2,44293E-5
214,6	2,44324E-5
214,8	2,44354E-5
215	2,44385E-5
215,2	2,44446E-5
215,4	2,44476E-5
215,6	2,44507E-5
215,8	2,44598E-5
216	2,44659E-5
216,2	2,44659E-5
216,4	2,4472E-5
216,6	2,44751E-5
216,8	2,44812E-5
217	2,44842E-5
217,2	2,44934E-5
217,4	2,44995E-5
217,6	2,45026E-5
217,8	2,45056E-5
218	2,45056E-5
218,2	2,45117E-5
218,4	2,45148E-5
218,6	2,4527E-5
218,8	2,4527E-5
219	2,45361E-5
219,2	2,45361E-5
219,4	2,45483E-5
219,6	2,45483E-5
219,8	2,45453E-5
220	2,45606E-5
220,2	2,45606E-5
220,4	2,45667E-5
220,6	2,45636E-5
220,8	2,45789E-5
221	2,45758E-5
221,2	2,4585E-5
221,4	2,45819E-5
221,6	2,45911E-5
221,8	2,45972E-5
222	2,45972E-5
222,2	2,46033E-5
222,4	2,46094E-5
222,6	2,46124E-5
222,8	2,46124E-5
223	2,46246E-5
223,2	2,46277E-5
223,4	2,46338E-5
223,6	2,46277E-5
223,8	2,46338E-5
224	2,46368E-5
224,2	2,46429E-5
224,4	2,46521E-5
224,6	2,46552E-5
224,8	2,46582E-5
225	2,46643E-5
225,2	2,46674E-5
225,4	2,46674E-5
225,6	2,46704E-5
225,8	2,46735E-5
226	2,46735E-5
226,2	2,46826E-5
226,4	2,46857E-5
226,6	2,46918E-5
226,8	2,47009E-5
227	2,4704E-5
227,2	2,4707E-5
227,4	2,47101E-5
227,6	2,47101E-5
227,8	2,47101E-5
228	2,47131E-5
228,2	2,47284E-5
228,4	2,47284E-5
228,6	2,47345E-5
228,8	2,47345E-5
229	2,47437E-5
229,2	2,47437E-5
229,4	2,47437E-5
229,6	2,47498E-5
229,8	2,47528E-5
230	2,47559E-5
230,2	2,4765E-5
230,4	2,47681E-5
230,6	2,47681E-5
230,8	2,47681E-5
231	2,47772E-5
231,2	2,47833E-5
231,4	2,47833E-5
231,6	2,47894E-5
231,8	2,47894E-5
232	2,47894E-5
232,2	2,48047E-5
232,4	2,47986E-5
232,6	2,48077E-5
232,8	2,48077E-5
233	2,48108E-5
233,2	2,48169E-5
233,4	2,48199E-5
233,6	2,48291E-5
233,8	2,48291E-5
234	2,48352E-5
234,2	2,48413E-5
234,4	2,48321E-5
234,6	2,48413E-5
234,8	2,48444E-5
235	2,48566E-5
235,2	2,48535E-5
235,4	2,48566E-5
235,6	2,48596E-5
235,8	2,48657E-5
236	2,48718E-5
236,2	2,48718E-5
236,4	2,48718E-5
236,6	2,48779E-5
236,8	2,48871E-5
237	2,4884E-5
237,2	2,48871E-5
237,4	2,48901E-5
237,6	2,48901E-5
237,8	2,49023E-5
238	2,49085E-5
238,2	2,49023E-5
238,4	2,49115E-5
238,6	2,49146E-5
238,8	2,49237E-5
239	2,49146E-5
239,2	2,49176E-5
239,4	2,49237E-5
239,6	2,49298E-5
239,8	2,4939E-5
240	2,49298E-5
240,2	2,4942E-5
240,4	2,4942E-5
240,6	2,49512E-5
240,8	2,49481E-5
241	2,49573E-5
241,2	2,49603E-5
241,4	2,49634E-5
241,6	2,49695E-5
241,8	2,49725E-5
242	2,49664E-5
242,2	2,49756E-5
242,4	2,49756E-5
242,6	2,49817E-5
242,8	2,49878E-5
243	2,49939E-5
243,2	2,49878E-5
243,4	2,49939E-5
243,6	2,4997E-5
243,8	2,5E-5
244	2,50122E-5
244,2	2,50061E-5
244,4	2,50092E-5
244,6	2,50153E-5
244,8	2,50183E-5
245	2,50305E-5
245,2	2,50275E-5
245,4	2,50275E-5
245,6	2,50275E-5
245,8	2,50305E-5
246	2,50366E-5
246,2	2,50397E-5
246,4	2,50366E-5
246,6	2,50427E-5
246,8	2,50458E-5
247	2,50519E-5
247,2	2,50549E-5
247,4	2,5058E-5
247,6	2,5061E-5
247,8	2,5058E-5
248	2,50702E-5
248,2	2,50702E-5
248,4	2,50702E-5
248,6	2,50702E-5
248,8	2,50793E-5
249	2,50793E-5
249,2	2,50824E-5
249,4	2,50824E-5
249,6	2,50946E-5
249,8	2,50977E-5
250	2,50977E-5
250,2	2,50977E-5
250,4	2,51038E-5
250,6	2,51099E-5
250,8	2,5116E-5
251	2,51129E-5
251,2	2,51221E-5
251,4	2,5119E-5
251,6	2,51282E-5
251,8	2,51221E-5
252	2,51282E-5
252,2	2,51251E-5
252,4	2,51373E-5
252,6	2,51373E-5
252,8	2,51434E-5
253	2,51465E-5
253,2	2,51495E-5
253,4	2,51495E-5
253,6	2,51526E-5
253,8	2,51587E-5
254	2,51648E-5
254,2	2,51617E-5
254,4	2,51648E-5
254,6	2,51679E-5
254,8	2,51709E-5
255	2,51831E-5
255,2	2,5174E-5
255,4	2,5177E-5
255,6	2,51831E-5
255,8	2,51892E-5
256	2,51892E-5
256,2	2,51892E-5
256,4	2,51923E-5
256,6	2,51953E-5
256,8	2,52045E-5
257	2,52014E-5
257,2	2,52045E-5
257,4	2,52106E-5
257,6	2,52106E-5
257,8	2,52167E-5
258	2,52167E-5
258,2	2,52258E-5
258,4	2,52258E-5
258,6	2,52289E-5
258,8	2,52258E-5
259	2,52289E-5
259,2	2,52411E-5
259,4	2,52411E-5
259,6	2,52411E-5
259,8	2,52411E-5
260	2,52502E-5
260,2	2,52533E-5
260,4	2,52563E-5
260,6	2,52685E-5
260,8	2,52655E-5
261	2,52624E-5
261,2	2,52655E-5
261,4	2,52685E-5
261,6	2,52747E-5
261,8	2,52716E-5
262	2,52777E-5
262,2	2,52808E-5
262,4	2,52869E-5
262,6	2,52899E-5
262,8	2,52838E-5
263	2,52869E-5
263,2	2,52899E-5
263,4	2,5296E-5
263,6	2,53052E-5
263,8	2,5296E-5
264	2,52991E-5
264,2	2,53143E-5
264,4	2,53143E-5
264,6	2,53174E-5
264,8	2,53174E-5
265	2,53204E-5
265,2	2,53265E-5
265,4	2,53326E-5
265,6	2,53326E-5
265,8	2,53265E-5
266	2,53357E-5
266,2	2,53357E-5
266,4	2,53387E-5
266,6	2,5351E-5
266,8	2,53479E-5
267	2,5354E-5
267,2	2,53479E-5
267,4	2,5351E-5
267,6	2,53571E-5
267,8	2,53632E-5
268	2,53571E-5
268,2	2,53723E-5
268,4	2,53693E-5
268,6	2,53723E-5
268,8	2,53723E-5
269	2,53784E-5
269,2	2,53723E-5
269,4	2,53815E-5
269,6	2,53784E-5
269,8	2,53845E-5
270	2,53937E-5
270,2	2,53906E-5
270,4	2,53998E-5
270,6	2,53967E-5
270,8	2,54089E-5
271	2,54089E-5
271,2	2,54059E-5
271,4	2,5412E-5
271,6	2,5412E-5
271,8	2,54089E-5
272	2,54089E-5
272,2	2,54181E-5
272,4	2,54273E-5
272,6	2,54242E-5
272,8	2,54303E-5
273	2,54242E-5
273,2	2,54303E-5
273,4	2,54425E-5
273,6	2,54394E-5
273,8	2,54425E-5
274	2,54456E-5
274,2	2,54486E-5
274,4	2,54486E-5
274,6	2,54517E-5
274,8	2,54578E-5
275	2,54547E-5
275,2	2,54639E-5
275,4	2,54639E-5
275,6	2,547E-5
275,8	2,54669E-5
276	2,54761E-5
276,2	2,547E-5
276,4	2,54822E-5
276,6	2,54791E-5
276,8	2,54852E-5
277	2,54913E-5
277,2	2,54913E-5
277,4	2,54944E-5
277,6	2,54944E-5
277,8	2,55035E-5
278	2,55005E-5
278,2	2,55096E-5
278,4	2,55005E-5
278,6	2,55035E-5
278,8	2,55096E-5
279	2,55127E-5
279,2	2,55127E-5
279,4	2,55219E-5
279,6	2,55249E-5
279,8	2,55188E-5
280	2,5531E-5
280,2	2,55249E-5
280,4	2,5531E-5
280,6	2,55402E-5
280,8	2,55371E-5
281	2,55463E-5
281,2	2,55432E-5
281,4	2,55463E-5
281,6	2,55524E-5
281,8	2,55524E-5
282	2,55585E-5
282,2	2,55585E-5
282,4	2,55615E-5
282,6	2,55646E-5
282,8	2,55676E-5
283	2,55707E-5
283,2	2,55859E-5
283,4	2,55798E-5
283,6	2,55737E-5
283,8	2,55829E-5
284	2,5589E-5
284,2	2,5592E-5
284,4	2,5589E-5
284,6	2,5592E-5
284,8	2,56012E-5
285	2,55981E-5
285,2	2,56042E-5
285,4	2,56073E-5
285,6	2,56073E-5
285,8	2,56073E-5
286	2,56103E-5
286,2	2,56165E-5
286,4	2,56226E-5
286,6	2,56165E-5
286,8	2,56256E-5
287	2,56226E-5
287,2	2,56256E-5
287,4	2,56317E-5
287,6	2,56348E-5
287,8	2,56378E-5
288	2,5647E-5
288,2	2,56409E-5
288,4	2,56439E-5
288,6	2,5647E-5
288,8	2,56531E-5
289	2,56531E-5
289,2	2,56592E-5
289,4	2,56622E-5
289,6	2,56653E-5
289,8	2,56622E-5
290	2,56683E-5
290,2	2,56683E-5
290,4	2,56744E-5
290,6	2,56775E-5
290,8	2,56775E-5
291	2,56805E-5
291,2	2,56928E-5
291,4	2,56805E-5
291,6	2,56928E-5
291,8	2,56928E-5
292	2,56958E-5
292,2	2,56928E-5
292,4	2,5708E-5
292,6	2,57019E-5
292,8	2,57111E-5
293	2,57141E-5
293,2	2,57202E-5
293,4	2,57202E-5
293,6	2,57263E-5
293,8	2,57294E-5
294	2,57294E-5
294,2	2,57324E-5
294,4	2,57355E-5
294,6	2,57355E-5
294,8	2,57355E-5
295	2,57477E-5
295,2	2,57416E-5
295,4	2,57477E-5
295,6	2,57507E-5
295,8	2,57507E-5
296	2,57507E-5
296,2	2,57568E-5
296,4	2,57599E-5
296,6	2,57629E-5
296,8	2,57599E-5
297	2,5766E-5
297,2	2,57629E-5
297,4	2,57721E-5
297,6	2,57721E-5
297,8	2,57813E-5
298	2,57843E-5
298,2	2,57843E-5
298,4	2,57874E-5
298,6	2,57904E-5
298,8	2,57843E-5
299	2,57935E-5
299,2	2,58026E-5
299,4	2,57935E-5
299,6	2,58026E-5
299,8	2,58057E-5
300	2,58087E-5
300,2	2,58179E-5
300,4	2,58148E-5
300,6	2,58179E-5
300,8	2,58209E-5
301	2,58148E-5
301,2	2,58209E-5
301,4	2,58301E-5
301,6	2,5824E-5
301,8	2,58331E-5
302	2,58362E-5
302,2	2,58362E-5
302,4	2,58392E-5
302,6	2,58423E-5
302,8	2,58484E-5
303	2,58514E-5
303,2	2,58514E-5
303,4	2,58514E-5
303,6	2,58514E-5
303,8	2,58545E-5
304	2,58545E-5
304,2	2,58728E-5
304,4	2,58728E-5
304,6	2,58697E-5
304,8	2,58697E-5
305	2,58728E-5
305,2	2,58758E-5
305,4	2,58789E-5
305,6	2,5882E-5
305,8	2,5885E-5
306	2,5882E-5
306,2	2,58942E-5
306,4	2,58911E-5
306,6	2,59003E-5
306,8	2,58942E-5
307	2,58972E-5
307,2	2,59033E-5
307,4	2,59033E-5
307,6	2,59094E-5
307,8	2,59125E-5
308	2,59155E-5
308,2	2,59125E-5
308,4	2,59125E-5
308,6	2,59186E-5
308,8	2,59308E-5
309	2,59247E-5
309,2	2,59247E-5
309,4	2,59338E-5
309,6	2,59399E-5
309,8	2,59369E-5
310	2,59369E-5
310,2	2,5946E-5
310,4	2,5943E-5
310,6	2,59491E-5
310,8	2,5943E-5
311	2,59522E-5
311,2	2,59552E-5
311,4	2,59583E-5
311,6	2,59613E-5
311,8	2,59644E-5
312	2,59644E-5
312,2	2,59735E-5
312,4	2,59735E-5
312,6	2,59766E-5
312,8	2,59827E-5
313	2,59766E-5
313,2	2,59796E-5
313,4	2,59735E-5
313,6	2,59888E-5
313,8	2,59857E-5
314	2,59949E-5
314,2	2,59888E-5
314,4	2,59918E-5
314,6	2,59888E-5
314,8	2,59918E-5
315	2,6004E-5
315,2	2,6004E-5
315,4	2,60132E-5
315,6	2,60101E-5
315,8	2,60101E-5
316	2,60193E-5
316,2	2,60071E-5
316,4	2,60193E-5
316,6	2,60193E-5
316,8	2,60284E-5
317	2,60315E-5
317,2	2,60284E-5
317,4	2,60376E-5
317,6	2,60437E-5
317,8	2,60406E-5
318	2,60406E-5
318,2	2,60467E-5
318,4	2,60498E-5
318,6	2,60498E-5
318,8	2,60559E-5
319	2,60529E-5
319,2	2,60559E-5
319,4	2,60681E-5
319,6	2,60681E-5
319,8	2,60712E-5
320	2,60681E-5
320,2	2,60712E-5
320,4	2,60712E-5
320,6	2,60773E-5
320,8	2,60742E-5
321	2,60742E-5
321,2	2,60864E-5
321,4	2,60834E-5
321,6	2,60956E-5
321,8	2,60895E-5
322	2,60986E-5
322,2	2,60925E-5
322,4	2,60986E-5
322,6	2,61047E-5
322,8	2,61017E-5
323	2,61078E-5
323,2	2,61139E-5
323,4	2,61108E-5
323,6	2,61169E-5
323,8	2,61169E-5
324	2,61169E-5
324,2	2,61169E-5
324,4	2,612E-5
324,6	2,61292E-5
324,8	2,61292E-5
325	2,61353E-5
325,2	2,61353E-5
325,4	2,61414E-5
325,6	2,61383E-5
325,8	2,61475E-5
326	2,61475E-5
326,2	2,61475E-5
326,4	2,61505E-5
326,6	2,61566E-5
326,8	2,61536E-5
327	2,61597E-5
327,2	2,61627E-5
327,4	2,61627E-5
327,6	2,61719E-5
327,8	2,61719E-5
328	2,61719E-5
328,2	2,61688E-5
328,4	2,6178E-5
328,6	2,61871E-5
328,8	2,61902E-5
329	2,61902E-5
329,2	2,61932E-5
329,4	2,61902E-5
329,6	2,61963E-5
329,8	2,61963E-5
330	2,62054E-5
330,2	2,62024E-5
330,4	2,62115E-5
330,6	2,62115E-5
330,8	2,62176E-5
331	2,62146E-5
331,2	2,62207E-5
331,4	2,62176E-5
331,6	2,62268E-5
331,8	2,62299E-5
332	2,62299E-5
332,2	2,62268E-5
332,4	2,6236E-5
332,6	2,6236E-5
332,8	2,62421E-5
333	2,6236E-5
333,2	2,6239E-5
333,4	2,62451E-5
333,6	2,62482E-5
333,8	2,62543E-5
334	2,62543E-5
334,2	2,62543E-5
334,4	2,62573E-5
334,6	2,62543E-5
334,8	2,62665E-5
335	2,62665E-5
335,2	2,62695E-5
335,4	2,62787E-5
335,6	2,62756E-5
335,8	2,62726E-5
336	2,62787E-5
336,2	2,62817E-5
336,4	2,62848E-5
336,6	2,62848E-5
336,8	2,6297E-5
337	2,62909E-5
337,2	2,62939E-5
337,4	2,63062E-5
337,6	2,63031E-5
337,8	2,63062E-5
338	2,63184E-5
338,2	2,63062E-5
338,4	2,63153E-5
338,6	2,63214E-5
338,8	2,63275E-5
339	2,63245E-5
339,2	2,63245E-5
339,4	2,63245E-5
339,6	2,63214E-5
339,8	2,63336E-5
340	2,63367E-5
340,2	2,63397E-5
340,4	2,63428E-5
340,6	2,63397E-5
340,8	2,63428E-5
341	2,63489E-5
341,2	2,63519E-5
341,4	2,63519E-5
341,6	2,63519E-5
341,8	2,63641E-5
342	2,63611E-5
342,2	2,63672E-5
342,4	2,63641E-5
342,6	2,63611E-5
342,8	2,63702E-5
343	2,63641E-5
343,2	2,63763E-5
343,4	2,63794E-5
343,6	2,63763E-5
343,8	2,63794E-5
344	2,63855E-5
344,2	2,63825E-5
344,4	2,63916E-5
344,6	2,63886E-5
344,8	2,63947E-5
345	2,63947E-5
345,2	2,63977E-5
345,4	2,63947E-5
345,6	2,64038E-5
345,8	2,6413E-5
346	2,6413E-5
346,2	2,6413E-5
346,4	2,64099E-5
346,6	2,64099E-5
346,8	2,6413E-5
347	2,64221E-5
347,2	2,64191E-5
347,4	2,64252E-5
347,6	2,64313E-5
347,8	2,64282E-5
348	2,64343E-5
348,2	2,64343E-5
348,4	2,64374E-5
348,6	2,64404E-5
348,8	2,64465E-5
349	2,64404E-5
349,2	2,64465E-5
349,4	2,64496E-5
349,6	2,64526E-5
349,8	2,64618E-5
350	2,64557E-5
350,2	2,64618E-5
350,4	2,64618E-5
350,6	2,64587E-5
350,8	2,64618E-5
351	2,6471E-5
351,2	2,6474E-5
351,4	2,6471E-5
351,6	2,64801E-5
351,8	2,64771E-5
352	2,64801E-5
352,2	2,64862E-5
352,4	2,64862E-5
352,6	2,64923E-5
352,8	2,64954E-5
353	2,64862E-5
353,2	2,64954E-5
353,4	2,65015E-5
353,6	2,64984E-5
353,8	2,65045E-5
354	2,64954E-5
354,2	2,65106E-5
354,4	2,65076E-5
354,6	2,65137E-5
354,8	2,65167E-5
355	2,65198E-5
355,2	2,65167E-5
355,4	2,6532E-5
355,6	2,65289E-5
355,8	2,65289E-5
356	2,6535E-5
356,2	2,65381E-5
356,4	2,6532E-5
356,6	2,65411E-5
356,8	2,65381E-5
357	2,65411E-5
357,2	2,65472E-5
357,4	2,65442E-5
357,6	2,65503E-5
357,8	2,65533E-5
358	2,65564E-5
358,2	2,65594E-5
358,4	2,65564E-5
358,6	2,65625E-5
358,8	2,65686E-5
359	2,65747E-5
359,2	2,65747E-5
359,4	2,65686E-5
359,6	2,65717E-5
359,8	2,65778E-5
360	2,65717E-5
360,2	2,65869E-5
360,4	2,65839E-5
360,6	2,65869E-5
360,8	2,659E-5
361	2,659E-5
361,2	2,65961E-5
361,4	2,65961E-5
361,6	2,66022E-5
361,8	2,66022E-5
362	2,66052E-5
362,2	2,65991E-5
362,4	2,66113E-5
362,6	2,66174E-5
362,8	2,66144E-5
363	2,66205E-5
363,2	2,66235E-5
363,4	2,66205E-5
363,6	2,66205E-5
363,8	2,66235E-5
364	2,66296E-5
364,2	2,66327E-5
364,4	2,66357E-5
364,6	2,66327E-5
364,8	2,66449E-5
365	2,66419E-5
365,2	2,6648E-5
365,4	2,66449E-5
365,6	2,66449E-5
365,8	2,6651E-5
366	2,66571E-5
366,2	2,66571E-5
366,4	2,66571E-5
366,6	2,66602E-5
366,8	2,66602E-5
367	2,66724E-5
367,2	2,66663E-5
367,4	2,66693E-5
367,6	2,66663E-5
367,8	2,66724E-5
368	2,66785E-5
368,2	2,66815E-5
368,4	2,66846E-5
368,6	2,66937E-5
368,8	2,66937E-5
369	2,66937E-5
369,2	2,67059E-5
369,4	2,67029E-5
369,6	2,66998E-5
369,8	2,67029E-5
370	2,67059E-5
370,2	2,6709E-5
370,4	2,6709E-5
370,6	2,6709E-5
370,8	2,67151E-5
371	2,67151E-5
371,2	2,67212E-5
371,4	2,67273E-5
371,6	2,67273E-5
371,8	2,67304E-5
372	2,67304E-5
372,2	2,67304E-5
372,4	2,67395E-5
372,6	2,67426E-5
372,8	2,67426E-5
373	2,67456E-5
373,2	2,67426E-5
373,4	2,67548E-5
373,6	2,67426E-5
373,8	2,67487E-5
374	2,67548E-5
374,2	2,67609E-5
374,4	2,67609E-5
374,6	2,6767E-5
374,8	2,67609E-5
375	2,6767E-5
375,2	2,67761E-5
375,4	2,677E-5
375,6	2,67761E-5
375,8	2,67731E-5
376	2,67822E-5
376,2	2,67822E-5
376,4	2,67883E-5
376,6	2,67883E-5
376,8	2,67944E-5
377	2,67914E-5
377,2	2,67975E-5
377,4	2,67944E-5
377,6	2,68036E-5
377,8	2,68036E-5
378	2,68066E-5
378,2	2,68066E-5
378,4	2,68036E-5
378,6	2,68188E-5
378,8	2,68127E-5
379	2,68158E-5
379,2	2,68188E-5
379,4	2,68249E-5
379,6	2,68219E-5
379,8	2,68249E-5
380	2,6831E-5
380,2	2,6831E-5
380,4	2,6831E-5
380,6	2,68341E-5
380,8	2,68402E-5
381	2,68433E-5
381,2	2,68402E-5
381,4	2,68463E-5
381,6	2,68433E-5
381,8	2,68463E-5
382	2,68555E-5
382,2	2,68585E-5
382,4	2,68646E-5
382,6	2,68555E-5
382,8	2,68646E-5
383	2,68707E-5
383,2	2,68677E-5
383,4	2,68738E-5
383,6	2,68646E-5
383,8	2,68707E-5
384	2,68829E-5
384,2	2,68829E-5
384,4	2,6886E-5
384,6	2,68829E-5
384,8	2,68951E-5
385	2,68921E-5
385,2	2,6889E-5
385,4	2,69013E-5
385,6	2,69013E-5
385,8	2,69013E-5
386	2,69074E-5
386,2	2,69074E-5
386,4	2,69043E-5
386,6	2,69104E-5
386,8	2,69135E-5
387	2,69074E-5
387,2	2,69074E-5
387,4	2,69196E-5
387,6	2,69196E-5
387,8	2,69226E-5
388	2,69226E-5
388,2	2,69257E-5
388,4	2,69287E-5
388,6	2,69348E-5
388,8	2,6944E-5
389	2,69379E-5
389,2	2,69409E-5
389,4	2,69379E-5
389,6	2,69409E-5
389,8	2,6947E-5
390	2,69409E-5
390,2	2,69501E-5
390,4	2,69501E-5
390,6	2,69531E-5
390,8	2,69592E-5
391	2,69653E-5
391,2	2,69653E-5
391,4	2,69592E-5
391,6	2,69623E-5
391,8	2,69714E-5
392	2,69806E-5
392,2	2,69745E-5
392,4	2,69745E-5
392,6	2,69775E-5
392,8	2,69775E-5
393	2,69898E-5
393,2	2,69775E-5
393,4	2,69898E-5
393,6	2,69928E-5
393,8	2,69928E-5
394	2,69989E-5
394,2	2,7002E-5
394,4	2,69989E-5
394,6	2,70081E-5
394,8	2,70081E-5
395	2,7002E-5
395,2	2,70111E-5
395,4	2,70142E-5
395,6	2,70172E-5
395,8	2,70142E-5
396	2,70172E-5
396,2	2,70172E-5
396,4	2,70203E-5
396,6	2,70294E-5
396,8	2,70325E-5
397	2,70386E-5
397,2	2,70386E-5
397,4	2,70325E-5
397,6	2,70386E-5
397,8	2,70325E-5
398	2,70447E-5
398,2	2,70477E-5
398,4	2,70508E-5
398,6	2,70569E-5
398,8	2,70538E-5
399	2,70538E-5
399,2	2,70569E-5
399,4	2,7063E-5
399,6	2,70599E-5
[truncated: 4,266 more rows]
