# Supplementary material for: Datasets of EQCM-controlled deposition and cycling of thin polypyrrole films in acetonitrile electrolyte solution
Source: Data Brief. 2020 Feb 29;29:105360. doi: 10.1016/j.dib.2020.105360 (PMC7068637; doi:10.1016/j.dib.2020.105360)
Supplement: Multimedia component 6 [file mmc6.txt]

Raw data for Fig.2a_dF-vs-t
t (s)	dF (Hz)
0,2	0,02
0,4	0,02
0,6	0,02
0,8	0,02
1	0,02
1,2	0,02
1,4	1,545
1,6	0,02
1,8	0,02
2	0,02
2,2	1,545
2,4	1,545
2,6	1,545
2,8	0,02
3	1,545
3,2	1,545
3,4	0,02
3,6	0,02
3,8	1,545
4	1,545
4,2	0,02
4,4	0,02
4,6	1,545
4,8	1,545
5	1,545
5,2	1,545
5,4	0,02
5,6	0,02
5,8	1,545
6	0,02
6,2	0,02
6,4	0,02
6,6	1,545
6,8	1,545
7	1,545
7,2	1,545
7,4	0,02
7,6	1,545
7,8	1,545
8	1,545
8,2	1,545
8,4	1,545
8,6	1,545
8,8	1,545
9	0,02
9,2	0,02
9,4	1,545
9,6	1,545
9,8	1,545
10	1,545
10,2	0,02
10,4	0,02
10,6	1,545
10,8	1,545
11	0,02
11,2	1,545
11,4	1,545
11,6	0,02
11,8	1,545
12	0,02
12,2	1,545
12,4	0,02
12,6	0,02
12,8	0,02
13	1,545
13,2	1,545
13,4	1,545
13,6	1,545
13,8	1,545
14	0,02
14,2	1,545
14,4	1,545
14,6	1,545
14,8	1,545
15	1,545
15,2	1,545
15,4	1,545
15,6	1,545
15,8	1,545
16	1,545
16,2	1,545
16,4	1,545
16,6	1,545
16,8	1,545
17	1,545
17,2	1,545
17,4	1,545
17,6	1,545
17,8	1,545
18	1,545
18,2	1,545
18,4	0,02
18,6	1,545
18,8	1,545
19	1,545
19,2	0,02
19,4	1,545
19,6	1,545
19,8	1,545
20	1,545
20,2	1,545
20,4	1,545
20,6	1,545
20,8	1,545
21	1,545
21,2	1,545
21,4	1,545
21,6	1,545
21,8	1,545
22	1,545
22,2	1,545
22,4	1,545
22,6	1,545
22,8	1,545
23	1,545
23,2	1,545
23,4	1,545
23,6	1,545
23,8	1,545
24	1,545
24,2	1,545
24,4	1,545
24,6	1,545
24,8	1,545
25	1,545
25,2	1,545
25,4	1,545
25,6	1,545
25,8	1,545
26	1,545
26,2	1,545
26,4	1,545
26,6	1,545
26,8	1,545
27	1,545
27,2	1,545
27,4	1,545
27,6	1,545
27,8	1,545
28	1,545
28,2	1,545
28,4	1,545
28,6	1,545
28,8	1,545
29	1,545
29,2	1,545
29,4	1,545
29,6	1,545
29,8	1,545
30	1,545
30,2	3,07
30,4	3,07
30,6	3,07
30,8	3,07
31	3,07
31,2	3,07
31,4	4,595
31,6	3,07
31,8	4,595
32	3,07
32,2	3,07
32,4	4,595
32,6	3,07
32,8	3,07
33	3,07
33,2	4,595
33,4	4,595
33,6	4,595
33,8	3,07
34	3,07
34,2	3,07
34,4	3,07
34,6	3,07
34,8	3,07
35	3,07
35,2	4,595
35,4	3,07
35,6	3,07
35,8	3,07
36	3,07
36,2	3,07
36,4	3,07
36,6	3,07
36,8	3,07
37	3,07
37,2	3,07
37,4	3,07
37,6	4,595
37,8	3,07
38	3,07
38,2	3,07
38,4	3,07
38,6	3,07
38,8	3,07
39	3,07
39,2	3,07
39,4	3,07
39,6	3,07
39,8	3,07
40	3,07
40,2	3,07
40,4	3,07
40,6	3,07
40,8	3,07
41	3,07
41,2	3,07
41,4	3,07
41,6	3,07
41,8	3,07
42	1,545
42,2	1,545
42,4	1,545
42,6	1,545
42,8	1,545
43	1,545
43,2	1,545
43,4	1,545
43,6	1,545
43,8	1,545
44	1,545
44,2	1,545
44,4	1,545
44,6	1,545
44,8	1,545
45	1,545
45,2	1,545
45,4	1,545
45,6	0,02
45,8	1,545
46	0,02
46,2	0,02
46,4	0,02
46,6	1,545
46,8	1,545
47	0,02
47,2	1,545
47,4	1,545
47,6	0,02
47,8	1,545
48	1,545
48,2	0,02
48,4	1,545
48,6	0,02
48,8	0,02
49	0,02
49,2	0,02
49,4	-1,505
49,6	0,02
49,8	-1,505
50	0,02
50,2	-1,505
50,4	0,02
50,6	-1,505
50,8	-1,505
51	0,02
51,2	-1,505
51,4	-1,505
51,6	-1,505
51,8	-1,505
52	-1,505
52,2	-1,505
52,4	-3,035
52,6	-1,505
52,8	-1,505
53	-1,505
53,2	-1,505
53,4	-1,505
53,6	-3,035
53,8	-3,035
54	-1,505
54,2	-3,035
54,4	-3,035
54,6	-3,035
54,8	-3,035
55	-3,035
55,2	-3,035
55,4	-4,56
55,6	-4,56
55,8	-3,035
56	-3,035
56,2	-4,56
56,4	-4,56
56,6	-4,56
56,8	-4,56
57	-4,56
57,2	-4,56
57,4	-4,56
57,6	-4,56
57,8	-4,56
58	-4,56
58,2	-4,56
58,4	-4,56
58,6	-6,085
58,8	-6,085
59	-6,085
59,2	-6,085
59,4	-7,61
59,6	-6,085
59,8	-6,085
60	-7,61
60,2	-6,085
60,4	-7,61
60,6	-7,61
60,8	-7,61
61	-7,61
61,2	-7,61
61,4	-7,61
61,6	-7,61
61,8	-7,61
62	-7,61
62,2	-7,61
62,4	-7,61
62,6	-7,61
62,8	-7,61
63	-7,61
63,2	-7,61
63,4	-7,61
63,6	-9,135
63,8	-9,135
64	-7,61
64,2	-9,135
64,4	-9,135
64,6	-9,135
64,8	-9,135
65	-10,665
65,2	-9,135
65,4	-9,135
65,6	-9,135
65,8	-9,135
66	-10,665
66,2	-10,665
66,4	-10,665
66,6	-10,665
66,8	-10,665
67	-10,665
67,2	-10,665
67,4	-10,665
67,6	-12,19
67,8	-12,19
68	-12,19
68,2	-12,19
68,4	-10,665
68,6	-12,19
68,8	-12,19
69	-12,19
69,2	-12,19
69,4	-12,19
69,6	-12,19
69,8	-12,19
70	-13,715
70,2	-13,715
70,4	-13,715
70,6	-12,19
70,8	-13,715
71	-13,715
71,2	-13,715
71,4	-13,715
71,6	-13,715
71,8	-15,24
72	-15,24
72,2	-13,715
72,4	-15,24
72,6	-15,24
72,8	-15,24
73	-15,24
73,2	-13,715
73,4	-15,24
73,6	-15,24
73,8	-15,24
74	-15,24
74,2	-15,24
74,4	-16,765
74,6	-15,24
74,8	-16,765
75	-16,765
75,2	-16,765
75,4	-16,765
75,6	-16,765
75,8	-16,765
76	-16,765
76,2	-18,29
76,4	-18,29
76,6	-16,765
76,8	-18,29
77	-18,29
77,2	-18,29
77,4	-18,29
77,6	-18,29
77,8	-18,29
78	-18,29
78,2	-18,29
78,4	-19,82
78,6	-19,82
78,8	-19,82
79	-18,29
79,2	-19,82
79,4	-19,82
79,6	-19,82
79,8	-19,82
80	-19,82
80,2	-19,82
80,4	-19,82
80,6	-19,82
80,8	-19,82
81	-21,345
81,2	-21,345
81,4	-19,82
81,6	-21,345
81,8	-21,345
82	-21,345
82,2	-21,345
82,4	-21,345
82,6	-21,345
82,8	-21,345
83	-22,87
83,2	-22,87
83,4	-21,345
83,6	-21,345
83,8	-22,87
84	-22,87
84,2	-22,87
84,4	-22,87
84,6	-24,395
84,8	-24,395
85	-24,395
85,2	-24,395
85,4	-24,395
85,6	-22,87
85,8	-25,92
86	-24,395
86,2	-24,395
86,4	-24,395
86,6	-24,395
86,8	-24,395
87	-25,92
87,2	-24,395
87,4	-25,92
87,6	-25,92
87,8	-25,92
88	-27,445
88,2	-25,92
88,4	-25,92
88,6	-27,445
88,8	-25,92
89	-27,445
89,2	-25,92
89,4	-27,445
89,6	-27,445
89,8	-27,445
90	-27,445
90,2	-28,975
90,4	-28,975
90,6	-28,975
90,8	-28,975
91	-27,445
91,2	-28,975
91,4	-28,975
91,6	-28,975
91,8	-28,975
92	-28,975
92,2	-28,975
92,4	-28,975
92,6	-30,5
92,8	-28,975
93	-28,975
93,2	-30,5
93,4	-30,5
93,6	-30,5
93,8	-30,5
94	-30,5
94,2	-30,5
94,4	-32,025
94,6	-32,025
94,8	-32,025
95	-32,025
95,2	-32,025
95,4	-32,025
95,6	-32,025
95,8	-33,55
96	-32,025
96,2	-32,025
96,4	-32,025
96,6	-32,025
96,8	-32,025
97	-32,025
97,2	-33,55
97,4	-33,55
97,6	-33,55
97,8	-33,55
98	-33,55
98,2	-33,55
98,4	-33,55
98,6	-35,075
98,8	-35,075
99	-35,075
99,2	-35,075
99,4	-35,075
99,6	-35,075
99,8	-36,605
100	-36,605
100,2	-36,605
100,4	-36,605
100,6	-36,605
100,8	-36,605
101	-36,605
101,2	-36,605
101,4	-36,605
101,6	-36,605
101,8	-38,13
102	-36,605
102,2	-38,13
102,4	-38,13
102,6	-38,13
102,8	-38,13
103	-38,13
103,2	-38,13
103,4	-38,13
103,6	-38,13
103,8	-38,13
104	-38,13
104,2	-38,13
104,4	-39,655
104,6	-39,655
104,8	-39,655
105	-39,655
105,2	-39,655
105,4	-39,655
105,6	-41,18
105,8	-39,655
106	-39,655
106,2	-41,18
106,4	-41,18
106,6	-41,18
106,8	-41,18
107	-41,18
107,2	-41,18
107,4	-41,18
107,6	-42,705
107,8	-41,18
108	-42,705
108,2	-42,705
108,4	-42,705
108,6	-44,23
108,8	-42,705
109	-44,23
109,2	-42,705
109,4	-44,23
109,6	-44,23
109,8	-44,23
110	-44,23
110,2	-44,23
110,4	-44,23
110,6	-44,23
110,8	-44,23
111	-44,23
111,2	-45,76
111,4	-45,76
111,6	-45,76
111,8	-44,23
112	-45,76
112,2	-45,76
112,4	-47,285
112,6	-45,76
112,8	-47,285
113	-47,285
113,2	-45,76
113,4	-45,76
113,6	-47,285
113,8	-47,285
114	-47,285
114,2	-47,285
114,4	-47,285
114,6	-47,285
114,8	-47,285
115	-48,81
115,2	-47,285
115,4	-48,81
115,6	-48,81
115,8	-48,81
116	-48,81
116,2	-48,81
116,4	-48,81
116,6	-48,81
116,8	-48,81
117	-48,81
117,2	-48,81
117,4	-48,81
117,6	-50,335
117,8	-50,335
118	-51,86
118,2	-50,335
118,4	-51,86
118,6	-51,86
118,8	-51,86
119	-51,86
119,2	-51,86
119,4	-51,86
119,6	-53,385
119,8	-51,86
120	-51,86
120,2	-51,86
120,4	-53,385
120,6	-53,385
120,8	-51,86
121	-53,385
121,2	-53,385
121,4	-53,385
121,6	-53,385
121,8	-54,915
122	-54,915
122,2	-54,915
122,4	-53,385
122,6	-54,915
122,8	-53,385
123	-56,44
123,2	-54,915
123,4	-54,915
123,6	-56,44
123,8	-56,44
124	-56,44
124,2	-56,44
124,4	-56,44
124,6	-56,44
124,8	-56,44
125	-57,965
125,2	-56,44
125,4	-57,965
125,6	-57,965
125,8	-57,965
126	-57,965
126,2	-57,965
126,4	-57,965
126,6	-57,965
126,8	-57,965
127	-59,49
127,2	-59,49
127,4	-59,49
127,6	-59,49
127,8	-59,49
128	-59,49
128,2	-59,49
128,4	-59,49
128,6	-59,49
128,8	-59,49
129	-61,015
129,2	-59,49
129,4	-61,015
129,6	-62,545
129,8	-61,015
130	-62,545
130,2	-62,545
130,4	-62,545
130,6	-62,545
130,8	-62,545
131	-61,015
131,2	-62,545
131,4	-62,545
131,6	-62,545
131,8	-62,545
132	-62,545
132,2	-62,545
132,4	-64,07
132,6	-64,07
132,8	-64,07
133	-64,07
133,2	-64,07
133,4	-64,07
133,6	-64,07
133,8	-65,595
134	-64,07
134,2	-65,595
134,4	-65,595
134,6	-65,595
134,8	-65,595
135	-67,12
135,2	-67,12
135,4	-67,12
135,6	-67,12
135,8	-67,12
136	-67,12
136,2	-67,12
136,4	-67,12
136,6	-67,12
136,8	-68,645
137	-68,645
137,2	-68,645
137,4	-68,645
137,6	-68,645
137,8	-68,645
138	-68,645
138,2	-68,645
138,4	-68,645
138,6	-70,17
138,8	-70,17
139	-70,17
139,2	-70,17
139,4	-70,17
139,6	-70,17
139,8	-70,17
140	-70,17
140,2	-70,17
140,4	-71,7
140,6	-71,7
140,8	-71,7
141	-71,7
141,2	-71,7
141,4	-71,7
141,6	-73,225
141,8	-71,7
142	-73,225
142,2	-73,225
142,4	-73,225
142,6	-74,75
142,8	-74,75
143	-73,225
143,2	-73,225
143,4	-73,225
143,6	-74,75
143,8	-73,225
144	-74,75
144,2	-74,75
144,4	-76,275
144,6	-76,275
144,8	-76,275
145	-76,275
145,2	-76,275
145,4	-76,275
145,6	-76,275
145,8	-76,275
146	-76,275
146,2	-76,275
146,4	-76,275
146,6	-77,8
146,8	-77,8
147	-77,8
147,2	-77,8
147,4	-77,8
147,6	-77,8
147,8	-77,8
148	-77,8
148,2	-79,325
148,4	-79,325
148,6	-79,325
148,8	-79,325
149	-79,325
149,2	-79,325
149,4	-80,855
149,6	-79,325
149,8	-79,325
150	-80,855
150,2	-80,855
150,4	-80,855
150,6	-82,38
150,8	-82,38
151	-80,855
151,2	-82,38
151,4	-82,38
151,6	-82,38
151,8	-82,38
152	-82,38
152,2	-83,905
152,4	-82,38
152,6	-82,38
152,8	-83,905
153	-83,905
153,2	-83,905
153,4	-83,905
153,6	-85,43
153,8	-83,905
154	-85,43
154,2	-85,43
154,4	-85,43
154,6	-85,43
154,8	-83,905
155	-85,43
155,2	-85,43
155,4	-86,955
155,6	-86,955
155,8	-86,955
156	-86,955
156,2	-86,955
156,4	-86,955
156,6	-86,955
156,8	-86,955
157	-86,955
157,2	-86,955
157,4	-86,955
157,6	-86,955
157,8	-86,955
158	-88,485
158,2	-88,485
158,4	-88,485
158,6	-88,485
158,8	-88,485
159	-90,01
159,2	-90,01
159,4	-88,485
159,6	-90,01
159,8	-90,01
160	-90,01
160,2	-90,01
160,4	-90,01
160,6	-91,535
160,8	-91,535
161	-91,535
161,2	-91,535
161,4	-91,535
161,6	-91,535
161,8	-91,535
162	-93,06
162,2	-91,535
162,4	-93,06
162,6	-93,06
162,8	-93,06
163	-93,06
163,2	-93,06
163,4	-93,06
163,6	-94,585
163,8	-94,585
164	-94,585
164,2	-94,585
164,4	-94,585
164,6	-94,585
164,8	-96,11
165	-96,11
165,2	-96,11
165,4	-96,11
165,6	-96,11
165,8	-96,11
166	-96,11
166,2	-97,64
166,4	-97,64
166,6	-97,64
166,8	-97,64
167	-97,64
167,2	-97,64
167,4	-97,64
167,6	-97,64
167,8	-97,64
168	-99,165
168,2	-99,165
168,4	-99,165
168,6	-99,165
168,8	-97,64
169	-99,165
169,2	-99,165
169,4	-99,165
169,6	-99,165
169,8	-99,165
170	-100,69
170,2	-100,69
170,4	-100,69
170,6	-100,69
170,8	-102,215
171	-100,69
171,2	-102,215
171,4	-102,215
171,6	-102,215
171,8	-102,215
172	-102,215
172,2	-102,215
172,4	-102,215
172,6	-103,74
172,8	-103,74
173	-103,74
173,2	-103,74
173,4	-105,265
173,6	-105,265
173,8	-103,74
174	-103,74
174,2	-103,74
174,4	-105,265
174,6	-105,265
174,8	-105,265
175	-105,265
175,2	-105,265
175,4	-106,795
175,6	-105,265
175,8	-106,795
176	-106,795
176,2	-106,795
176,4	-106,795
176,6	-106,795
176,8	-108,32
177	-108,32
177,2	-108,32
177,4	-108,32
177,6	-108,32
177,8	-108,32
178	-108,32
178,2	-108,32
178,4	-109,845
178,6	-109,845
178,8	-109,845
179	-109,845
179,2	-109,845
179,4	-109,845
179,6	-109,845
179,8	-111,37
180	-111,37
180,2	-111,37
180,4	-111,37
180,6	-111,37
180,8	-111,37
181	-111,37
181,2	-111,37
181,4	-111,37
181,6	-112,895
181,8	-111,37
182	-112,895
182,2	-112,895
182,4	-112,895
182,6	-112,895
182,8	-114,42
183	-114,42
183,2	-114,42
183,4	-114,42
183,6	-114,42
183,8	-114,42
184	-114,42
184,2	-114,42
184,4	-115,95
184,6	-114,42
184,8	-115,95
185	-115,95
185,2	-115,95
185,4	-115,95
185,6	-115,95
185,8	-115,95
186	-115,95
186,2	-117,475
186,4	-117,475
186,6	-117,475
186,8	-117,475
187	-117,475
187,2	-117,475
187,4	-117,475
187,6	-117,475
187,8	-119
188	-119
188,2	-119
188,4	-119
188,6	-119
188,8	-119
189	-119
189,2	-120,525
189,4	-120,525
189,6	-120,525
189,8	-120,525
190	-119
190,2	-120,525
190,4	-122,05
190,6	-122,05
190,8	-122,05
191	-122,05
191,2	-122,05
191,4	-122,05
191,6	-123,58
191,8	-122,05
192	-123,58
192,2	-122,05
192,4	-123,58
192,6	-123,58
192,8	-123,58
193	-123,58
193,2	-123,58
193,4	-123,58
193,6	-123,58
193,8	-125,105
194	-123,58
194,2	-125,105
194,4	-125,105
194,6	-125,105
194,8	-126,63
195	-126,63
195,2	-126,63
195,4	-126,63
195,6	-126,63
195,8	-126,63
196	-126,63
196,2	-126,63
196,4	-128,155
196,6	-128,155
196,8	-128,155
197	-128,155
197,2	-128,155
197,4	-128,155
197,6	-128,155
197,8	-128,155
198	-128,155
198,2	-128,155
198,4	-128,155
198,6	-128,155
198,8	-129,68
199	-129,68
199,2	-129,68
199,4	-129,68
199,6	-131,205
199,8	-131,205
200	-131,205
200,2	-131,205
200,4	-131,205
200,6	-131,205
200,8	-131,205
201	-131,205
201,2	-132,735
201,4	-132,735
201,6	-132,735
201,8	-132,735
202	-132,735
202,2	-132,735
202,4	-134,26
202,6	-134,26
202,8	-134,26
203	-134,26
203,2	-134,26
203,4	-134,26
203,6	-135,785
203,8	-135,785
204	-135,785
204,2	-135,785
204,4	-135,785
204,6	-135,785
204,8	-135,785
205	-135,785
205,2	-135,785
205,4	-135,785
205,6	-137,31
205,8	-137,31
206	-137,31
206,2	-138,835
206,4	-137,31
206,6	-137,31
206,8	-137,31
207	-138,835
207,2	-138,835
207,4	-138,835
207,6	-138,835
207,8	-138,835
208	-138,835
208,2	-138,835
208,4	-140,36
208,6	-140,36
208,8	-140,36
209	-140,36
209,2	-140,36
209,4	-141,89
209,6	-141,89
209,8	-141,89
210	-141,89
210,2	-141,89
210,4	-141,89
210,6	-141,89
210,8	-143,415
211	-141,89
211,2	-143,415
211,4	-141,89
211,6	-143,415
211,8	-143,415
212	-143,415
212,2	-143,415
212,4	-143,415
212,6	-144,94
212,8	-144,94
213	-144,94
213,2	-144,94
213,4	-144,94
213,6	-146,465
213,8	-144,94
214	-146,465
214,2	-146,465
214,4	-146,465
214,6	-146,465
214,8	-147,99
215	-147,99
215,2	-147,99
215,4	-146,465
215,6	-147,99
215,8	-147,99
216	-147,99
216,2	-147,99
216,4	-147,99
216,6	-147,99
216,8	-147,99
217	-147,99
217,2	-149,52
217,4	-149,52
217,6	-147,99
217,8	-149,52
218	-149,52
218,2	-149,52
218,4	-149,52
218,6	-151,045
218,8	-151,045
219	-151,045
219,2	-151,045
219,4	-152,57
219,6	-151,045
219,8	-152,57
220	-151,045
220,2	-152,57
220,4	-152,57
220,6	-152,57
220,8	-152,57
221	-154,095
221,2	-152,57
221,4	-154,095
221,6	-152,57
221,8	-152,57
222	-154,095
222,2	-154,095
222,4	-154,095
222,6	-154,095
222,8	-154,095
223	-155,62
223,2	-154,095
223,4	-155,62
223,6	-157,145
223,8	-155,62
224	-157,145
224,2	-157,145
224,4	-157,145
224,6	-157,145
224,8	-157,145
225	-157,145
225,2	-157,145
225,4	-158,675
225,6	-158,675
225,8	-158,675
226	-158,675
226,2	-158,675
226,4	-158,675
226,6	-158,675
226,8	-160,2
227	-160,2
227,2	-160,2
227,4	-158,675
227,6	-160,2
227,8	-160,2
228	-160,2
228,2	-160,2
228,4	-161,725
228,6	-161,725
228,8	-161,725
229	-161,725
229,2	-161,725
229,4	-161,725
229,6	-161,725
229,8	-161,725
230	-163,25
230,2	-161,725
230,4	-163,25
230,6	-163,25
230,8	-164,775
231	-164,775
231,2	-163,25
231,4	-164,775
231,6	-164,775
231,8	-164,775
232	-164,775
232,2	-164,775
232,4	-166,3
232,6	-166,3
232,8	-166,3
233	-166,3
233,2	-166,3
233,4	-166,3
233,6	-166,3
233,8	-166,3
234	-167,83
234,2	-167,83
234,4	-167,83
234,6	-167,83
234,8	-167,83
235	-167,83
235,2	-167,83
235,4	-167,83
235,6	-167,83
235,8	-169,355
236	-169,355
236,2	-169,355
236,4	-169,355
236,6	-169,355
236,8	-169,355
237	-170,88
237,2	-169,355
237,4	-170,88
237,6	-170,88
237,8	-170,88
238	-170,88
238,2	-172,405
238,4	-172,405
238,6	-172,405
238,8	-172,405
239	-172,405
239,2	-172,405
239,4	-172,405
239,6	-172,405
239,8	-173,93
240	-172,405
240,2	-173,93
240,4	-173,93
240,6	-173,93
240,8	-173,93
241	-173,93
241,2	-173,93
241,4	-173,93
241,6	-175,46
241,8	-175,46
242	-176,985
242,2	-175,46
242,4	-175,46
242,6	-176,985
242,8	-176,985
243	-176,985
243,2	-176,985
243,4	-176,985
243,6	-176,985
243,8	-176,985
244	-176,985
244,2	-176,985
244,4	-176,985
244,6	-178,51
244,8	-178,51
245	-178,51
245,2	-178,51
245,4	-178,51
245,6	-178,51
245,8	-180,035
246	-178,51
246,2	-180,035
246,4	-180,035
246,6	-180,035
246,8	-180,035
247	-180,035
247,2	-181,56
247,4	-181,56
247,6	-181,56
247,8	-181,56
248	-181,56
248,2	-183,085
248,4	-181,56
248,6	-183,085
248,8	-181,56
249	-183,085
249,2	-183,085
249,4	-183,085
249,6	-184,615
249,8	-184,615
250	-184,615
250,2	-184,615
250,4	-184,615
250,6	-186,14
250,8	-186,14
251	-184,615
251,2	-186,14
251,4	-186,14
251,6	-186,14
251,8	-186,14
252	-186,14
252,2	-186,14
252,4	-187,665
252,6	-187,665
252,8	-187,665
253	-187,665
253,2	-187,665
253,4	-187,665
253,6	-187,665
253,8	-189,19
254	-189,19
254,2	-189,19
254,4	-189,19
254,6	-189,19
254,8	-189,19
255	-189,19
255,2	-189,19
255,4	-190,715
255,6	-190,715
255,8	-190,715
256	-189,19
256,2	-190,715
256,4	-190,715
256,6	-190,715
256,8	-190,715
257	-190,715
257,2	-192,24
257,4	-190,715
257,6	-192,24
257,8	-192,24
258	-193,77
258,2	-192,24
258,4	-192,24
258,6	-193,77
258,8	-193,77
259	-193,77
259,2	-195,295
259,4	-193,77
259,6	-195,295
259,8	-195,295
260	-195,295
260,2	-195,295
260,4	-195,295
260,6	-196,82
260,8	-196,82
261	-196,82
261,2	-196,82
261,4	-196,82
261,6	-196,82
261,8	-198,345
262	-198,345
262,2	-196,82
262,4	-196,82
262,6	-198,345
262,8	-198,345
263	-198,345
263,2	-198,345
263,4	-198,345
263,6	-198,345
263,8	-198,345
264	-198,345
264,2	-198,345
264,4	-198,345
264,6	-198,345
264,8	-199,87
265	-199,87
265,2	-199,87
265,4	-199,87
265,6	-201,4
265,8	-201,4
266	-201,4
266,2	-201,4
266,4	-201,4
266,6	-201,4
266,8	-202,925
267	-202,925
267,2	-202,925
267,4	-202,925
267,6	-204,45
267,8	-204,45
268	-204,45
268,2	-204,45
268,4	-204,45
268,6	-204,45
268,8	-204,45
269	-204,45
269,2	-204,45
269,4	-205,975
269,6	-204,45
269,8	-205,975
270	-205,975
270,2	-205,975
270,4	-207,5
270,6	-205,975
270,8	-207,5
271	-207,5
271,2	-207,5
271,4	-207,5
271,6	-207,5
271,8	-207,5
272	-209,025
272,2	-209,025
272,4	-207,5
272,6	-207,5
272,8	-209,025
273	-209,025
273,2	-209,025
273,4	-209,025
273,6	-209,025
273,8	-210,555
274	-210,555
274,2	-210,555
274,4	-210,555
274,6	-210,555
274,8	-210,555
275	-212,08
275,2	-210,555
275,4	-212,08
275,6	-212,08
275,8	-212,08
276	-212,08
276,2	-212,08
276,4	-212,08
276,6	-213,605
276,8	-213,605
277	-213,605
277,2	-213,605
277,4	-213,605
277,6	-213,605
277,8	-213,605
278	-215,13
278,2	-213,605
278,4	-215,13
278,6	-215,13
278,8	-215,13
279	-215,13
279,2	-215,13
279,4	-216,655
279,6	-218,18
279,8	-216,655
280	-216,655
280,2	-218,18
280,4	-218,18
280,6	-218,18
280,8	-218,18
281	-218,18
281,2	-218,18
281,4	-218,18
281,6	-218,18
281,8	-219,71
282	-219,71
282,2	-219,71
282,4	-219,71
282,6	-219,71
282,8	-219,71
283	-221,235
283,2	-221,235
283,4	-221,235
283,6	-221,235
283,8	-221,235
284	-221,235
284,2	-221,235
284,4	-221,235
284,6	-221,235
284,8	-222,76
285	-221,235
285,2	-222,76
285,4	-222,76
285,6	-222,76
285,8	-222,76
286	-222,76
286,2	-224,285
286,4	-224,285
286,6	-224,285
286,8	-224,285
287	-222,76
287,2	-224,285
287,4	-225,81
287,6	-224,285
287,8	-225,81
288	-225,81
288,2	-225,81
288,4	-225,81
288,6	-225,81
288,8	-227,335
289	-227,335
289,2	-227,335
289,4	-227,335
289,6	-227,335
289,8	-227,335
290	-228,865
290,2	-228,865
290,4	-228,865
290,6	-228,865
290,8	-228,865
291	-228,865
291,2	-228,865
291,4	-228,865
291,6	-228,865
291,8	-230,39
292	-228,865
292,2	-230,39
292,4	-230,39
292,6	-230,39
292,8	-230,39
293	-231,915
293,2	-231,915
293,4	-231,915
293,6	-231,915
293,8	-231,915
294	-231,915
294,2	-233,44
294,4	-231,915
294,6	-231,915
294,8	-233,44
295	-233,44
295,2	-233,44
295,4	-234,965
295,6	-234,965
295,8	-234,965
296	-234,965
296,2	-233,44
296,4	-234,965
296,6	-236,495
296,8	-234,965
297	-236,495
297,2	-236,495
297,4	-236,495
297,6	-236,495
297,8	-236,495
298	-238,02
298,2	-238,02
298,4	-238,02
298,6	-238,02
298,8	-238,02
299	-238,02
299,2	-238,02
299,4	-238,02
299,6	-239,545
299,8	-238,02
300	-238,02
300,2	-239,545
300,4	-239,545
300,6	-239,545
300,8	-239,545
301	-239,545
301,2	-239,545
301,4	-241,07
301,6	-241,07
301,8	-241,07
302	-241,07
302,2	-241,07
302,4	-242,595
302,6	-241,07
302,8	-242,595
303	-242,595
303,2	-242,595
303,4	-242,595
303,6	-242,595
303,8	-244,12
304	-244,12
304,2	-244,12
304,4	-244,12
304,6	-244,12
304,8	-244,12
305	-244,12
305,2	-245,65
305,4	-245,65
305,6	-245,65
305,8	-245,65
306	-245,65
306,2	-245,65
306,4	-245,65
306,6	-245,65
306,8	-247,175
307	-247,175
307,2	-247,175
307,4	-247,175
307,6	-248,7
307,8	-248,7
308	-248,7
308,2	-248,7
308,4	-248,7
308,6	-248,7
308,8	-250,225
309	-250,225
309,2	-248,7
309,4	-250,225
309,6	-250,225
309,8	-250,225
310	-251,75
310,2	-250,225
310,4	-250,225
310,6	-251,75
310,8	-251,75
311	-251,75
311,2	-251,75
311,4	-251,75
311,6	-251,75
311,8	-251,75
312	-253,275
312,2	-251,75
312,4	-253,275
312,6	-253,275
312,8	-253,275
313	-254,805
313,2	-254,805
313,4	-254,805
313,6	-254,805
313,8	-254,805
314	-254,805
314,2	-254,805
314,4	-256,33
314,6	-256,33
314,8	-256,33
315	-256,33
315,2	-257,855
315,4	-257,855
315,6	-257,855
315,8	-256,33
316	-257,855
316,2	-257,855
316,4	-257,855
316,6	-257,855
316,8	-257,855
317	-259,38
317,2	-259,38
317,4	-259,38
317,6	-257,855
317,8	-259,38
318	-259,38
318,2	-259,38
318,4	-259,38
318,6	-260,905
318,8	-259,38
319	-259,38
319,2	-260,905
319,4	-260,905
319,6	-260,905
319,8	-262,435
320	-260,905
320,2	-262,435
320,4	-262,435
320,6	-262,435
320,8	-262,435
321	-263,96
321,2	-263,96
321,4	-262,435
321,6	-263,96
321,8	-263,96
322	-263,96
322,2	-263,96
322,4	-265,485
322,6	-263,96
322,8	-265,485
323	-265,485
323,2	-267,01
323,4	-265,485
323,6	-265,485
323,8	-265,485
324	-267,01
324,2	-267,01
324,4	-267,01
324,6	-267,01
324,8	-267,01
325	-267,01
325,2	-267,01
325,4	-268,535
325,6	-268,535
325,8	-268,535
326	-268,535
326,2	-268,535
326,4	-268,535
326,6	-268,535
326,8	-268,535
327	-270,06
327,2	-270,06
327,4	-270,06
327,6	-270,06
327,8	-270,06
328	-270,06
328,2	-270,06
328,4	-271,59
328,6	-271,59
328,8	-271,59
329	-273,115
329,2	-273,115
329,4	-271,59
329,6	-273,115
329,8	-273,115
330	-273,115
330,2	-274,64
330,4	-273,115
330,6	-273,115
330,8	-274,64
331	-274,64
331,2	-274,64
331,4	-274,64
331,6	-274,64
331,8	-276,165
332	-274,64
332,2	-276,165
332,4	-276,165
332,6	-276,165
332,8	-276,165
333	-277,69
333,2	-277,69
333,4	-276,165
333,6	-277,69
333,8	-277,69
334	-277,69
334,2	-277,69
334,4	-279,215
334,6	-279,215
334,8	-279,215
335	-279,215
335,2	-279,215
335,4	-279,215
335,6	-279,215
335,8	-279,215
336	-279,215
336,2	-279,215
336,4	-279,215
336,6	-280,745
336,8	-280,745
337	-280,745
337,2	-280,745
337,4	-282,27
337,6	-282,27
337,8	-282,27
338	-282,27
338,2	-282,27
338,4	-282,27
338,6	-282,27
338,8	-282,27
339	-282,27
339,2	-283,795
339,4	-283,795
339,6	-285,32
339,8	-283,795
340	-285,32
340,2	-285,32
340,4	-285,32
340,6	-283,795
340,8	-285,32
341	-286,845
341,2	-286,845
341,4	-286,845
341,6	-286,845
341,8	-286,845
342	-286,845
342,2	-286,845
342,4	-288,375
342,6	-288,375
342,8	-288,375
343	-288,375
343,2	-288,375
343,4	-289,9
343,6	-289,9
343,8	-288,375
344	-289,9
344,2	-288,375
344,4	-289,9
344,6	-289,9
344,8	-289,9
345	-289,9
345,2	-291,425
345,4	-291,425
345,6	-289,9
345,8	-291,425
346	-291,425
346,2	-291,425
346,4	-292,95
346,6	-291,425
346,8	-292,95
347	-292,95
347,2	-292,95
347,4	-294,475
347,6	-292,95
347,8	-294,475
348	-292,95
348,2	-294,475
348,4	-294,475
348,6	-294,475
348,8	-294,475
349	-294,475
349,2	-294,475
349,4	-294,475
349,6	-296
349,8	-297,53
350	-297,53
350,2	-296
350,4	-297,53
350,6	-297,53
350,8	-297,53
351	-297,53
351,2	-297,53
351,4	-297,53
351,6	-299,055
351,8	-297,53
352	-297,53
352,2	-299,055
352,4	-299,055
352,6	-299,055
352,8	-300,58
353	-299,055
353,2	-299,055
353,4	-299,055
353,6	-300,58
353,8	-300,58
354	-300,58
354,2	-300,58
354,4	-300,58
354,6	-300,58
354,8	-302,105
355	-302,105
355,2	-302,105
355,4	-302,105
355,6	-302,105
355,8	-303,63
356	-303,63
356,2	-303,63
356,4	-303,63
356,6	-303,63
356,8	-303,63
357	-303,63
357,2	-305,155
357,4	-303,63
357,6	-305,155
357,8	-306,685
358	-305,155
358,2	-305,155
358,4	-306,685
358,6	-306,685
358,8	-306,685
359	-306,685
359,2	-306,685
359,4	-306,685
359,6	-306,685
359,8	-306,685
360	-308,21
360,2	-308,21
360,4	-308,21
360,6	-308,21
360,8	-308,21
361	-308,21
361,2	-308,21
361,4	-308,21
361,6	-308,21
361,8	-309,735
362	-308,21
362,2	-309,735
362,4	-309,735
362,6	-311,26
362,8	-311,26
363	-311,26
363,2	-311,26
363,4	-311,26
363,6	-311,26
363,8	-312,785
364	-312,785
364,2	-312,785
364,4	-312,785
364,6	-312,785
364,8	-314,315
365	-312,785
365,2	-312,785
365,4	-314,315
365,6	-314,315
365,8	-314,315
366	-314,315
366,2	-314,315
366,4	-315,84
366,6	-315,84
366,8	-315,84
367	-317,365
367,2	-315,84
367,4	-317,365
367,6	-315,84
367,8	-315,84
368	-317,365
368,2	-317,365
368,4	-317,365
368,6	-317,365
368,8	-317,365
369	-317,365
369,2	-318,89
369,4	-318,89
369,6	-318,89
369,8	-318,89
370	-318,89
370,2	-318,89
370,4	-318,89
370,6	-318,89
370,8	-318,89
371	-320,415
371,2	-320,415
371,4	-320,415
371,6	-321,94
371,8	-320,415
372	-321,94
372,2	-321,94
372,4	-321,94
372,6	-321,94
372,8	-321,94
373	-321,94
373,2	-321,94
373,4	-323,47
373,6	-323,47
373,8	-323,47
374	-324,995
374,2	-324,995
374,4	-323,47
374,6	-324,995
374,8	-324,995
375	-324,995
375,2	-324,995
375,4	-324,995
375,6	-326,52
375,8	-326,52
376	-326,52
376,2	-326,52
376,4	-328,045
376,6	-328,045
376,8	-328,045
377	-328,045
377,2	-328,045
377,4	-328,045
377,6	-329,57
377,8	-328,045
378	-329,57
378,2	-329,57
378,4	-329,57
378,6	-329,57
378,8	-329,57
379	-331,095
379,2	-331,095
379,4	-329,57
379,6	-331,095
379,8	-331,095
380	-331,095
380,2	-331,095
380,4	-332,625
380,6	-331,095
380,8	-332,625
381	-331,095
381,2	-332,625
381,4	-332,625
381,6	-332,625
381,8	-332,625
382	-334,15
382,2	-334,15
382,4	-332,625
382,6	-334,15
382,8	-335,675
383	-334,15
383,2	-335,675
383,4	-334,15
383,6	-334,15
383,8	-335,675
384	-335,675
384,2	-335,675
384,4	-337,2
384,6	-337,2
384,8	-337,2
385	-337,2
385,2	-335,675
385,4	-337,2
385,6	-337,2
385,8	-338,725
386	-338,725
386,2	-338,725
386,4	-338,725
386,6	-338,725
386,8	-338,725
387	-338,725
387,2	-340,255
387,4	-340,255
387,6	-340,255
387,8	-340,255
388	-340,255
388,2	-340,255
388,4	-340,255
388,6	-341,78
388,8	-341,78
389	-341,78
389,2	-341,78
389,4	-341,78
389,6	-343,305
389,8	-343,305
390	-343,305
390,2	-341,78
390,4	-341,78
390,6	-343,305
390,8	-344,83
391	-343,305
391,2	-343,305
391,4	-344,83
391,6	-344,83
391,8	-344,83
392	-346,355
392,2	-346,355
392,4	-346,355
392,6	-344,83
392,8	-346,355
393	-346,355
393,2	-346,355
393,4	-347,88
393,6	-346,355
393,8	-347,88
394	-347,88
394,2	-347,88
394,4	-347,88
394,6	-347,88
394,8	-347,88
395	-347,88
395,2	-347,88
395,4	-347,88
395,6	-349,41
395,8	-349,41
396	-349,41
396,2	-349,41
396,4	-349,41
396,6	-349,41
396,8	-350,935
397	-350,935
397,2	-350,935
397,4	-350,935
397,6	-350,935
397,8	-350,935
398	-352,46
398,2	-350,935
398,4	-352,46
398,6	-352,46
398,8	-353,985
399	-353,985
399,2	-353,985
399,4	-353,985
399,6	-353,985
[truncated: 4,266 more rows]
