# Supplementary material for: Datasets of EQCM-controlled deposition and cycling of thin polypyrrole films in acetonitrile electrolyte solution
Source: Data Brief. 2020 Feb 29;29:105360. doi: 10.1016/j.dib.2020.105360 (PMC7068637; doi:10.1016/j.dib.2020.105360)
Supplement: Multimedia component 7 [file mmc7.txt]

Raw data for Fig.2b_dm-vs-n
n (M) dM (g)
6,34485E-13	-2,6E-10
6,94264E-13	-2,6E-10
6,87938E-13	-2,6E-10
6,45555E-13	-2,6E-10
5,80082E-13	-2,6E-10
4,97846E-13	-2,6E-10
4,04223E-13	-2,0085E-8
3,02693E-13	-2,6E-10
1,93888E-13	-2,6E-10
7,78082E-14	-2,6E-10
-4,55463E-14	-2,0085E-8
-1,73013E-13	-2,0085E-8
-3,05223E-13	-2,0085E-8
-4,40913E-13	-2,6E-10
-5,80082E-13	-2,0085E-8
-7,22731E-13	-2,0085E-8
-8,67593E-13	-2,6E-10
-1,0172E-12	-2,6E-10
-1,16997E-12	-2,0085E-8
-1,32495E-12	-2,0085E-8
-1,48057E-12	-2,6E-10
-1,63714E-12	-2,6E-10
-1,79465E-12	-2,0085E-8
-1,95153E-12	-2,0085E-8
-2,10936E-12	-2,0085E-8
-2,27067E-12	-2,0085E-8
-2,43578E-12	-2,6E-10
-2,60057E-12	-2,6E-10
-2,76662E-12	-2,0085E-8
-2,9352E-12	-2,6E-10
-3,10379E-12	-2,6E-10
-3,27142E-12	-2,6E-10
-3,44096E-12	-2,0085E-8
-3,61081E-12	-2,0085E-8
-3,78002E-12	-2,0085E-8
-3,95145E-12	-2,0085E-8
-4,12383E-12	-2,6E-10
-4,29843E-12	-2,0085E-8
-4,47524E-12	-2,0085E-8
-4,64983E-12	-2,0085E-8
-4,82506E-12	-2,0085E-8
-5,0025E-12	-2,0085E-8
-5,18279E-12	-2,0085E-8
-5,36307E-12	-2,0085E-8
-5,54051E-12	-2,6E-10
-5,7208E-12	-2,6E-10
-5,9014E-12	-2,0085E-8
-6,08043E-12	-2,0085E-8
-6,25913E-12	-2,0085E-8
-6,43942E-12	-2,0085E-8
-6,62287E-12	-2,6E-10
-6,80822E-12	-2,6E-10
-6,99293E-12	-2,0085E-8
-7,17575E-12	-2,0085E-8
-7,35952E-12	-2,6E-10
-7,54487E-12	-2,0085E-8
-7,72832E-12	-2,0085E-8
-7,90924E-12	-2,6E-10
-8,09237E-12	-2,0085E-8
-8,2774E-12	-2,6E-10
-8,46243E-12	-2,0085E-8
-8,64936E-12	-2,6E-10
-8,83629E-12	-2,6E-10
-9,0229E-12	-2,6E-10
-9,21047E-12	-2,0085E-8
-9,39834E-12	-2,0085E-8
-9,58686E-12	-2,0085E-8
-9,77347E-12	-2,0085E-8
-9,95692E-12	-2,0085E-8
-1,01442E-11	-2,6E-10
-1,03333E-11	-2,0085E-8
-1,05202E-11	-2,0085E-8
-1,07072E-11	-2,0085E-8
-1,08944E-11	-2,0085E-8
-1,10823E-11	-2,0085E-8
-1,12708E-11	-2,0085E-8
-1,14612E-11	-2,0085E-8
-1,16526E-11	-2,0085E-8
-1,1843E-11	-2,0085E-8
-1,20347E-11	-2,0085E-8
-1,22254E-11	-2,0085E-8
-1,24158E-11	-2,0085E-8
-1,26065E-11	-2,0085E-8
-1,27966E-11	-2,0085E-8
-1,29889E-11	-2,0085E-8
-1,31834E-11	-2,0085E-8
-1,3377E-11	-2,0085E-8
-1,35699E-11	-2,0085E-8
-1,37657E-11	-2,0085E-8
-1,39602E-11	-2,0085E-8
-1,41529E-11	-2,0085E-8
-1,43468E-11	-2,6E-10
-1,45416E-11	-2,0085E-8
-1,47367E-11	-2,0085E-8
-1,49316E-11	-2,0085E-8
-1,51255E-11	-2,6E-10
-1,53203E-11	-2,0085E-8
-1,55136E-11	-2,0085E-8
-1,57056E-11	-2,0085E-8
-1,59017E-11	-2,0085E-8
-1,60984E-11	-2,0085E-8
-1,62954E-11	-2,0085E-8
-1,64915E-11	-2,0085E-8
-1,66854E-11	-2,0085E-8
-1,68815E-11	-2,0085E-8
-1,70764E-11	-2,0085E-8
-1,72709E-11	-2,0085E-8
-1,74673E-11	-2,0085E-8
-1,76618E-11	-2,0085E-8
-1,78554E-11	-2,0085E-8
-1,80515E-11	-2,0085E-8
-1,82492E-11	-2,0085E-8
-1,84466E-11	-2,0085E-8
-1,86452E-11	-2,0085E-8
-1,88463E-11	-2,0085E-8
-1,90481E-11	-2,0085E-8
-1,92477E-11	-2,0085E-8
-1,94454E-11	-2,0085E-8
-1,96431E-11	-2,0085E-8
-1,98414E-11	-2,0085E-8
-2,0041E-11	-2,0085E-8
-2,02406E-11	-2,0085E-8
-2,04373E-11	-2,0085E-8
-2,06337E-11	-2,0085E-8
-2,08311E-11	-2,0085E-8
-2,10294E-11	-2,0085E-8
-2,12284E-11	-2,0085E-8
-2,14286E-11	-2,0085E-8
-2,16297E-11	-2,0085E-8
-2,18299E-11	-2,0085E-8
-2,20302E-11	-2,0085E-8
-2,22288E-11	-2,0085E-8
-2,24262E-11	-2,0085E-8
-2,26226E-11	-2,0085E-8
-2,28215E-11	-2,0085E-8
-2,30233E-11	-2,0085E-8
-2,32248E-11	-2,0085E-8
-2,34263E-11	-2,0085E-8
-2,36281E-11	-2,0085E-8
-2,38289E-11	-2,0085E-8
-2,40279E-11	-2,0085E-8
-2,42271E-11	-2,0085E-8
-2,44273E-11	-2,0085E-8
-2,46269E-11	-2,0085E-8
-2,48268E-11	-2,0085E-8
-2,50258E-11	-2,0085E-8
-2,52273E-11	-2,0085E-8
-2,54322E-11	-2,0085E-8
-2,56346E-11	-2,0085E-8
-2,58377E-11	-2,0085E-8
1,83472E-11	-3,991E-8
8,43261E-11	-3,991E-8
1,21487E-10	-3,991E-8
1,49448E-10	-3,991E-8
1,72648E-10	-3,991E-8
1,92869E-10	-3,991E-8
2,1104E-10	-5,9735E-8
2,27727E-10	-3,991E-8
2,43301E-10	-5,9735E-8
2,58015E-10	-3,991E-8
2,72065E-10	-3,991E-8
2,85606E-10	-5,9735E-8
2,98738E-10	-3,991E-8
3,11532E-10	-3,991E-8
3,24048E-10	-3,991E-8
3,36333E-10	-5,9735E-8
3,48412E-10	-5,9735E-8
3,60308E-10	-5,9735E-8
3,72033E-10	-3,991E-8
3,8359E-10	-3,991E-8
3,9499E-10	-3,991E-8
4,06237E-10	-3,991E-8
4,17342E-10	-3,991E-8
4,28311E-10	-3,991E-8
4,3915E-10	-3,991E-8
4,49873E-10	-5,9735E-8
4,60488E-10	-3,991E-8
4,71008E-10	-3,991E-8
4,81442E-10	-3,991E-8
4,91801E-10	-3,991E-8
5,02096E-10	-3,991E-8
5,12338E-10	-3,991E-8
5,22532E-10	-3,991E-8
5,32694E-10	-3,991E-8
5,42835E-10	-3,991E-8
5,52956E-10	-3,991E-8
5,63071E-10	-3,991E-8
5,73186E-10	-5,9735E-8
5,83308E-10	-3,991E-8
5,93442E-10	-3,991E-8
6,03595E-10	-3,991E-8
6,13779E-10	-3,991E-8
6,23999E-10	-3,991E-8
6,34256E-10	-3,991E-8
6,44561E-10	-3,991E-8
6,54913E-10	-3,991E-8
6,65313E-10	-3,991E-8
6,7577E-10	-3,991E-8
6,8629E-10	-3,991E-8
6,96873E-10	-3,991E-8
7,07519E-10	-3,991E-8
7,18232E-10	-3,991E-8
7,29018E-10	-3,991E-8
7,39879E-10	-3,991E-8
7,50813E-10	-3,991E-8
7,61827E-10	-3,991E-8
7,72925E-10	-3,991E-8
7,84103E-10	-3,991E-8
7,95366E-10	-3,991E-8
8,06718E-10	-2,0085E-8
8,18152E-10	-2,0085E-8
8,29672E-10	-2,0085E-8
8,41283E-10	-2,0085E-8
8,52986E-10	-2,0085E-8
8,64777E-10	-2,0085E-8
8,7666E-10	-2,0085E-8
8,88638E-10	-2,0085E-8
9,00711E-10	-2,0085E-8
9,12879E-10	-2,0085E-8
9,25139E-10	-2,0085E-8
9,37493E-10	-2,0085E-8
9,49945E-10	-2,0085E-8
9,62496E-10	-2,0085E-8
9,75141E-10	-2,0085E-8
9,87879E-10	-2,0085E-8
1,00071E-9	-2,0085E-8
1,01365E-9	-2,0085E-8
1,02668E-9	-2,6E-10
1,0398E-9	-2,0085E-8
1,05303E-9	-2,6E-10
1,06634E-9	-2,6E-10
1,07977E-9	-2,6E-10
1,09329E-9	-2,0085E-8
1,10691E-9	-2,0085E-8
1,12063E-9	-2,6E-10
1,13444E-9	-2,0085E-8
1,14835E-9	-2,0085E-8
1,16236E-9	-2,6E-10
1,17647E-9	-2,0085E-8
1,19068E-9	-2,0085E-8
1,20499E-9	-2,6E-10
1,21939E-9	-2,0085E-8
1,23389E-9	-2,6E-10
1,24849E-9	-2,6E-10
1,26318E-9	-2,6E-10
1,27797E-9	-2,6E-10
1,29285E-9	1,9565E-8
1,30783E-9	-2,6E-10
1,3229E-9	1,9565E-8
1,33807E-9	-2,6E-10
1,35333E-9	1,9565E-8
1,36869E-9	-2,6E-10
1,38415E-9	1,9565E-8
1,3997E-9	1,9565E-8
1,41534E-9	-2,6E-10
1,43108E-9	1,9565E-8
1,4469E-9	1,9565E-8
1,46282E-9	1,9565E-8
1,47884E-9	1,9565E-8
1,49495E-9	1,9565E-8
1,51115E-9	1,9565E-8
1,52745E-9	3,9455E-8
1,54384E-9	1,9565E-8
1,56033E-9	1,9565E-8
1,5769E-9	1,9565E-8
1,59356E-9	1,9565E-8
1,61032E-9	1,9565E-8
1,62716E-9	3,9455E-8
1,6441E-9	3,9455E-8
1,66113E-9	1,9565E-8
1,67826E-9	3,9455E-8
1,69547E-9	3,9455E-8
1,71278E-9	3,9455E-8
1,73018E-9	3,9455E-8
1,74766E-9	3,9455E-8
1,76524E-9	3,9455E-8
1,78291E-9	5,928E-8
1,80067E-9	5,928E-8
1,81852E-9	3,9455E-8
1,83647E-9	3,9455E-8
1,8545E-9	5,928E-8
1,87261E-9	5,928E-8
1,89081E-9	5,928E-8
1,90911E-9	5,928E-8
1,92749E-9	5,928E-8
1,94596E-9	5,928E-8
1,96453E-9	5,928E-8
1,98318E-9	5,928E-8
2,00192E-9	5,928E-8
2,02075E-9	5,928E-8
2,03967E-9	5,928E-8
2,05868E-9	5,928E-8
2,07779E-9	7,9105E-8
2,09698E-9	7,9105E-8
2,11626E-9	7,9105E-8
2,13563E-9	7,9105E-8
2,15508E-9	9,893E-8
2,17463E-9	7,9105E-8
2,19425E-9	7,9105E-8
2,21396E-9	9,893E-8
2,23376E-9	7,9105E-8
2,25364E-9	9,893E-8
2,27362E-9	9,893E-8
2,29368E-9	9,893E-8
2,31383E-9	9,893E-8
2,33405E-9	9,893E-8
2,35436E-9	9,893E-8
2,37476E-9	9,893E-8
2,39525E-9	9,893E-8
2,41582E-9	9,893E-8
2,43649E-9	9,893E-8
2,45724E-9	9,893E-8
2,47807E-9	9,893E-8
2,49899E-9	9,893E-8
2,52E-9	9,893E-8
2,54109E-9	9,893E-8
2,56226E-9	9,893E-8
2,58352E-9	1,18755E-7
2,60486E-9	1,18755E-7
2,62629E-9	9,893E-8
2,64779E-9	1,18755E-7
2,66938E-9	1,18755E-7
2,69105E-9	1,18755E-7
2,7128E-9	1,18755E-7
2,73464E-9	1,38645E-7
2,75656E-9	1,18755E-7
2,77856E-9	1,18755E-7
2,80065E-9	1,18755E-7
2,82281E-9	1,18755E-7
2,84506E-9	1,38645E-7
2,86739E-9	1,38645E-7
2,88981E-9	1,38645E-7
2,9123E-9	1,38645E-7
2,93487E-9	1,38645E-7
2,95753E-9	1,38645E-7
2,98026E-9	1,38645E-7
3,00307E-9	1,38645E-7
3,02597E-9	1,5847E-7
3,04894E-9	1,5847E-7
3,072E-9	1,5847E-7
3,09513E-9	1,5847E-7
3,11835E-9	1,38645E-7
3,14164E-9	1,5847E-7
3,16501E-9	1,5847E-7
3,18845E-9	1,5847E-7
3,21198E-9	1,5847E-7
3,23558E-9	1,5847E-7
3,25927E-9	1,5847E-7
3,28303E-9	1,5847E-7
3,30687E-9	1,78295E-7
3,33078E-9	1,78295E-7
3,35478E-9	1,78295E-7
3,37885E-9	1,5847E-7
3,40299E-9	1,78295E-7
3,42722E-9	1,78295E-7
3,45152E-9	1,78295E-7
3,47589E-9	1,78295E-7
3,50034E-9	1,78295E-7
3,52487E-9	1,9812E-7
3,54946E-9	1,9812E-7
3,57414E-9	1,78295E-7
3,59888E-9	1,9812E-7
3,62371E-9	1,9812E-7
3,64861E-9	1,9812E-7
3,67359E-9	1,9812E-7
3,69864E-9	1,78295E-7
3,72377E-9	1,9812E-7
3,74897E-9	1,9812E-7
3,77425E-9	1,9812E-7
3,7996E-9	1,9812E-7
3,82503E-9	1,9812E-7
3,85054E-9	2,17945E-7
3,87611E-9	1,9812E-7
3,90176E-9	2,17945E-7
3,92748E-9	2,17945E-7
3,95328E-9	2,17945E-7
3,97915E-9	2,17945E-7
4,00509E-9	2,17945E-7
4,03112E-9	2,17945E-7
4,05722E-9	2,17945E-7
4,08339E-9	2,3777E-7
4,10963E-9	2,3777E-7
4,13594E-9	2,17945E-7
4,16233E-9	2,3777E-7
4,18879E-9	2,3777E-7
4,21532E-9	2,3777E-7
4,24192E-9	2,3777E-7
4,26859E-9	2,3777E-7
4,29534E-9	2,3777E-7
4,32216E-9	2,3777E-7
4,34905E-9	2,3777E-7
4,37601E-9	2,5766E-7
4,40305E-9	2,5766E-7
4,43016E-9	2,5766E-7
4,45733E-9	2,3777E-7
4,48458E-9	2,5766E-7
4,51189E-9	2,5766E-7
4,53927E-9	2,5766E-7
4,56673E-9	2,5766E-7
4,59426E-9	2,5766E-7
4,62185E-9	2,5766E-7
4,64952E-9	2,5766E-7
4,67726E-9	2,5766E-7
4,70506E-9	2,5766E-7
4,73295E-9	2,77485E-7
4,7609E-9	2,77485E-7
4,78892E-9	2,5766E-7
4,81701E-9	2,77485E-7
4,84517E-9	2,77485E-7
4,8734E-9	2,77485E-7
4,9017E-9	2,77485E-7
4,93007E-9	2,77485E-7
4,9585E-9	2,77485E-7
4,98701E-9	2,77485E-7
5,01559E-9	2,9731E-7
5,04424E-9	2,9731E-7
5,07296E-9	2,77485E-7
5,10175E-9	2,77485E-7
5,13061E-9	2,9731E-7
5,15954E-9	2,9731E-7
5,18852E-9	2,9731E-7
5,21757E-9	2,9731E-7
5,2467E-9	3,17135E-7
5,27589E-9	3,17135E-7
5,30515E-9	3,17135E-7
5,33447E-9	3,17135E-7
5,36386E-9	3,17135E-7
5,39332E-9	2,9731E-7
5,42284E-9	3,3696E-7
5,45244E-9	3,17135E-7
5,48211E-9	3,17135E-7
5,51185E-9	3,17135E-7
5,54165E-9	3,17135E-7
5,57152E-9	3,17135E-7
5,60145E-9	3,3696E-7
5,63146E-9	3,17135E-7
5,66153E-9	3,3696E-7
5,69167E-9	3,3696E-7
5,72188E-9	3,3696E-7
5,75216E-9	3,56785E-7
5,7825E-9	3,3696E-7
5,8129E-9	3,3696E-7
5,84338E-9	3,56785E-7
5,87392E-9	3,3696E-7
5,90453E-9	3,56785E-7
5,93521E-9	3,3696E-7
5,96595E-9	3,56785E-7
5,99676E-9	3,56785E-7
6,02762E-9	3,56785E-7
6,05855E-9	3,56785E-7
6,08955E-9	3,76675E-7
6,12061E-9	3,76675E-7
6,15174E-9	3,76675E-7
6,18293E-9	3,76675E-7
6,21418E-9	3,56785E-7
6,24551E-9	3,76675E-7
6,2769E-9	3,76675E-7
6,30835E-9	3,76675E-7
6,33986E-9	3,76675E-7
6,37145E-9	3,76675E-7
6,40311E-9	3,76675E-7
6,43483E-9	3,76675E-7
6,46661E-9	3,965E-7
6,49846E-9	3,76675E-7
6,53037E-9	3,76675E-7
6,56234E-9	3,965E-7
6,59438E-9	3,965E-7
6,62648E-9	3,965E-7
6,65865E-9	3,965E-7
6,69089E-9	3,965E-7
6,72319E-9	3,965E-7
6,75555E-9	4,16325E-7
6,78797E-9	4,16325E-7
6,82047E-9	4,16325E-7
6,85302E-9	4,16325E-7
6,88564E-9	4,16325E-7
6,91832E-9	4,16325E-7
6,95105E-9	4,16325E-7
6,98386E-9	4,3615E-7
7,01673E-9	4,16325E-7
7,04966E-9	4,16325E-7
7,08266E-9	4,16325E-7
7,11572E-9	4,16325E-7
7,14884E-9	4,16325E-7
7,18202E-9	4,16325E-7
7,21526E-9	4,3615E-7
7,24858E-9	4,3615E-7
7,28195E-9	4,3615E-7
7,31539E-9	4,3615E-7
7,34888E-9	4,3615E-7
7,38243E-9	4,3615E-7
7,41605E-9	4,3615E-7
7,44974E-9	4,55975E-7
7,48348E-9	4,55975E-7
7,51728E-9	4,55975E-7
7,55115E-9	4,55975E-7
7,58507E-9	4,55975E-7
7,61905E-9	4,55975E-7
7,6531E-9	4,75865E-7
7,68721E-9	4,75865E-7
7,72138E-9	4,75865E-7
7,75561E-9	4,75865E-7
7,7899E-9	4,75865E-7
7,82426E-9	4,75865E-7
7,85868E-9	4,75865E-7
7,89316E-9	4,75865E-7
7,92769E-9	4,75865E-7
7,96228E-9	4,75865E-7
7,99693E-9	4,9569E-7
8,03164E-9	4,75865E-7
8,06641E-9	4,9569E-7
8,10124E-9	4,9569E-7
8,13613E-9	4,9569E-7
8,17109E-9	4,9569E-7
8,2061E-9	4,9569E-7
8,24116E-9	4,9569E-7
8,27628E-9	4,9569E-7
8,31146E-9	4,9569E-7
8,3467E-9	4,9569E-7
8,382E-9	4,9569E-7
8,41737E-9	4,9569E-7
8,45279E-9	5,15515E-7
8,48827E-9	5,15515E-7
8,5238E-9	5,15515E-7
8,55938E-9	5,15515E-7
8,59502E-9	5,15515E-7
8,63073E-9	5,15515E-7
8,66649E-9	5,3534E-7
8,7023E-9	5,15515E-7
8,73818E-9	5,15515E-7
8,77413E-9	5,3534E-7
8,81012E-9	5,3534E-7
8,84617E-9	5,3534E-7
8,88227E-9	5,3534E-7
8,91843E-9	5,3534E-7
8,95465E-9	5,3534E-7
8,99094E-9	5,3534E-7
9,02728E-9	5,55165E-7
9,06368E-9	5,3534E-7
9,10013E-9	5,55165E-7
9,13663E-9	5,55165E-7
9,17319E-9	5,55165E-7
9,2098E-9	5,7499E-7
9,24648E-9	5,55165E-7
9,2832E-9	5,7499E-7
9,31998E-9	5,55165E-7
9,35681E-9	5,7499E-7
9,3937E-9	5,7499E-7
9,43064E-9	5,7499E-7
9,46763E-9	5,7499E-7
9,50469E-9	5,7499E-7
9,5418E-9	5,7499E-7
9,57897E-9	5,7499E-7
9,61618E-9	5,7499E-7
9,65346E-9	5,7499E-7
9,69078E-9	5,9488E-7
9,72816E-9	5,9488E-7
9,76558E-9	5,9488E-7
9,80306E-9	5,7499E-7
9,8406E-9	5,9488E-7
9,87819E-9	5,9488E-7
9,91584E-9	6,14705E-7
9,95354E-9	5,9488E-7
9,9913E-9	6,14705E-7
1,00291E-8	6,14705E-7
1,0067E-8	5,9488E-7
1,01049E-8	5,9488E-7
1,01429E-8	6,14705E-7
1,01809E-8	6,14705E-7
1,0219E-8	6,14705E-7
1,02571E-8	6,14705E-7
1,02953E-8	6,14705E-7
1,03335E-8	6,14705E-7
1,03718E-8	6,14705E-7
1,04101E-8	6,3453E-7
1,04485E-8	6,14705E-7
1,04869E-8	6,3453E-7
1,05254E-8	6,3453E-7
1,05639E-8	6,3453E-7
1,06025E-8	6,3453E-7
1,06411E-8	6,3453E-7
1,06798E-8	6,3453E-7
1,07186E-8	6,3453E-7
1,07574E-8	6,3453E-7
1,07962E-8	6,3453E-7
1,08351E-8	6,3453E-7
1,0874E-8	6,3453E-7
1,0913E-8	6,54355E-7
1,09521E-8	6,54355E-7
1,09912E-8	6,7418E-7
1,10303E-8	6,54355E-7
1,10695E-8	6,7418E-7
1,11087E-8	6,7418E-7
1,1148E-8	6,7418E-7
1,11873E-8	6,7418E-7
1,12267E-8	6,7418E-7
1,12661E-8	6,7418E-7
1,13056E-8	6,94005E-7
1,13451E-8	6,7418E-7
1,13847E-8	6,7418E-7
1,14243E-8	6,7418E-7
1,1464E-8	6,94005E-7
1,15037E-8	6,94005E-7
1,15435E-8	6,7418E-7
1,15833E-8	6,94005E-7
1,16231E-8	6,94005E-7
1,1663E-8	6,94005E-7
1,1703E-8	6,94005E-7
1,1743E-8	7,13895E-7
1,1783E-8	7,13895E-7
1,18231E-8	7,13895E-7
1,18633E-8	6,94005E-7
1,19034E-8	7,13895E-7
1,19437E-8	6,94005E-7
1,19839E-8	7,3372E-7
1,20243E-8	7,13895E-7
1,20646E-8	7,13895E-7
1,2105E-8	7,3372E-7
1,21455E-8	7,3372E-7
1,2186E-8	7,3372E-7
1,22265E-8	7,3372E-7
1,22671E-8	7,3372E-7
1,23077E-8	7,3372E-7
1,23484E-8	7,3372E-7
1,23891E-8	7,53545E-7
1,24299E-8	7,3372E-7
1,24707E-8	7,53545E-7
1,25116E-8	7,53545E-7
1,25525E-8	7,53545E-7
1,25934E-8	7,53545E-7
1,26344E-8	7,53545E-7
1,26754E-8	7,53545E-7
1,27165E-8	7,53545E-7
1,27576E-8	7,53545E-7
1,27988E-8	7,7337E-7
1,284E-8	7,7337E-7
1,28812E-8	7,7337E-7
1,29225E-8	7,7337E-7
1,29639E-8	7,7337E-7
1,30052E-8	7,7337E-7
1,30467E-8	7,7337E-7
1,30881E-8	7,7337E-7
1,31296E-8	7,7337E-7
1,31711E-8	7,7337E-7
1,32127E-8	7,93195E-7
1,32543E-8	7,7337E-7
1,3296E-8	7,93195E-7
1,33377E-8	8,13085E-7
1,33794E-8	7,93195E-7
1,34212E-8	8,13085E-7
1,3463E-8	8,13085E-7
1,35049E-8	8,13085E-7
1,35468E-8	8,13085E-7
1,35888E-8	8,13085E-7
1,36307E-8	7,93195E-7
1,36728E-8	8,13085E-7
1,37148E-8	8,13085E-7
1,37569E-8	8,13085E-7
1,37991E-8	8,13085E-7
1,38413E-8	8,13085E-7
1,38835E-8	8,13085E-7
1,39258E-8	8,3291E-7
1,39681E-8	8,3291E-7
1,40104E-8	8,3291E-7
1,40528E-8	8,3291E-7
1,40952E-8	8,3291E-7
1,41377E-8	8,3291E-7
1,41802E-8	8,3291E-7
1,42227E-8	8,52735E-7
1,42653E-8	8,3291E-7
1,43079E-8	8,52735E-7
1,43506E-8	8,52735E-7
1,43932E-8	8,52735E-7
1,4436E-8	8,52735E-7
1,44787E-8	8,7256E-7
1,45215E-8	8,7256E-7
1,45644E-8	8,7256E-7
1,46073E-8	8,7256E-7
1,46502E-8	8,7256E-7
1,46931E-8	8,7256E-7
1,47361E-8	8,7256E-7
1,47791E-8	8,7256E-7
1,48222E-8	8,7256E-7
1,48653E-8	8,92385E-7
1,49084E-8	8,92385E-7
1,49516E-8	8,92385E-7
1,49948E-8	8,92385E-7
1,50381E-8	8,92385E-7
1,50814E-8	8,92385E-7
1,51247E-8	8,92385E-7
1,5168E-8	8,92385E-7
1,52114E-8	8,92385E-7
1,52549E-8	9,1221E-7
1,52983E-8	9,1221E-7
1,53418E-8	9,1221E-7
1,53853E-8	9,1221E-7
1,54289E-8	9,1221E-7
1,54725E-8	9,1221E-7
1,55161E-8	9,1221E-7
1,55598E-8	9,1221E-7
1,56035E-8	9,1221E-7
1,56472E-8	9,321E-7
1,5691E-8	9,321E-7
1,57348E-8	9,321E-7
1,57786E-8	9,321E-7
1,58225E-8	9,321E-7
1,58664E-8	9,321E-7
1,59103E-8	9,51925E-7
1,59543E-8	9,321E-7
1,59983E-8	9,51925E-7
1,60423E-8	9,51925E-7
1,60863E-8	9,51925E-7
1,61304E-8	9,7175E-7
1,61746E-8	9,7175E-7
1,62187E-8	9,51925E-7
1,62629E-8	9,51925E-7
1,63071E-8	9,51925E-7
1,63514E-8	9,7175E-7
1,63957E-8	9,51925E-7
1,644E-8	9,7175E-7
1,64844E-8	9,7175E-7
1,65287E-8	9,91575E-7
1,65731E-8	9,91575E-7
1,66176E-8	9,91575E-7
1,66621E-8	9,91575E-7
1,67066E-8	9,91575E-7
1,67511E-8	9,91575E-7
1,67957E-8	9,91575E-7
1,68403E-8	9,91575E-7
1,6885E-8	9,91575E-7
1,69296E-8	9,91575E-7
1,69743E-8	9,91575E-7
1,70191E-8	1,0114E-6
1,70638E-8	1,0114E-6
1,71086E-8	1,0114E-6
1,71534E-8	1,0114E-6
1,71983E-8	1,0114E-6
1,72432E-8	1,0114E-6
1,72881E-8	1,0114E-6
1,7333E-8	1,0114E-6
1,7378E-8	1,03123E-6
1,7423E-8	1,03123E-6
1,7468E-8	1,03123E-6
1,7513E-8	1,03123E-6
1,75581E-8	1,03123E-6
1,76032E-8	1,03123E-6
1,76483E-8	1,05111E-6
1,76935E-8	1,03123E-6
1,77387E-8	1,03123E-6
1,77839E-8	1,05111E-6
1,78292E-8	1,05111E-6
1,78745E-8	1,05111E-6
1,79198E-8	1,07094E-6
1,79651E-8	1,07094E-6
1,80105E-8	1,05111E-6
1,80559E-8	1,07094E-6
1,81013E-8	1,07094E-6
1,81467E-8	1,07094E-6
1,81922E-8	1,07094E-6
1,82377E-8	1,07094E-6
1,82832E-8	1,09076E-6
1,83288E-8	1,07094E-6
1,83744E-8	1,07094E-6
1,842E-8	1,09076E-6
1,84656E-8	1,09076E-6
1,85113E-8	1,09076E-6
1,8557E-8	1,09076E-6
1,86027E-8	1,11059E-6
1,86484E-8	1,09076E-6
1,86942E-8	1,11059E-6
1,874E-8	1,11059E-6
1,87858E-8	1,11059E-6
1,88317E-8	1,11059E-6
1,88776E-8	1,09076E-6
1,89235E-8	1,11059E-6
1,89694E-8	1,11059E-6
1,90153E-8	1,13041E-6
1,90613E-8	1,13041E-6
1,91073E-8	1,13041E-6
1,91533E-8	1,13041E-6
1,91994E-8	1,13041E-6
1,92455E-8	1,13041E-6
1,92916E-8	1,13041E-6
1,93377E-8	1,13041E-6
1,93838E-8	1,13041E-6
1,943E-8	1,13041E-6
1,94762E-8	1,13041E-6
1,95224E-8	1,13041E-6
1,95687E-8	1,13041E-6
1,9615E-8	1,15031E-6
1,96613E-8	1,15031E-6
1,97076E-8	1,15031E-6
1,97539E-8	1,15031E-6
1,98003E-8	1,15031E-6
1,98467E-8	1,17013E-6
1,98931E-8	1,17013E-6
1,99396E-8	1,15031E-6
1,9986E-8	1,17013E-6
2,00325E-8	1,17013E-6
2,0079E-8	1,17013E-6
2,01256E-8	1,17013E-6
2,01721E-8	1,17013E-6
2,02187E-8	1,18996E-6
2,02653E-8	1,18996E-6
2,03119E-8	1,18996E-6
2,03586E-8	1,18996E-6
2,04053E-8	1,18996E-6
2,0452E-8	1,18996E-6
2,04987E-8	1,18996E-6
2,05454E-8	1,20978E-6
2,05922E-8	1,18996E-6
2,0639E-8	1,20978E-6
2,06858E-8	1,20978E-6
2,07326E-8	1,20978E-6
2,07795E-8	1,20978E-6
2,08264E-8	1,20978E-6
2,08733E-8	1,20978E-6
2,09202E-8	1,22961E-6
2,09672E-8	1,22961E-6
2,10141E-8	1,22961E-6
2,10611E-8	1,22961E-6
2,11081E-8	1,22961E-6
2,11552E-8	1,22961E-6
2,12022E-8	1,24943E-6
2,12493E-8	1,24943E-6
2,12964E-8	1,24943E-6
2,13436E-8	1,24943E-6
2,13907E-8	1,24943E-6
2,14379E-8	1,24943E-6
2,14851E-8	1,24943E-6
2,15323E-8	1,26932E-6
2,15795E-8	1,26932E-6
2,16268E-8	1,26932E-6
2,1674E-8	1,26932E-6
2,17213E-8	1,26932E-6
2,17687E-8	1,26932E-6
2,1816E-8	1,26932E-6
2,18633E-8	1,26932E-6
2,19107E-8	1,26932E-6
2,19581E-8	1,28914E-6
2,20055E-8	1,28914E-6
2,20529E-8	1,28914E-6
2,21004E-8	1,28914E-6
2,21479E-8	1,26932E-6
2,21954E-8	1,28914E-6
2,22429E-8	1,28914E-6
2,22904E-8	1,28914E-6
2,2338E-8	1,28914E-6
2,23856E-8	1,28914E-6
2,24332E-8	1,30897E-6
2,24808E-8	1,30897E-6
2,25284E-8	1,30897E-6
2,25761E-8	1,30897E-6
2,26238E-8	1,32879E-6
2,26715E-8	1,30897E-6
2,27192E-8	1,32879E-6
2,2767E-8	1,32879E-6
2,28147E-8	1,32879E-6
2,28625E-8	1,32879E-6
2,29103E-8	1,32879E-6
2,29581E-8	1,32879E-6
2,3006E-8	1,32879E-6
2,30538E-8	1,34862E-6
2,31017E-8	1,34862E-6
2,31496E-8	1,34862E-6
2,31975E-8	1,34862E-6
2,32454E-8	1,36844E-6
2,32934E-8	1,36844E-6
2,33413E-8	1,34862E-6
2,33893E-8	1,34862E-6
2,34373E-8	1,34862E-6
2,34854E-8	1,36844E-6
2,35334E-8	1,36844E-6
2,35815E-8	1,36844E-6
2,36296E-8	1,36844E-6
2,36777E-8	1,36844E-6
2,37258E-8	1,38833E-6
2,37739E-8	1,36844E-6
2,38221E-8	1,38833E-6
2,38703E-8	1,38833E-6
2,39185E-8	1,38833E-6
2,39667E-8	1,38833E-6
2,40149E-8	1,38833E-6
2,40632E-8	1,40816E-6
2,41114E-8	1,40816E-6
2,41597E-8	1,40816E-6
2,4208E-8	1,40816E-6
2,42563E-8	1,40816E-6
2,43047E-8	1,40816E-6
2,4353E-8	1,40816E-6
2,44014E-8	1,40816E-6
2,44497E-8	1,42798E-6
2,44981E-8	1,42798E-6
2,45466E-8	1,42798E-6
2,4595E-8	1,42798E-6
2,46435E-8	1,42798E-6
2,46919E-8	1,42798E-6
2,47404E-8	1,42798E-6
2,47889E-8	1,44781E-6
2,48375E-8	1,44781E-6
2,4886E-8	1,44781E-6
2,49346E-8	1,44781E-6
2,49831E-8	1,44781E-6
2,50317E-8	1,44781E-6
2,50803E-8	1,44781E-6
2,51289E-8	1,44781E-6
2,51775E-8	1,44781E-6
2,52262E-8	1,46763E-6
2,52748E-8	1,44781E-6
2,53235E-8	1,46763E-6
2,53722E-8	1,46763E-6
2,54209E-8	1,46763E-6
2,54696E-8	1,46763E-6
2,55184E-8	1,48746E-6
2,55671E-8	1,48746E-6
2,56159E-8	1,48746E-6
2,56647E-8	1,48746E-6
2,57135E-8	1,48746E-6
2,57623E-8	1,48746E-6
2,58111E-8	1,48746E-6
2,586E-8	1,48746E-6
2,59089E-8	1,50735E-6
2,59577E-8	1,48746E-6
2,60066E-8	1,50735E-6
2,60555E-8	1,50735E-6
2,61045E-8	1,50735E-6
2,61534E-8	1,50735E-6
2,62024E-8	1,50735E-6
2,62513E-8	1,50735E-6
2,63003E-8	1,50735E-6
2,63493E-8	1,52718E-6
2,63983E-8	1,52718E-6
2,64474E-8	1,52718E-6
2,64964E-8	1,52718E-6
2,65455E-8	1,52718E-6
2,65945E-8	1,52718E-6
2,66436E-8	1,52718E-6
2,66927E-8	1,52718E-6
2,67418E-8	1,547E-6
2,67909E-8	1,547E-6
2,68401E-8	1,547E-6
2,68892E-8	1,547E-6
2,69384E-8	1,547E-6
2,69876E-8	1,547E-6
2,70368E-8	1,547E-6
2,7086E-8	1,56683E-6
2,71352E-8	1,56683E-6
2,71844E-8	1,56683E-6
2,72337E-8	1,56683E-6
2,7283E-8	1,547E-6
2,73322E-8	1,56683E-6
2,73815E-8	1,58665E-6
2,74308E-8	1,58665E-6
2,74801E-8	1,58665E-6
2,75295E-8	1,58665E-6
2,75788E-8	1,58665E-6
2,76281E-8	1,58665E-6
2,76775E-8	1,60654E-6
2,77269E-8	1,58665E-6
2,77763E-8	1,60654E-6
2,78257E-8	1,58665E-6
2,78751E-8	1,60654E-6
2,79245E-8	1,60654E-6
2,79739E-8	1,60654E-6
2,80234E-8	1,60654E-6
2,80729E-8	1,60654E-6
2,81223E-8	1,60654E-6
2,81718E-8	1,60654E-6
2,82213E-8	1,62636E-6
2,82709E-8	1,60654E-6
2,83204E-8	1,62636E-6
2,83699E-8	1,62636E-6
2,84195E-8	1,62636E-6
2,8469E-8	1,64619E-6
2,85186E-8	1,64619E-6
2,85682E-8	1,64619E-6
2,86178E-8	1,64619E-6
2,86674E-8	1,64619E-6
2,87171E-8	1,64619E-6
2,87667E-8	1,64619E-6
2,88163E-8	1,64619E-6
2,8866E-8	1,66601E-6
2,89157E-8	1,66601E-6
2,89654E-8	1,66601E-6
2,90151E-8	1,66601E-6
2,90648E-8	1,66601E-6
2,91145E-8	1,66601E-6
2,91642E-8	1,66601E-6
2,9214E-8	1,66601E-6
2,92637E-8	1,66601E-6
2,93135E-8	1,66601E-6
2,93633E-8	1,66601E-6
2,9413E-8	1,66601E-6
2,94628E-8	1,68584E-6
2,95127E-8	1,68584E-6
2,95625E-8	1,68584E-6
2,96123E-8	1,68584E-6
2,96622E-8	1,70566E-6
2,9712E-8	1,70566E-6
2,97619E-8	1,70566E-6
2,98118E-8	1,70566E-6
2,98616E-8	1,70566E-6
2,99115E-8	1,70566E-6
2,99614E-8	1,70566E-6
3,00114E-8	1,70566E-6
3,00613E-8	1,72555E-6
3,01113E-8	1,72555E-6
3,01612E-8	1,72555E-6
3,02112E-8	1,72555E-6
3,02612E-8	1,72555E-6
3,03111E-8	1,72555E-6
3,03611E-8	1,74538E-6
3,04112E-8	1,74538E-6
3,04612E-8	1,74538E-6
3,05112E-8	1,74538E-6
3,05612E-8	1,74538E-6
3,06113E-8	1,74538E-6
3,06613E-8	1,76521E-6
3,07114E-8	1,76521E-6
3,07615E-8	1,76521E-6
3,08116E-8	1,76521E-6
3,08617E-8	1,76521E-6
3,09118E-8	1,76521E-6
3,0962E-8	1,76521E-6
3,10121E-8	1,76521E-6
3,10623E-8	1,76521E-6
3,11124E-8	1,76521E-6
3,11626E-8	1,78503E-6
3,12128E-8	1,78503E-6
3,1263E-8	1,78503E-6
3,13132E-8	1,80486E-6
3,13634E-8	1,78503E-6
3,14137E-8	1,78503E-6
3,14639E-8	1,78503E-6
3,15142E-8	1,80486E-6
3,15644E-8	1,80486E-6
3,16147E-8	1,80486E-6
3,1665E-8	1,80486E-6
3,17153E-8	1,80486E-6
3,17656E-8	1,80486E-6
3,18159E-8	1,80486E-6
3,18662E-8	1,82468E-6
3,19166E-8	1,82468E-6
3,19669E-8	1,82468E-6
3,20173E-8	1,82468E-6
3,20676E-8	1,82468E-6
3,2118E-8	1,84457E-6
3,21684E-8	1,84457E-6
3,22188E-8	1,84457E-6
3,22692E-8	1,84457E-6
3,23196E-8	1,84457E-6
3,237E-8	1,84457E-6
3,24205E-8	1,84457E-6
3,24709E-8	1,8644E-6
3,25214E-8	1,84457E-6
3,25718E-8	1,8644E-6
3,26223E-8	1,84457E-6
3,26728E-8	1,8644E-6
3,27233E-8	1,8644E-6
3,27738E-8	1,8644E-6
3,28243E-8	1,8644E-6
3,28748E-8	1,8644E-6
3,29254E-8	1,88422E-6
3,29759E-8	1,88422E-6
3,30265E-8	1,88422E-6
3,30771E-8	1,88422E-6
3,31277E-8	1,88422E-6
3,31782E-8	1,90405E-6
3,32288E-8	1,88422E-6
3,32794E-8	1,90405E-6
3,33301E-8	1,90405E-6
3,33807E-8	1,90405E-6
3,34313E-8	1,90405E-6
3,3482E-8	1,92387E-6
3,35326E-8	1,92387E-6
3,35833E-8	1,92387E-6
3,3634E-8	1,90405E-6
3,36846E-8	1,92387E-6
3,37353E-8	1,92387E-6
3,3786E-8	1,92387E-6
3,38368E-8	1,92387E-6
3,38875E-8	1,92387E-6
3,39382E-8	1,92387E-6
3,3989E-8	1,92387E-6
3,40397E-8	1,92387E-6
3,40905E-8	1,94376E-6
3,41412E-8	1,94376E-6
3,4192E-8	1,92387E-6
3,42428E-8	1,94376E-6
3,42936E-8	1,94376E-6
3,43444E-8	1,94376E-6
3,43952E-8	1,94376E-6
3,44461E-8	1,96358E-6
3,44969E-8	1,96358E-6
3,45478E-8	1,96358E-6
3,45986E-8	1,96358E-6
3,46495E-8	1,98341E-6
3,47004E-8	1,96358E-6
3,47513E-8	1,98341E-6
3,48021E-8	1,96358E-6
3,48531E-8	1,98341E-6
3,4904E-8	1,98341E-6
3,49549E-8	1,98341E-6
3,50058E-8	1,98341E-6
3,50568E-8	2,00323E-6
3,51077E-8	1,98341E-6
3,51587E-8	2,00323E-6
3,52096E-8	1,98341E-6
3,52606E-8	1,98341E-6
3,53116E-8	2,00323E-6
3,53626E-8	2,00323E-6
3,54136E-8	2,00323E-6
3,54646E-8	2,00323E-6
3,55156E-8	2,00323E-6
3,55667E-8	2,02306E-6
3,56177E-8	2,00323E-6
3,56688E-8	2,02306E-6
3,57198E-8	2,04288E-6
3,57709E-8	2,02306E-6
3,5822E-8	2,04288E-6
3,5873E-8	2,04288E-6
3,59241E-8	2,04288E-6
3,59752E-8	2,04288E-6
3,60263E-8	2,04288E-6
3,60775E-8	2,04288E-6
3,61286E-8	2,04288E-6
3,61797E-8	2,06278E-6
3,62309E-8	2,06278E-6
3,6282E-8	2,06278E-6
3,63331E-8	2,06278E-6
3,63843E-8	2,06278E-6
3,64355E-8	2,06278E-6
3,64866E-8	2,06278E-6
3,65378E-8	2,0826E-6
3,6589E-8	2,0826E-6
3,66402E-8	2,0826E-6
3,66915E-8	2,06278E-6
3,67427E-8	2,0826E-6
3,67939E-8	2,0826E-6
3,68451E-8	2,0826E-6
3,68964E-8	2,0826E-6
3,69476E-8	2,10243E-6
3,69989E-8	2,10243E-6
3,70502E-8	2,10243E-6
3,71014E-8	2,10243E-6
3,71527E-8	2,10243E-6
3,7204E-8	2,10243E-6
3,72553E-8	2,10243E-6
3,73066E-8	2,10243E-6
3,73579E-8	2,12225E-6
3,74093E-8	2,10243E-6
3,74606E-8	2,12225E-6
3,75119E-8	2,12225E-6
3,75633E-8	2,14208E-6
3,76146E-8	2,14208E-6
3,7666E-8	2,12225E-6
3,77174E-8	2,14208E-6
3,77688E-8	2,14208E-6
3,78201E-8	2,14208E-6
3,78715E-8	2,14208E-6
3,79229E-8	2,14208E-6
3,79743E-8	2,1619E-6
3,80257E-8	2,1619E-6
3,80772E-8	2,1619E-6
3,81286E-8	2,1619E-6
3,818E-8	2,1619E-6
3,82315E-8	2,1619E-6
3,82829E-8	2,1619E-6
3,83344E-8	2,1619E-6
3,83859E-8	2,18179E-6
3,84374E-8	2,18179E-6
3,84888E-8	2,18179E-6
3,85403E-8	2,18179E-6
3,85918E-8	2,18179E-6
3,86433E-8	2,18179E-6
3,86949E-8	2,18179E-6
3,87464E-8	2,18179E-6
3,87979E-8	2,18179E-6
3,88494E-8	2,20161E-6
3,8901E-8	2,20161E-6
3,89525E-8	2,20161E-6
3,90041E-8	2,20161E-6
3,90557E-8	2,20161E-6
3,91072E-8	2,20161E-6
3,91588E-8	2,22144E-6
3,92104E-8	2,20161E-6
3,9262E-8	2,22144E-6
3,93136E-8	2,22144E-6
3,93652E-8	2,22144E-6
3,94168E-8	2,22144E-6
3,94685E-8	2,24126E-6
3,95201E-8	2,24126E-6
3,95717E-8	2,24126E-6
3,96234E-8	2,24126E-6
3,9675E-8	2,24126E-6
3,97267E-8	2,24126E-6
3,97783E-8	2,24126E-6
3,983E-8	2,24126E-6
3,98817E-8	2,26109E-6
3,99334E-8	2,24126E-6
3,99851E-8	2,26109E-6
4,00368E-8	2,26109E-6
4,00885E-8	2,26109E-6
4,01402E-8	2,26109E-6
4,01919E-8	2,26109E-6
4,02437E-8	2,26109E-6
4,02954E-8	2,26109E-6
4,03471E-8	2,28098E-6
4,03989E-8	2,28098E-6
4,04507E-8	2,3008E-6
4,05024E-8	2,28098E-6
4,05542E-8	2,28098E-6
4,0606E-8	2,3008E-6
4,06578E-8	2,3008E-6
4,07096E-8	2,3008E-6
4,07614E-8	2,3008E-6
4,08132E-8	2,3008E-6
4,0865E-8	2,3008E-6
4,09168E-8	2,3008E-6
4,09686E-8	2,3008E-6
4,10205E-8	2,3008E-6
4,10723E-8	2,3008E-6
4,11242E-8	2,32063E-6
4,1176E-8	2,32063E-6
4,12279E-8	2,32063E-6
4,12798E-8	2,32063E-6
4,13317E-8	2,32063E-6
4,13835E-8	2,32063E-6
4,14354E-8	2,34045E-6
4,14873E-8	2,32063E-6
4,15392E-8	2,34045E-6
4,15911E-8	2,34045E-6
4,1643E-8	2,34045E-6
4,16949E-8	2,34045E-6
4,17468E-8	2,34045E-6
4,17988E-8	2,36028E-6
4,18507E-8	2,36028E-6
4,19027E-8	2,36028E-6
4,19546E-8	2,36028E-6
4,20066E-8	2,36028E-6
4,20585E-8	2,3801E-6
4,21105E-8	2,36028E-6
4,21625E-8	2,3801E-6
4,22144E-8	2,36028E-6
4,22664E-8	2,3801E-6
4,23184E-8	2,3801E-6
4,23704E-8	2,3801E-6
4,24224E-8	2,4E-6
4,24744E-8	2,4E-6
4,25265E-8	2,4E-6
4,25785E-8	2,4E-6
4,26305E-8	2,4E-6
4,26826E-8	2,41982E-6
4,27346E-8	2,41982E-6
4,27867E-8	2,4E-6
4,28387E-8	2,41982E-6
4,28908E-8	2,41982E-6
4,29429E-8	2,41982E-6
4,2995E-8	2,41982E-6
4,3047E-8	2,41982E-6
4,30991E-8	2,41982E-6
4,31512E-8	2,43965E-6
4,32033E-8	2,43965E-6
4,32554E-8	2,43965E-6
4,33076E-8	2,43965E-6
4,33597E-8	2,43965E-6
4,34118E-8	2,43965E-6
4,3464E-8	2,43965E-6
4,35161E-8	2,45947E-6
4,35683E-8	2,45947E-6
4,36204E-8	2,45947E-6
4,36726E-8	2,45947E-6
4,37247E-8	2,45947E-6
4,37769E-8	2,45947E-6
4,38291E-8	2,45947E-6
4,38813E-8	2,45947E-6
4,39335E-8	2,4793E-6
4,39857E-8	2,4793E-6
4,40379E-8	2,4793E-6
4,40901E-8	2,45947E-6
4,41423E-8	2,4793E-6
4,41945E-8	2,4793E-6
4,42467E-8	2,4793E-6
4,4299E-8	2,4793E-6
4,43512E-8	2,4793E-6
4,44035E-8	2,49912E-6
4,44557E-8	2,4793E-6
4,4508E-8	2,49912E-6
4,45602E-8	2,49912E-6
4,46125E-8	2,51901E-6
4,46648E-8	2,49912E-6
4,47171E-8	2,49912E-6
4,47694E-8	2,51901E-6
4,48217E-8	2,51901E-6
4,4874E-8	2,51901E-6
4,49263E-8	2,53883E-6
4,49786E-8	2,51901E-6
4,50309E-8	2,53883E-6
4,50832E-8	2,53883E-6
4,51356E-8	2,53883E-6
4,51879E-8	2,53883E-6
4,52403E-8	2,53883E-6
4,52926E-8	2,55866E-6
4,5345E-8	2,55866E-6
4,53974E-8	2,55866E-6
4,54497E-8	2,55866E-6
4,55021E-8	2,55866E-6
4,55545E-8	2,55866E-6
4,56069E-8	2,57848E-6
4,56593E-8	2,57848E-6
4,57117E-8	2,55866E-6
4,57641E-8	2,55866E-6
4,58165E-8	2,57848E-6
4,58689E-8	2,57848E-6
4,59213E-8	2,57848E-6
4,59738E-8	2,57848E-6
4,60262E-8	2,57848E-6
4,60786E-8	2,57848E-6
4,61311E-8	2,57848E-6
4,61835E-8	2,57848E-6
4,6236E-8	2,57848E-6
4,62884E-8	2,57848E-6
4,63409E-8	2,57848E-6
4,63934E-8	2,59831E-6
4,64459E-8	2,59831E-6
4,64984E-8	2,59831E-6
4,65509E-8	2,59831E-6
4,66034E-8	2,6182E-6
4,66559E-8	2,6182E-6
4,67084E-8	2,6182E-6
4,67609E-8	2,6182E-6
4,68134E-8	2,6182E-6
4,6866E-8	2,6182E-6
4,69185E-8	2,63803E-6
4,69711E-8	2,63803E-6
4,70236E-8	2,63803E-6
4,70762E-8	2,63803E-6
4,71287E-8	2,65785E-6
4,71813E-8	2,65785E-6
4,72339E-8	2,65785E-6
4,72864E-8	2,65785E-6
4,7339E-8	2,65785E-6
4,73916E-8	2,65785E-6
4,74442E-8	2,65785E-6
4,74968E-8	2,65785E-6
4,75494E-8	2,65785E-6
4,7602E-8	2,67768E-6
4,76546E-8	2,65785E-6
4,77072E-8	2,67768E-6
4,77599E-8	2,67768E-6
4,78125E-8	2,67768E-6
4,78651E-8	2,6975E-6
4,79178E-8	2,67768E-6
4,79704E-8	2,6975E-6
4,80231E-8	2,6975E-6
4,80758E-8	2,6975E-6
4,81284E-8	2,6975E-6
4,81811E-8	2,6975E-6
4,82338E-8	2,6975E-6
4,82865E-8	2,71733E-6
4,83391E-8	2,71733E-6
4,83918E-8	2,6975E-6
4,84445E-8	2,6975E-6
4,84972E-8	2,71733E-6
4,855E-8	2,71733E-6
4,86027E-8	2,71733E-6
4,86554E-8	2,71733E-6
4,87081E-8	2,71733E-6
4,87609E-8	2,73722E-6
4,88136E-8	2,73722E-6
4,88663E-8	2,73722E-6
4,89191E-8	2,73722E-6
4,89719E-8	2,73722E-6
4,90246E-8	2,73722E-6
4,90774E-8	2,75704E-6
4,91302E-8	2,73722E-6
4,91829E-8	2,75704E-6
4,92357E-8	2,75704E-6
4,92885E-8	2,75704E-6
4,93413E-8	2,75704E-6
4,93941E-8	2,75704E-6
4,94469E-8	2,75704E-6
4,94997E-8	2,77687E-6
4,95526E-8	2,77687E-6
4,96054E-8	2,77687E-6
4,96582E-8	2,77687E-6
4,97111E-8	2,77687E-6
4,97639E-8	2,77687E-6
4,98168E-8	2,77687E-6
4,98697E-8	2,79669E-6
4,99225E-8	2,77687E-6
4,99754E-8	2,79669E-6
5,00282E-8	2,79669E-6
5,00811E-8	2,79669E-6
5,0134E-8	2,79669E-6
5,01869E-8	2,79669E-6
5,02398E-8	2,81652E-6
5,02927E-8	2,83634E-6
5,03456E-8	2,81652E-6
5,03985E-8	2,81652E-6
5,04514E-8	2,83634E-6
5,05043E-8	2,83634E-6
5,05573E-8	2,83634E-6
5,06102E-8	2,83634E-6
5,06631E-8	2,83634E-6
5,07161E-8	2,83634E-6
5,0769E-8	2,83634E-6
5,0822E-8	2,83634E-6
5,0875E-8	2,85623E-6
5,09279E-8	2,85623E-6
5,09809E-8	2,85623E-6
5,10339E-8	2,85623E-6
5,10869E-8	2,85623E-6
5,11399E-8	2,85623E-6
5,11929E-8	2,87605E-6
5,12459E-8	2,87605E-6
5,12989E-8	2,87605E-6
5,1352E-8	2,87605E-6
5,1405E-8	2,87605E-6
5,1458E-8	2,87605E-6
5,15111E-8	2,87605E-6
5,15641E-8	2,87605E-6
5,16172E-8	2,87605E-6
5,16702E-8	2,89588E-6
5,17233E-8	2,87605E-6
5,17763E-8	2,89588E-6
5,18294E-8	2,89588E-6
5,18825E-8	2,89588E-6
5,19356E-8	2,89588E-6
5,19887E-8	2,89588E-6
5,20418E-8	2,9157E-6
5,20949E-8	2,9157E-6
5,2148E-8	2,9157E-6
5,22011E-8	2,9157E-6
5,22542E-8	2,89588E-6
5,23073E-8	2,9157E-6
5,23604E-8	2,93553E-6
5,24136E-8	2,9157E-6
5,24667E-8	2,93553E-6
5,25199E-8	2,93553E-6
5,2573E-8	2,93553E-6
5,26262E-8	2,93553E-6
5,26793E-8	2,93553E-6
5,27325E-8	2,95535E-6
5,27857E-8	2,95535E-6
5,28389E-8	2,95535E-6
5,2892E-8	2,95535E-6
5,29452E-8	2,95535E-6
5,29984E-8	2,95535E-6
5,30516E-8	2,97525E-6
5,31048E-8	2,97525E-6
5,31581E-8	2,97525E-6
5,32113E-8	2,97525E-6
5,32645E-8	2,97525E-6
5,33177E-8	2,97525E-6
5,3371E-8	2,97525E-6
5,34242E-8	2,97525E-6
5,34775E-8	2,97525E-6
5,35307E-8	2,99507E-6
5,3584E-8	2,97525E-6
5,36373E-8	2,99507E-6
5,36905E-8	2,99507E-6
5,37438E-8	2,99507E-6
5,37971E-8	2,99507E-6
5,38504E-8	3,0149E-6
5,39037E-8	3,0149E-6
5,3957E-8	3,0149E-6
5,40103E-8	3,0149E-6
5,40637E-8	3,0149E-6
5,4117E-8	3,0149E-6
5,41703E-8	3,03472E-6
5,42237E-8	3,0149E-6
5,4277E-8	3,0149E-6
5,43304E-8	3,03472E-6
5,43837E-8	3,03472E-6
5,44371E-8	3,03472E-6
5,44905E-8	3,05455E-6
5,45438E-8	3,05455E-6
5,45972E-8	3,05455E-6
5,46506E-8	3,05455E-6
5,4704E-8	3,03472E-6
5,47574E-8	3,05455E-6
5,48108E-8	3,07443E-6
5,48642E-8	3,05455E-6
5,49176E-8	3,07443E-6
5,4971E-8	3,07443E-6
5,50244E-8	3,07443E-6
5,50778E-8	3,07443E-6
5,51312E-8	3,07443E-6
5,51847E-8	3,09426E-6
5,52381E-8	3,09426E-6
5,52916E-8	3,09426E-6
5,5345E-8	3,09426E-6
5,53985E-8	3,09426E-6
5,5452E-8	3,09426E-6
5,55054E-8	3,09426E-6
5,55589E-8	3,09426E-6
5,56124E-8	3,11408E-6
5,56659E-8	3,09426E-6
5,57194E-8	3,09426E-6
5,57729E-8	3,11408E-6
5,58264E-8	3,11408E-6
5,58799E-8	3,11408E-6
5,59334E-8	3,11408E-6
5,59869E-8	3,11408E-6
5,60405E-8	3,11408E-6
5,6094E-8	3,13391E-6
5,61475E-8	3,13391E-6
5,62011E-8	3,13391E-6
5,62546E-8	3,13391E-6
5,63082E-8	3,13391E-6
5,63617E-8	3,15373E-6
5,64153E-8	3,13391E-6
5,64689E-8	3,15373E-6
5,65224E-8	3,15373E-6
5,6576E-8	3,15373E-6
5,66296E-8	3,15373E-6
5,66832E-8	3,15373E-6
5,67368E-8	3,17356E-6
5,67904E-8	3,17356E-6
5,6844E-8	3,17356E-6
5,68976E-8	3,17356E-6
5,69513E-8	3,17356E-6
5,70049E-8	3,17356E-6
5,70585E-8	3,17356E-6
5,71121E-8	3,19345E-6
5,71658E-8	3,19345E-6
5,72194E-8	3,19345E-6
5,72731E-8	3,19345E-6
5,73267E-8	3,19345E-6
5,73804E-8	3,19345E-6
5,74341E-8	3,19345E-6
5,74877E-8	3,19345E-6
5,75414E-8	3,21327E-6
5,75951E-8	3,21327E-6
5,76488E-8	3,21327E-6
5,77025E-8	3,21327E-6
5,77562E-8	3,2331E-6
5,78099E-8	3,2331E-6
5,78636E-8	3,2331E-6
5,79173E-8	3,2331E-6
5,7971E-8	3,2331E-6
5,80248E-8	3,2331E-6
5,80785E-8	3,25292E-6
5,81322E-8	3,25292E-6
5,8186E-8	3,2331E-6
5,82397E-8	3,25292E-6
5,82935E-8	3,25292E-6
5,83473E-8	3,25292E-6
5,8401E-8	3,27275E-6
5,84548E-8	3,25292E-6
5,85086E-8	3,25292E-6
5,85624E-8	3,27275E-6
5,86161E-8	3,27275E-6
5,86699E-8	3,27275E-6
5,87237E-8	3,27275E-6
5,87775E-8	3,27275E-6
5,88313E-8	3,27275E-6
5,88852E-8	3,27275E-6
5,8939E-8	3,29257E-6
5,89928E-8	3,27275E-6
5,90466E-8	3,29257E-6
5,91005E-8	3,29257E-6
5,91543E-8	3,29257E-6
5,92082E-8	3,31247E-6
5,9262E-8	3,31247E-6
5,93159E-8	3,31247E-6
5,93697E-8	3,31247E-6
5,94236E-8	3,31247E-6
5,94775E-8	3,31247E-6
5,95314E-8	3,31247E-6
5,95852E-8	3,33229E-6
5,96391E-8	3,33229E-6
5,9693E-8	3,33229E-6
5,97469E-8	3,33229E-6
5,98008E-8	3,35212E-6
5,98547E-8	3,35212E-6
5,99086E-8	3,35212E-6
5,99625E-8	3,33229E-6
6,00165E-8	3,35212E-6
6,00704E-8	3,35212E-6
6,01243E-8	3,35212E-6
6,01782E-8	3,35212E-6
6,02322E-8	3,35212E-6
6,02861E-8	3,37194E-6
6,03401E-8	3,37194E-6
6,03941E-8	3,37194E-6
6,0448E-8	3,35212E-6
6,0502E-8	3,37194E-6
6,0556E-8	3,37194E-6
6,061E-8	3,37194E-6
6,0664E-8	3,37194E-6
6,0718E-8	3,39177E-6
6,0772E-8	3,37194E-6
6,0826E-8	3,37194E-6
6,088E-8	3,39177E-6
6,0934E-8	3,39177E-6
6,0988E-8	3,39177E-6
6,10421E-8	3,41165E-6
6,10961E-8	3,39177E-6
6,11502E-8	3,41165E-6
6,12042E-8	3,41165E-6
6,12582E-8	3,41165E-6
6,13123E-8	3,41165E-6
6,13663E-8	3,43148E-6
6,14204E-8	3,43148E-6
6,14745E-8	3,41165E-6
6,15286E-8	3,43148E-6
6,15826E-8	3,43148E-6
6,16367E-8	3,43148E-6
6,16908E-8	3,43148E-6
6,17449E-8	3,4513E-6
6,1799E-8	3,43148E-6
6,18531E-8	3,4513E-6
6,19072E-8	3,4513E-6
6,19614E-8	3,47113E-6
6,20155E-8	3,4513E-6
6,20696E-8	3,4513E-6
6,21238E-8	3,4513E-6
6,21779E-8	3,47113E-6
6,2232E-8	3,47113E-6
6,22862E-8	3,47113E-6
6,23403E-8	3,47113E-6
6,23945E-8	3,47113E-6
6,24487E-8	3,47113E-6
6,25028E-8	3,47113E-6
6,2557E-8	3,49095E-6
6,26112E-8	3,49095E-6
6,26654E-8	3,49095E-6
6,27196E-8	3,49095E-6
6,27738E-8	3,49095E-6
6,2828E-8	3,49095E-6
6,28822E-8	3,49095E-6
6,29364E-8	3,49095E-6
6,29906E-8	3,51078E-6
6,30449E-8	3,51078E-6
6,30991E-8	3,51078E-6
6,31533E-8	3,51078E-6
6,32076E-8	3,51078E-6
6,32618E-8	3,51078E-6
6,33161E-8	3,51078E-6
6,33703E-8	3,53067E-6
6,34246E-8	3,53067E-6
6,34789E-8	3,53067E-6
6,35332E-8	3,5505E-6
6,35875E-8	3,5505E-6
6,36418E-8	3,53067E-6
6,36961E-8	3,5505E-6
6,37504E-8	3,5505E-6
6,38047E-8	3,5505E-6
6,3859E-8	3,57032E-6
6,39133E-8	3,5505E-6
6,39677E-8	3,5505E-6
6,4022E-8	3,57032E-6
6,40763E-8	3,57032E-6
6,41307E-8	3,57032E-6
6,4185E-8	3,57032E-6
6,42394E-8	3,57032E-6
6,42938E-8	3,59015E-6
6,43481E-8	3,57032E-6
6,44025E-8	3,59015E-6
6,44569E-8	3,59015E-6
6,45113E-8	3,59015E-6
6,45656E-8	3,59015E-6
6,462E-8	3,60997E-6
6,46744E-8	3,60997E-6
6,47288E-8	3,59015E-6
6,47832E-8	3,60997E-6
6,48376E-8	3,60997E-6
6,48921E-8	3,60997E-6
6,49465E-8	3,60997E-6
6,50009E-8	3,6298E-6
6,50553E-8	3,6298E-6
6,51098E-8	3,6298E-6
6,51642E-8	3,6298E-6
6,52187E-8	3,6298E-6
6,52731E-8	3,6298E-6
6,53276E-8	3,6298E-6
6,53821E-8	3,6298E-6
6,54365E-8	3,6298E-6
6,5491E-8	3,6298E-6
6,55455E-8	3,6298E-6
6,56E-8	3,64969E-6
6,56545E-8	3,64969E-6
6,5709E-8	3,64969E-6
6,57635E-8	3,64969E-6
6,5818E-8	3,66951E-6
6,58725E-8	3,66951E-6
6,5927E-8	3,66951E-6
6,59816E-8	3,66951E-6
6,60361E-8	3,66951E-6
6,60907E-8	3,66951E-6
6,61452E-8	3,66951E-6
6,61998E-8	3,66951E-6
6,62543E-8	3,66951E-6
6,63089E-8	3,68934E-6
6,63635E-8	3,68934E-6
6,6418E-8	3,70916E-6
6,64726E-8	3,68934E-6
6,65272E-8	3,70916E-6
6,65818E-8	3,70916E-6
6,66364E-8	3,70916E-6
6,6691E-8	3,68934E-6
6,67456E-8	3,70916E-6
6,68002E-8	3,72899E-6
6,68548E-8	3,72899E-6
6,69095E-8	3,72899E-6
6,69641E-8	3,72899E-6
6,70187E-8	3,72899E-6
6,70734E-8	3,72899E-6
6,7128E-8	3,72899E-6
6,71827E-8	3,74887E-6
6,72373E-8	3,74887E-6
6,7292E-8	3,74887E-6
6,73466E-8	3,74887E-6
6,74013E-8	3,74887E-6
6,7456E-8	3,7687E-6
6,75106E-8	3,7687E-6
6,75653E-8	3,74887E-6
6,762E-8	3,7687E-6
6,76747E-8	3,74887E-6
6,77294E-8	3,7687E-6
6,77841E-8	3,7687E-6
6,78388E-8	3,7687E-6
6,78935E-8	3,7687E-6
6,79482E-8	3,78852E-6
6,80029E-8	3,78852E-6
6,80577E-8	3,7687E-6
6,81124E-8	3,78852E-6
6,81672E-8	3,78852E-6
6,82219E-8	3,78852E-6
6,82767E-8	3,80835E-6
6,83314E-8	3,78852E-6
6,83861E-8	3,80835E-6
6,84409E-8	3,80835E-6
6,84957E-8	3,80835E-6
6,85504E-8	3,82817E-6
6,86052E-8	3,80835E-6
6,866E-8	3,82817E-6
6,87148E-8	3,80835E-6
6,87696E-8	3,82817E-6
6,88244E-8	3,82817E-6
6,88792E-8	3,82817E-6
6,8934E-8	3,82817E-6
6,89888E-8	3,82817E-6
6,90436E-8	3,82817E-6
6,90985E-8	3,82817E-6
6,91533E-8	3,848E-6
6,92081E-8	3,86789E-6
6,9263E-8	3,86789E-6
6,93178E-8	3,848E-6
6,93727E-8	3,86789E-6
6,94275E-8	3,86789E-6
6,94824E-8	3,86789E-6
6,95372E-8	3,86789E-6
6,95921E-8	3,86789E-6
6,9647E-8	3,86789E-6
6,97019E-8	3,88772E-6
6,97567E-8	3,86789E-6
6,98116E-8	3,86789E-6
6,98665E-8	3,88772E-6
6,99214E-8	3,88772E-6
6,99763E-8	3,88772E-6
7,00313E-8	3,90754E-6
7,00862E-8	3,88772E-6
7,01411E-8	3,88772E-6
7,0196E-8	3,88772E-6
7,02509E-8	3,90754E-6
7,03059E-8	3,90754E-6
7,03608E-8	3,90754E-6
7,04157E-8	3,90754E-6
7,04707E-8	3,90754E-6
7,05256E-8	3,90754E-6
7,05806E-8	3,92737E-6
7,06356E-8	3,92737E-6
7,06905E-8	3,92737E-6
7,07455E-8	3,92737E-6
7,08005E-8	3,92737E-6
7,08555E-8	3,94719E-6
7,09105E-8	3,94719E-6
7,09655E-8	3,94719E-6
7,10205E-8	3,94719E-6
7,10755E-8	3,94719E-6
7,11305E-8	3,94719E-6
7,11855E-8	3,94719E-6
7,12406E-8	3,96702E-6
7,12956E-8	3,94719E-6
7,13506E-8	3,96702E-6
7,14057E-8	3,9869E-6
7,14607E-8	3,96702E-6
7,15158E-8	3,96702E-6
7,15708E-8	3,9869E-6
7,16259E-8	3,9869E-6
7,16809E-8	3,9869E-6
7,1736E-8	3,9869E-6
7,17911E-8	3,9869E-6
7,18462E-8	3,9869E-6
7,19012E-8	3,9869E-6
7,19563E-8	3,9869E-6
7,20114E-8	4,00673E-6
7,20665E-8	4,00673E-6
7,21216E-8	4,00673E-6
7,21767E-8	4,00673E-6
7,22318E-8	4,00673E-6
7,2287E-8	4,00673E-6
7,23421E-8	4,00673E-6
7,23972E-8	4,00673E-6
7,24524E-8	4,00673E-6
7,25075E-8	4,02655E-6
7,25626E-8	4,00673E-6
7,26178E-8	4,02655E-6
7,26729E-8	4,02655E-6
7,27281E-8	4,04638E-6
7,27833E-8	4,04638E-6
7,28384E-8	4,04638E-6
7,28936E-8	4,04638E-6
7,29488E-8	4,04638E-6
7,3004E-8	4,04638E-6
7,30592E-8	4,0662E-6
7,31144E-8	4,0662E-6
7,31696E-8	4,0662E-6
7,32248E-8	4,0662E-6
7,328E-8	4,0662E-6
7,33352E-8	4,08609E-6
7,33904E-8	4,0662E-6
7,34457E-8	4,0662E-6
7,35009E-8	4,08609E-6
7,35561E-8	4,08609E-6
7,36114E-8	4,08609E-6
7,36666E-8	4,08609E-6
7,37219E-8	4,08609E-6
7,37771E-8	4,10592E-6
7,38324E-8	4,10592E-6
7,38877E-8	4,10592E-6
7,39429E-8	4,12574E-6
7,39982E-8	4,10592E-6
7,40535E-8	4,12574E-6
7,41088E-8	4,10592E-6
7,41641E-8	4,10592E-6
7,42193E-8	4,12574E-6
7,42747E-8	4,12574E-6
7,433E-8	4,12574E-6
7,43853E-8	4,12574E-6
7,44406E-8	4,12574E-6
7,44959E-8	4,12574E-6
7,45513E-8	4,14557E-6
7,46066E-8	4,14557E-6
7,4662E-8	4,14557E-6
7,47173E-8	4,14557E-6
7,47727E-8	4,14557E-6
7,48281E-8	4,14557E-6
7,48834E-8	4,14557E-6
7,49388E-8	4,14557E-6
7,49942E-8	4,14557E-6
7,50495E-8	4,16539E-6
7,51049E-8	4,16539E-6
7,51603E-8	4,16539E-6
7,52157E-8	4,18522E-6
7,52711E-8	4,16539E-6
7,53265E-8	4,18522E-6
7,53819E-8	4,18522E-6
7,54374E-8	4,18522E-6
7,54928E-8	4,18522E-6
7,55482E-8	4,18522E-6
7,56037E-8	4,18522E-6
7,56591E-8	4,18522E-6
7,57145E-8	4,20511E-6
7,577E-8	4,20511E-6
7,58254E-8	4,20511E-6
7,58809E-8	4,22494E-6
7,59363E-8	4,22494E-6
7,59918E-8	4,20511E-6
7,60473E-8	4,22494E-6
7,61028E-8	4,22494E-6
7,61582E-8	4,22494E-6
7,62137E-8	4,22494E-6
7,62692E-8	4,22494E-6
7,63247E-8	4,24476E-6
7,63802E-8	4,24476E-6
7,64357E-8	4,24476E-6
7,64913E-8	4,24476E-6
7,65468E-8	4,26459E-6
7,66023E-8	4,26459E-6
7,66578E-8	4,26459E-6
7,67134E-8	4,26459E-6
7,67689E-8	4,26459E-6
7,68245E-8	4,26459E-6
7,688E-8	4,28441E-6
7,69356E-8	4,26459E-6
7,69911E-8	4,28441E-6
7,70467E-8	4,28441E-6
7,71023E-8	4,28441E-6
7,71578E-8	4,28441E-6
7,72134E-8	4,28441E-6
7,7269E-8	4,30424E-6
7,73246E-8	4,30424E-6
7,73802E-8	4,28441E-6
7,74358E-8	4,30424E-6
7,74914E-8	4,30424E-6
7,7547E-8	4,30424E-6
7,76026E-8	4,30424E-6
7,76582E-8	4,32412E-6
7,77139E-8	4,30424E-6
7,77695E-8	4,32412E-6
7,78251E-8	4,30424E-6
7,78808E-8	4,32412E-6
7,79364E-8	4,32412E-6
7,79921E-8	4,32412E-6
7,80477E-8	4,32412E-6
7,81034E-8	4,34395E-6
7,8159E-8	4,34395E-6
7,82147E-8	4,32412E-6
7,82704E-8	4,34395E-6
7,83261E-8	4,36377E-6
7,83818E-8	4,34395E-6
7,84375E-8	4,36377E-6
7,84932E-8	4,34395E-6
7,85489E-8	4,34395E-6
7,86046E-8	4,36377E-6
7,86603E-8	4,36377E-6
7,8716E-8	4,36377E-6
7,87717E-8	4,3836E-6
7,88274E-8	4,3836E-6
7,88832E-8	4,3836E-6
7,89389E-8	4,3836E-6
7,89947E-8	4,36377E-6
7,90504E-8	4,3836E-6
7,91062E-8	4,3836E-6
7,91619E-8	4,40342E-6
7,92177E-8	4,40342E-6
7,92735E-8	4,40342E-6
7,93293E-8	4,40342E-6
7,9385E-8	4,40342E-6
7,94408E-8	4,40342E-6
7,94966E-8	4,40342E-6
7,95524E-8	4,42332E-6
7,96082E-8	4,42332E-6
7,9664E-8	4,42332E-6
7,97198E-8	4,42332E-6
7,97756E-8	4,42332E-6
7,98314E-8	4,42332E-6
7,98872E-8	4,42332E-6
7,9943E-8	4,44314E-6
7,99989E-8	4,44314E-6
8,00547E-8	4,44314E-6
8,01106E-8	4,44314E-6
8,01664E-8	4,44314E-6
8,02222E-8	4,46297E-6
8,02781E-8	4,46297E-6
8,03339E-8	4,46297E-6
8,03898E-8	4,44314E-6
8,04457E-8	4,44314E-6
8,05015E-8	4,46297E-6
8,05574E-8	4,48279E-6
8,06133E-8	4,46297E-6
8,06692E-8	4,46297E-6
8,07251E-8	4,48279E-6
8,0781E-8	4,48279E-6
8,08369E-8	4,48279E-6
8,08928E-8	4,50262E-6
8,09487E-8	4,50262E-6
8,10046E-8	4,50262E-6
8,10605E-8	4,48279E-6
8,11164E-8	4,50262E-6
8,11724E-8	4,50262E-6
8,12283E-8	4,50262E-6
8,12842E-8	4,52244E-6
8,13402E-8	4,50262E-6
8,13962E-8	4,52244E-6
8,14521E-8	4,52244E-6
8,15081E-8	4,52244E-6
8,1564E-8	4,52244E-6
8,162E-8	4,52244E-6
8,1676E-8	4,52244E-6
8,1732E-8	4,52244E-6
8,1788E-8	4,52244E-6
8,1844E-8	4,52244E-6
8,19E-8	4,54233E-6
8,1956E-8	4,54233E-6
8,2012E-8	4,54233E-6
8,2068E-8	4,54233E-6
8,2124E-8	4,54233E-6
8,218E-8	4,54233E-6
8,2236E-8	4,56216E-6
8,22921E-8	4,56216E-6
8,23481E-8	4,56216E-6
8,24041E-8	4,56216E-6
8,24602E-8	4,56216E-6
8,25162E-8	4,56216E-6
8,25723E-8	4,58198E-6
8,26283E-8	4,56216E-6
8,26844E-8	4,58198E-6
8,27405E-8	4,58198E-6
8,27966E-8	4,60181E-6
8,28526E-8	4,60181E-6
8,29087E-8	4,60181E-6
8,29648E-8	4,60181E-6
8,30209E-8	4,60181E-6
[truncated: 4,266 more rows]
