# Supplementary material for: Datasets of EQCM-controlled deposition and cycling of thin polypyrrole films in acetonitrile electrolyte solution
Source: Data Brief. 2020 Feb 29;29:105360. doi: 10.1016/j.dib.2020.105360 (PMC7068637; doi:10.1016/j.dib.2020.105360)
Supplement: Multimedia component 8 [file mmc8.txt]

Raw data for Fig.3a_I-vs-E
E (V)	I (A)	E (V) I (A) E (V) I (A) E (V)	I (A) E (V)	I (A)
0,09	-4,745E-5	0,093	3,192E-4	0,09	2,972E-4	0,088	2,758E-4	0,091	3,018E-4
0,085	-6,842E-5	0,088	2,685E-4	0,085	2,483E-4	0,083	2,287E-4	0,086	2,543E-4
0,08	-8,871E-5	0,083	2,226E-4	0,08	2,047E-4	0,078	1,872E-4	0,081	2,09E-4
0,075	-1,055E-4	0,078	1,801E-4	0,076	1,636E-4	0,073	1,475E-4	0,076	1,694E-4
0,07	-1,222E-4	0,073	1,417E-4	0,07	1,271E-4	0,068	1,127E-4	0,071	1,312E-4
0,065	-1,357E-4	0,068	1,059E-4	0,065	9,241E-5	0,063	7,919E-5	0,066	9,802E-5
0,06	-1,495E-4	0,063	7,367E-5	0,06	6,189E-5	0,058	5,011E-5	0,061	6,577E-5
0,055	-1,605E-4	0,058	4,354E-5	0,055	3,252E-5	0,053	2,169E-5	0,056	3,798E-5
0,05	-1,72E-4	0,053	1,645E-5	0,05	6,943E-6	0,048	-2,704E-6	0,051	1,063E-5
0,045	-1,81E-4	0,048	-9,015E-6	0,045	-1,797E-5	0,043	-2,684E-5	0,046	-1,27E-5
0,04	-1,908E-4	0,043	-3,18E-5	0,04	-3,943E-5	0,038	-4,727E-5	0,041	-3,593E-5
0,035	-1,982E-4	0,038	-5,341E-5	0,035	-6,07E-5	0,033	-6,79E-5	0,036	-5,557E-5
0,03	-2,067E-4	0,033	-7,26E-5	0,03	-7,87E-5	0,028	-8,508E-5	0,031	-7,541E-5
0,025	-2,129E-4	0,028	-9,088E-5	0,025	-9,677E-5	0,023	-1,027E-4	0,026	-9,186E-5
0,02	-2,203E-4	0,023	-1,071E-4	0,02	-1,119E-4	0,018	-1,171E-4	0,021	-1,088E-4
0,015	-2,256E-4	0,018	-1,226E-4	0,015	-1,273E-4	0,013	-1,321E-4	0,016	-1,226E-4
0,00982	-2,321E-4	0,013	-1,363E-4	0,01	-1,401E-4	0,00828	-1,443E-4	0,011	-1,372E-4
0,00483	-2,367E-4	0,00767	-1,495E-4	0,00548	-1,534E-4	0,00328	-1,572E-4	0,00608	-1,488E-4
-1,678E-4	-2,427E-4	0,00268	-1,611E-4	4,852E-4	-1,641E-4	-0,00171	-1,674E-4	0,00107	-1,613E-4
-0,00517	-2,467E-4	-0,00232	-1,725E-4	-0,00451	-1,755E-4	-0,00671	-1,787E-4	-0,00392	-1,711E-4
-0,01	-2,522E-4	-0,00732	-1,823E-4	-0,00951	-1,846E-4	-0,012	-1,873E-4	-0,00892	-1,82E-4
-0,015	-2,558E-4	-0,012	-1,92E-4	-0,015	-1,945E-4	-0,017	-1,971E-4	-0,014	-1,903E-4
-0,02	-2,61E-4	-0,017	-2,004E-4	-0,02	-2,021E-4	-0,022	-2,043E-4	-0,019	-1,997E-4
-0,025	-2,643E-4	-0,022	-2,089E-4	-0,024	-2,108E-4	-0,027	-2,129E-4	-0,024	-2,068E-4
-0,03	-2,692E-4	-0,027	-2,16E-4	-0,029	-2,173E-4	-0,032	-2,191E-4	-0,029	-2,151E-4
-0,035	-2,723E-4	-0,032	-2,234E-4	-0,034	-2,25E-4	-0,037	-2,267E-4	-0,034	-2,211E-4
-0,04	-2,77E-4	-0,037	-2,296E-4	-0,039	-2,305E-4	-0,042	-2,319E-4	-0,039	-2,284E-4
-0,045	-2,798E-4	-0,042	-2,361E-4	-0,044	-2,373E-4	-0,047	-2,387E-4	-0,044	-2,335E-4
-0,05	-2,844E-4	-0,047	-2,414E-4	-0,049	-2,421E-4	-0,052	-2,431E-4	-0,049	-2,401E-4
-0,055	-2,871E-4	-0,052	-2,472E-4	-0,055	-2,482E-4	-0,057	-2,493E-4	-0,054	-2,445E-4
-0,06	-2,914E-4	-0,057	-2,518E-4	-0,06	-2,523E-4	-0,062	-2,531E-4	-0,059	-2,503E-4
-0,065	-2,939E-4	-0,062	-2,57E-4	-0,065	-2,578E-4	-0,067	-2,586E-4	-0,064	-2,542E-4
-0,07	-2,982E-4	-0,067	-2,61E-4	-0,07	-2,613E-4	-0,072	-2,62E-4	-0,069	-2,595E-4
-0,075	-3,005E-4	-0,072	-2,657E-4	-0,075	-2,664E-4	-0,077	-2,671E-4	-0,074	-2,628E-4
-0,08	-3,046E-4	-0,077	-2,693E-4	-0,079	-2,695E-4	-0,082	-2,7E-4	-0,079	-2,677E-4
-0,085	-3,067E-4	-0,082	-2,736E-4	-0,085	-2,741E-4	-0,087	-2,747E-4	-0,084	-2,707E-4
-0,09	-3,106E-4	-0,087	-2,768E-4	-0,09	-2,769E-4	-0,092	-2,772E-4	-0,089	-2,751E-4
-0,095	-3,126E-4	-0,092	-2,807E-4	-0,094	-2,812E-4	-0,097	-2,816E-4	-0,094	-2,778E-4
-0,1	-3,163E-4	-0,097	-2,836E-4	-0,1	-2,836E-4	-0,102	-2,838E-4	-0,099	-2,82E-4
-0,105	-3,181E-4	-0,102	-2,873E-4	-0,104	-2,877E-4	-0,107	-2,88E-4	-0,104	-2,843E-4
-0,11	-3,217E-4	-0,107	-2,899E-4	-0,109	-2,898E-4	-0,112	-2,9E-4	-0,109	-2,882E-4
-0,115	-3,233E-4	-0,112	-2,934E-4	-0,115	-2,937E-4	-0,117	-2,94E-4	-0,114	-2,904E-4
-0,12	-3,267E-4	-0,117	-2,957E-4	-0,12	-2,957E-4	-0,122	-2,958E-4	-0,119	-2,941E-4
-0,125	-3,281E-4	-0,122	-2,991E-4	-0,125	-2,993E-4	-0,127	-2,996E-4	-0,124	-2,961E-4
-0,13	-3,314E-4	-0,127	-3,013E-4	-0,129	-3,011E-4	-0,132	-3,012E-4	-0,129	-2,996E-4
-0,135	-3,326E-4	-0,132	-3,044E-4	-0,134	-3,047E-4	-0,137	-3,048E-4	-0,134	-3,015E-4
-0,14	-3,357E-4	-0,137	-3,065E-4	-0,139	-3,063E-4	-0,142	-3,063E-4	-0,139	-3,048E-4
-0,145	-3,369E-4	-0,142	-3,095E-4	-0,145	-3,098E-4	-0,147	-3,099E-4	-0,144	-3,065E-4
-0,15	-3,398E-4	-0,147	-3,115E-4	-0,15	-3,113E-4	-0,152	-3,112E-4	-0,149	-3,098E-4
-0,155	-3,409E-4	-0,152	-3,145E-4	-0,155	-3,146E-4	-0,157	-3,147E-4	-0,154	-3,114E-4
-0,16	-3,437E-4	-0,157	-3,163E-4	-0,159	-3,161E-4	-0,162	-3,16E-4	-0,159	-3,145E-4
-0,165	-3,446E-4	-0,162	-3,192E-4	-0,164	-3,193E-4	-0,167	-3,194E-4	-0,164	-3,161E-4
-0,17	-3,474E-4	-0,167	-3,209E-4	-0,169	-3,207E-4	-0,172	-3,206E-4	-0,169	-3,192E-4
-0,175	-3,483E-4	-0,172	-3,238E-4	-0,174	-3,239E-4	-0,177	-3,239E-4	-0,174	-3,207E-4
-0,18	-3,51E-4	-0,177	-3,254E-4	-0,179	-3,252E-4	-0,182	-3,25E-4	-0,179	-3,236E-4
-0,185	-3,518E-4	-0,182	-3,282E-4	-0,184	-3,284E-4	-0,187	-3,283E-4	-0,184	-3,251E-4
-0,19	-3,545E-4	-0,187	-3,298E-4	-0,189	-3,296E-4	-0,192	-3,294E-4	-0,189	-3,28E-4
-0,195	-3,552E-4	-0,192	-3,326E-4	-0,194	-3,327E-4	-0,197	-3,327E-4	-0,194	-3,295E-4
-0,2	-3,579E-4	-0,197	-3,342E-4	-0,199	-3,339E-4	-0,202	-3,337E-4	-0,199	-3,323E-4
-0,205	-3,586E-4	-0,202	-3,369E-4	-0,204	-3,37E-4	-0,207	-3,369E-4	-0,204	-3,338E-4
-0,21	-3,612E-4	-0,207	-3,385E-4	-0,209	-3,382E-4	-0,212	-3,38E-4	-0,209	-3,365E-4
-0,215	-3,619E-4	-0,212	-3,412E-4	-0,214	-3,413E-4	-0,217	-3,412E-4	-0,214	-3,38E-4
-0,22	-3,646E-4	-0,217	-3,427E-4	-0,219	-3,424E-4	-0,222	-3,422E-4	-0,219	-3,407E-4
-0,225	-3,653E-4	-0,222	-3,455E-4	-0,224	-3,455E-4	-0,227	-3,453E-4	-0,224	-3,421E-4
-0,23	-3,679E-4	-0,227	-3,47E-4	-0,229	-3,466E-4	-0,232	-3,463E-4	-0,229	-3,448E-4
-0,235	-3,686E-4	-0,232	-3,497E-4	-0,234	-3,497E-4	-0,237	-3,495E-4	-0,234	-3,463E-4
-0,24	-3,713E-4	-0,237	-3,512E-4	-0,239	-3,508E-4	-0,242	-3,505E-4	-0,239	-3,49E-4
-0,245	-3,72E-4	-0,242	-3,54E-4	-0,244	-3,539E-4	-0,247	-3,537E-4	-0,244	-3,504E-4
-0,25	-3,747E-4	-0,247	-3,554E-4	-0,249	-3,55E-4	-0,252	-3,546E-4	-0,249	-3,531E-4
-0,255	-3,755E-4	-0,252	-3,582E-4	-0,254	-3,581E-4	-0,257	-3,578E-4	-0,254	-3,545E-4
-0,26	-3,782E-4	-0,257	-3,596E-4	-0,259	-3,592E-4	-0,262	-3,588E-4	-0,259	-3,571E-4
-0,265	-3,789E-4	-0,262	-3,624E-4	-0,264	-3,623E-4	-0,267	-3,619E-4	-0,264	-3,586E-4
-0,27	-3,817E-4	-0,267	-3,638E-4	-0,269	-3,633E-4	-0,272	-3,629E-4	-0,269	-3,612E-4
-0,275	-3,825E-4	-0,272	-3,666E-4	-0,274	-3,665E-4	-0,277	-3,661E-4	-0,274	-3,627E-4
-0,28	-3,853E-4	-0,277	-3,68E-4	-0,279	-3,675E-4	-0,282	-3,67E-4	-0,279	-3,653E-4
-0,285	-3,861E-4	-0,282	-3,709E-4	-0,284	-3,706E-4	-0,287	-3,701E-4	-0,284	-3,668E-4
-0,29	-3,89E-4	-0,287	-3,723E-4	-0,289	-3,717E-4	-0,292	-3,712E-4	-0,289	-3,693E-4
-0,295	-3,898E-4	-0,292	-3,752E-4	-0,294	-3,748E-4	-0,297	-3,743E-4	-0,294	-3,708E-4
-0,3	-3,927E-4	-0,297	-3,766E-4	-0,299	-3,759E-4	-0,302	-3,753E-4	-0,299	-3,734E-4
-0,305	-3,936E-4	-0,302	-3,795E-4	-0,304	-3,791E-4	-0,307	-3,784E-4	-0,304	-3,748E-4
-0,31	-3,965E-4	-0,307	-3,809E-4	-0,309	-3,801E-4	-0,312	-3,794E-4	-0,309	-3,774E-4
-0,315	-3,974E-4	-0,312	-3,838E-4	-0,314	-3,833E-4	-0,317	-3,825E-4	-0,314	-3,789E-4
-0,32	-4,004E-4	-0,317	-3,852E-4	-0,319	-3,843E-4	-0,322	-3,835E-4	-0,319	-3,814E-4
-0,325	-4,013E-4	-0,322	-3,882E-4	-0,324	-3,875E-4	-0,327	-3,866E-4	-0,324	-3,829E-4
-0,33	-4,043E-4	-0,327	-3,896E-4	-0,329	-3,885E-4	-0,332	-3,876E-4	-0,329	-3,854E-4
-0,335	-4,052E-4	-0,332	-3,925E-4	-0,334	-3,917E-4	-0,337	-3,907E-4	-0,334	-3,869E-4
-0,34	-4,082E-4	-0,337	-3,939E-4	-0,339	-3,927E-4	-0,342	-3,917E-4	-0,339	-3,894E-4
-0,345	-4,092E-4	-0,342	-3,969E-4	-0,344	-3,959E-4	-0,347	-3,948E-4	-0,344	-3,909E-4
-0,35	-4,123E-4	-0,347	-3,983E-4	-0,349	-3,969E-4	-0,352	-3,958E-4	-0,349	-3,934E-4
-0,355	-4,132E-4	-0,352	-4,012E-4	-0,354	-4,001E-4	-0,357	-3,989E-4	-0,354	-3,949E-4
-0,36	-4,164E-4	-0,357	-4,026E-4	-0,359	-4,011E-4	-0,362	-3,999E-4	-0,359	-3,973E-4
-0,365	-4,173E-4	-0,362	-4,056E-4	-0,364	-4,043E-4	-0,367	-4,029E-4	-0,364	-3,988E-4
-0,37	-4,205E-4	-0,367	-4,07E-4	-0,369	-4,053E-4	-0,372	-4,039E-4	-0,369	-4,012E-4
-0,375	-4,215E-4	-0,372	-4,1E-4	-0,374	-4,085E-4	-0,377	-4,069E-4	-0,374	-4,027E-4
-0,38	-4,247E-4	-0,377	-4,113E-4	-0,379	-4,095E-4	-0,382	-4,079E-4	-0,379	-4,05E-4
-0,385	-4,257E-4	-0,382	-4,143E-4	-0,384	-4,126E-4	-0,387	-4,109E-4	-0,384	-4,065E-4
-0,39	-4,289E-4	-0,387	-4,156E-4	-0,389	-4,136E-4	-0,392	-4,118E-4	-0,389	-4,088E-4
-0,395	-4,299E-4	-0,392	-4,186E-4	-0,394	-4,167E-4	-0,397	-4,148E-4	-0,394	-4,103E-4
-0,4	-4,332E-4	-0,397	-4,2E-4	-0,399	-4,176E-4	-0,402	-4,157E-4	-0,399	-4,125E-4
-0,405	-4,342E-4	-0,402	-4,229E-4	-0,404	-4,208E-4	-0,407	-4,186E-4	-0,404	-4,14E-4
-0,41	-4,375E-4	-0,407	-4,242E-4	-0,409	-4,217E-4	-0,412	-4,195E-4	-0,409	-4,162E-4
-0,415	-4,386E-4	-0,412	-4,272E-4	-0,414	-4,248E-4	-0,417	-4,224E-4	-0,414	-4,176E-4
-0,42	-4,419E-4	-0,417	-4,285E-4	-0,419	-4,257E-4	-0,422	-4,233E-4	-0,419	-4,198E-4
-0,425	-4,431E-4	-0,422	-4,314E-4	-0,424	-4,287E-4	-0,427	-4,261E-4	-0,424	-4,212E-4
-0,43	-4,464E-4	-0,427	-4,327E-4	-0,429	-4,296E-4	-0,432	-4,27E-4	-0,429	-4,233E-4
-0,435	-4,476E-4	-0,432	-4,356E-4	-0,434	-4,326E-4	-0,437	-4,298E-4	-0,434	-4,247E-4
-0,44	-4,51E-4	-0,437	-4,368E-4	-0,439	-4,335E-4	-0,442	-4,306E-4	-0,439	-4,267E-4
-0,445	-4,522E-4	-0,442	-4,398E-4	-0,444	-4,365E-4	-0,447	-4,334E-4	-0,444	-4,281E-4
-0,45	-4,556E-4	-0,447	-4,41E-4	-0,449	-4,373E-4	-0,452	-4,341E-4	-0,449	-4,3E-4
-0,455	-4,569E-4	-0,452	-4,439E-4	-0,454	-4,403E-4	-0,457	-4,369E-4	-0,454	-4,314E-4
-0,46	-4,604E-4	-0,457	-4,451E-4	-0,459	-4,41E-4	-0,462	-4,376E-4	-0,459	-4,332E-4
-0,465	-4,618E-4	-0,462	-4,48E-4	-0,464	-4,44E-4	-0,467	-4,403E-4	-0,464	-4,345E-4
-0,47	-4,654E-4	-0,467	-4,491E-4	-0,469	-4,447E-4	-0,472	-4,41E-4	-0,469	-4,364E-4
-0,475	-4,668E-4	-0,472	-4,521E-4	-0,474	-4,477E-4	-0,477	-4,436E-4	-0,474	-4,377E-4
-0,48	-4,704E-4	-0,477	-4,532E-4	-0,479	-4,484E-4	-0,482	-4,443E-4	-0,479	-4,394E-4
-0,485	-4,719E-4	-0,482	-4,561E-4	-0,484	-4,512E-4	-0,487	-4,468E-4	-0,484	-4,406E-4
-0,49	-4,757E-4	-0,487	-4,572E-4	-0,489	-4,519E-4	-0,492	-4,475E-4	-0,489	-4,423E-4
-0,495	-4,773E-4	-0,492	-4,601E-4	-0,494	-4,548E-4	-0,497	-4,5E-4	-0,494	-4,435E-4
-0,5	-4,812E-4	-0,497	-4,612E-4	-0,499	-4,554E-4	-0,502	-4,506E-4	-0,499	-4,452E-4
-0,505	-4,829E-4	-0,503	-4,641E-4	-0,505	-4,583E-4	-0,507	-4,531E-4	-0,504	-4,464E-4
-0,511	-4,868E-4	-0,508	-4,652E-4	-0,51	-4,589E-4	-0,512	-4,537E-4	-0,509	-4,479E-4
-0,515	-4,887E-4	-0,513	-4,681E-4	-0,515	-4,617E-4	-0,517	-4,562E-4	-0,514	-4,491E-4
-0,52	-4,927E-4	-0,518	-4,692E-4	-0,52	-4,624E-4	-0,522	-4,567E-4	-0,519	-4,506E-4
-0,526	-4,947E-4	-0,522	-4,721E-4	-0,525	-4,651E-4	-0,527	-4,592E-4	-0,524	-4,518E-4
-0,53	-4,989E-4	-0,528	-4,733E-4	-0,53	-4,658E-4	-0,532	-4,597E-4	-0,529	-4,532E-4
-0,536	-5,01E-4	-0,533	-4,762E-4	-0,535	-4,686E-4	-0,537	-4,621E-4	-0,534	-4,543E-4
-0,54	-5,054E-4	-0,538	-4,774E-4	-0,54	-4,692E-4	-0,542	-4,627E-4	-0,539	-4,557E-4
-0,545	-5,077E-4	-0,543	-4,804E-4	-0,545	-4,72E-4	-0,547	-4,651E-4	-0,544	-4,569E-4
-0,55	-5,121E-4	-0,547	-4,815E-4	-0,55	-4,727E-4	-0,552	-4,656E-4	-0,549	-4,583E-4
-0,555	-5,146E-4	-0,553	-4,846E-4	-0,555	-4,755E-4	-0,557	-4,681E-4	-0,554	-4,594E-4
-0,56	-5,192E-4	-0,558	-4,858E-4	-0,56	-4,762E-4	-0,562	-4,687E-4	-0,559	-4,608E-4
-0,565	-5,218E-4	-0,562	-4,89E-4	-0,565	-4,791E-4	-0,567	-4,711E-4	-0,564	-4,62E-4
-0,57	-5,266E-4	-0,568	-4,903E-4	-0,57	-4,799E-4	-0,572	-4,718E-4	-0,569	-4,634E-4
-0,575	-5,294E-4	-0,573	-4,935E-4	-0,575	-4,828E-4	-0,577	-4,743E-4	-0,574	-4,647E-4
-0,58	-5,344E-4	-0,578	-4,949E-4	-0,58	-4,837E-4	-0,582	-4,751E-4	-0,579	-4,662E-4
-0,585	-5,374E-4	-0,583	-4,983E-4	-0,585	-4,867E-4	-0,587	-4,777E-4	-0,584	-4,676E-4
-0,591	-5,425E-4	-0,588	-4,998E-4	-0,59	-4,877E-4	-0,592	-4,786E-4	-0,589	-4,691E-4
-0,595	-5,457E-4	-0,593	-5,034E-4	-0,595	-4,909E-4	-0,597	-4,814E-4	-0,594	-4,706E-4
-0,601	-5,511E-4	-0,598	-5,051E-4	-0,6	-4,921E-4	-0,602	-4,825E-4	-0,599	-4,724E-4
-0,605	-5,546E-4	-0,603	-5,089E-4	-0,605	-4,955E-4	-0,607	-4,854E-4	-0,604	-4,741E-4
-0,61	-5,603E-4	-0,608	-5,109E-4	-0,61	-4,969E-4	-0,612	-4,868E-4	-0,609	-4,76E-4
-0,616	-5,64E-4	-0,612	-5,15E-4	-0,615	-5,006E-4	-0,617	-4,9E-4	-0,614	-4,78E-4
-0,62	-5,7E-4	-0,618	-5,172E-4	-0,62	-5,023E-4	-0,622	-4,917E-4	-0,619	-4,802E-4
-0,625	-5,74E-4	-0,623	-5,216E-4	-0,625	-5,063E-4	-0,627	-4,951E-4	-0,624	-4,825E-4
-0,63	-5,803E-4	-0,627	-5,242E-4	-0,63	-5,084E-4	-0,632	-4,972E-4	-0,629	-4,85E-4
-0,635	-5,846E-4	-0,633	-5,289E-4	-0,635	-5,126E-4	-0,637	-5,009E-4	-0,634	-4,876E-4
-0,64	-5,911E-4	-0,638	-5,317E-4	-0,64	-5,15E-4	-0,642	-5,033E-4	-0,639	-4,904E-4
-0,645	-5,956E-4	-0,642	-5,368E-4	-0,645	-5,195E-4	-0,647	-5,074E-4	-0,644	-4,934E-4
-0,65	-6,021E-4	-0,648	-5,398E-4	-0,65	-5,222E-4	-0,652	-5,1E-4	-0,649	-4,965E-4
-0,655	-6,065E-4	-0,652	-5,45E-4	-0,655	-5,269E-4	-0,657	-5,143E-4	-0,654	-4,998E-4
-0,66	-6,129E-4	-0,658	-5,482E-4	-0,66	-5,298E-4	-0,662	-5,172E-4	-0,659	-5,032E-4
-0,665	-6,17E-4	-0,663	-5,535E-4	-0,665	-5,347E-4	-0,667	-5,218E-4	-0,664	-5,068E-4
-0,67	-6,228E-4	-0,667	-5,567E-4	-0,67	-5,377E-4	-0,672	-5,248E-4	-0,669	-5,103E-4
-0,675	-6,263E-4	-0,673	-5,619E-4	-0,675	-5,426E-4	-0,677	-5,295E-4	-0,674	-5,142E-4
-0,68	-6,313E-4	-0,677	-5,65E-4	-0,68	-5,456E-4	-0,682	-5,327E-4	-0,679	-5,179E-4
-0,685	-6,337E-4	-0,683	-5,7E-4	-0,685	-5,506E-4	-0,687	-5,374E-4	-0,684	-5,219E-4
-0,69	-6,375E-4	-0,688	-5,728E-4	-0,69	-5,536E-4	-0,692	-5,408E-4	-0,689	-5,258E-4
-0,695	-6,385E-4	-0,692	-5,775E-4	-0,695	-5,585E-4	-0,697	-5,455E-4	-0,694	-5,299E-4
-0,7	-6,405E-4	-0,698	-5,8E-4	-0,7	-5,614E-4	-0,702	-5,489E-4	-0,699	-5,339E-4
-0,705	-6,395E-4	-0,703	-5,845E-4	-0,705	-5,663E-4	-0,707	-5,536E-4	-0,704	-5,381E-4
-0,71	-6,394E-4	-0,707	-5,866E-4	-0,71	-5,691E-4	-0,712	-5,57E-4	-0,709	-5,421E-4
-0,715	-6,359E-4	-0,713	-5,907E-4	-0,715	-5,738E-4	-0,717	-5,617E-4	-0,714	-5,463E-4
-0,72	-6,331E-4	-0,717	-5,925E-4	-0,72	-5,765E-4	-0,722	-5,65E-4	-0,719	-5,503E-4
-0,725	-6,267E-4	-0,723	-5,963E-4	-0,725	-5,811E-4	-0,727	-5,696E-4	-0,724	-5,545E-4
-0,73	-6,21E-4	-0,728	-5,977E-4	-0,73	-5,836E-4	-0,732	-5,729E-4	-0,729	-5,583E-4
-0,735	-6,118E-4	-0,732	-6,012E-4	-0,735	-5,88E-4	-0,737	-5,773E-4	-0,734	-5,624E-4
-0,74	-6,034E-4	-0,738	-6,024E-4	-0,74	-5,903E-4	-0,742	-5,804E-4	-0,739	-5,661E-4
-0,746	-5,922E-4	-0,742	-6,056E-4	-0,745	-5,944E-4	-0,747	-5,845E-4	-0,744	-5,7E-4
-0,75	-5,825E-4	-0,748	-6,064E-4	-0,75	-5,964E-4	-0,752	-5,873E-4	-0,749	-5,733E-4
-0,755	-5,708E-4	-0,753	-6,093E-4	-0,755	-6,002E-4	-0,757	-5,911E-4	-0,754	-5,769E-4
-0,76	-5,614E-4	-0,757	-6,097E-4	-0,76	-6,019E-4	-0,762	-5,934E-4	-0,759	-5,798E-4
-0,765	-5,507E-4	-0,763	-6,122E-4	-0,765	-6,052E-4	-0,767	-5,967E-4	-0,764	-5,829E-4
-0,771	-5,428E-4	-0,768	-6,122E-4	-0,77	-6,064E-4	-0,772	-5,985E-4	-0,769	-5,853E-4
-0,775	-5,34E-4	-0,773	-6,142E-4	-0,775	-6,09E-4	-0,777	-6,012E-4	-0,774	-5,878E-4
-0,78	-5,282E-4	-0,778	-6,136E-4	-0,78	-6,095E-4	-0,782	-6,023E-4	-0,779	-5,894E-4
-0,785	-5,215E-4	-0,782	-6,147E-4	-0,785	-6,114E-4	-0,787	-6,04E-4	-0,784	-5,912E-4
-0,79	-5,179E-4	-0,788	-6,133E-4	-0,79	-6,11E-4	-0,792	-6,042E-4	-0,789	-5,919E-4
-0,795	-5,134E-4	-0,793	-6,135E-4	-0,795	-6,119E-4	-0,797	-6,049E-4	-0,794	-5,927E-4
-0,8	-5,12E-4	-0,797	-6,109E-4	-0,8	-6,103E-4	-0,802	-6,039E-4	-0,799	-5,923E-4
-0,805	-5,099E-4	-0,803	-6,098E-4	-0,805	-6,099E-4	-0,807	-6,034E-4	-0,804	-5,919E-4
-0,81	-5,112E-4	-0,807	-6,058E-4	-0,81	-6,07E-4	-0,812	-6,011E-4	-0,809	-5,903E-4
-0,815	-5,12E-4	-0,813	-6,031E-4	-0,815	-6,051E-4	-0,817	-5,991E-4	-0,814	-5,885E-4
-0,82	-5,163E-4	-0,818	-5,975E-4	-0,82	-6,007E-4	-0,822	-5,953E-4	-0,819	-5,854E-4
-0,826	-5,201E-4	-0,823	-5,932E-4	-0,825	-5,973E-4	-0,827	-5,917E-4	-0,824	-5,821E-4
-0,83	-5,269E-4	-0,828	-5,859E-4	-0,83	-5,914E-4	-0,832	-5,864E-4	-0,829	-5,775E-4
-0,835	-5,322E-4	-0,833	-5,799E-4	-0,835	-5,865E-4	-0,837	-5,813E-4	-0,834	-5,727E-4
-0,84	-5,388E-4	-0,838	-5,71E-4	-0,84	-5,79E-4	-0,842	-5,745E-4	-0,839	-5,664E-4
-0,845	-5,42E-4	-0,843	-5,631E-4	-0,845	-5,723E-4	-0,847	-5,677E-4	-0,844	-5,601E-4
-0,851	-5,45E-4	-0,847	-5,524E-4	-0,85	-5,629E-4	-0,852	-5,591E-4	-0,849	-5,522E-4
-0,855	-5,439E-4	-0,853	-5,432E-4	-0,855	-5,541E-4	-0,857	-5,503E-4	-0,854	-5,44E-4
-0,86	-5,423E-4	-0,858	-5,316E-4	-0,86	-5,425E-4	-0,862	-5,395E-4	-0,859	-5,342E-4
-0,865	-5,369E-4	-0,862	-5,219E-4	-0,865	-5,316E-4	-0,867	-5,283E-4	-0,864	-5,24E-4
-0,87	-5,319E-4	-0,868	-5,093E-4	-0,87	-5,179E-4	-0,872	-5,149E-4	-0,869	-5,118E-4
-0,875	-5,239E-4	-0,872	-4,97E-4	-0,875	-5,046E-4	-0,877	-5,009E-4	-0,874	-4,991E-4
-0,88	-5,167E-4	-0,878	-4,802E-4	-0,88	-4,88E-4	-0,882	-4,844E-4	-0,879	-4,844E-4
-0,885	-5,07E-4	-0,883	-4,62E-4	-0,885	-4,71E-4	-0,887	-4,669E-4	-0,884	-4,69E-4
-0,891	-4,98E-4	-0,887	-4,38E-4	-0,89	-4,498E-4	-0,892	-4,468E-4	-0,889	-4,514E-4
-0,895	-4,867E-4	-0,893	-4,122E-4	-0,895	-4,277E-4	-0,897	-4,255E-4	-0,894	-4,331E-4
-0,901	-4,762E-4	-0,898	-3,812E-4	-0,9	-4,014E-4	-0,902	-4,018E-4	-0,899	-4,129E-4
-0,905	-4,635E-4	-0,903	-3,499E-4	-0,905	-3,745E-4	-0,907	-3,774E-4	-0,904	-3,924E-4
-0,91	-4,516E-4	-0,908	-3,159E-4	-0,91	-3,447E-4	-0,912	-3,514E-4	-0,909	-3,703E-4
-0,916	-4,374E-4	-0,913	-2,843E-4	-0,915	-3,158E-4	-0,917	-3,258E-4	-0,914	-3,486E-4
-0,92	-4,238E-4	-0,918	-2,531E-4	-0,92	-2,86E-4	-0,922	-2,999E-4	-0,919	-3,262E-4
-0,925	-4,077E-4	-0,923	-2,264E-4	-0,925	-2,592E-4	-0,927	-2,756E-4	-0,924	-3,049E-4
-0,93	-3,919E-4	-0,928	-2,014E-4	-0,93	-2,33E-4	-0,932	-2,521E-4	-0,929	-2,837E-4
-0,935	-3,736E-4	-0,933	-1,814E-4	-0,935	-2,108E-4	-0,937	-2,31E-4	-0,934	-2,641E-4
-0,94	-3,556E-4	-0,938	-1,628E-4	-0,94	-1,898E-4	-0,942	-2,111E-4	-0,939	-2,451E-4
-0,945	-3,352E-4	-0,942	-1,483E-4	-0,945	-1,728E-4	-0,947	-1,938E-4	-0,944	-2,281E-4
-0,95	-3,156E-4	-0,948	-1,346E-4	-0,95	-1,567E-4	-0,952	-1,779E-4	-0,949	-2,119E-4
-0,955	-2,943E-4	-0,952	-1,243E-4	-0,955	-1,44E-4	-0,957	-1,643E-4	-0,954	-1,978E-4
-0,96	-2,742E-4	-0,958	-1,142E-4	-0,96	-1,318E-4	-0,962	-1,517E-4	-0,959	-1,843E-4
-0,965	-2,531E-4	-0,963	-1,067E-4	-0,965	-1,224E-4	-0,967	-1,412E-4	-0,964	-1,728E-4
-0,97	-2,34E-4	-0,968	-9,906E-5	-0,97	-1,131E-4	-0,972	-1,314E-4	-0,969	-1,618E-4
-0,975	-2,145E-4	-0,973	-9,366E-5	-0,975	-1,062E-4	-0,977	-1,233E-4	-0,974	-1,526E-4
-0,981	-1,974E-4	-0,977	-8,771E-5	-0,98	-9,894E-5	-0,982	-1,156E-4	-0,979	-1,437E-4
-0,985	-1,805E-4	-0,983	-8,371E-5	-0,985	-9,381E-5	-0,987	-1,093E-4	-0,984	-1,364E-4
-0,99	-1,661E-4	-0,988	-7,901E-5	-0,99	-8,81E-5	-0,992	-1,032E-4	-0,989	-1,291E-4
-0,995	-1,52E-4	-0,993	-7,602E-5	-0,995	-8,423E-5	-0,997	-9,833E-5	-0,994	-1,232E-4
-1	-1,404E-4	-0,998	-7,217E-5	-1	-7,965E-5	-1,001	-9,338E-5	-0,999	-1,173E-4
-0,997	-1,22E-4	-1	-6,885E-5	-0,998	-6,86E-5	-0,995	-7,437E-5	-0,998	-1,022E-4
-0,992	-1,073E-4	-0,995	-5,807E-5	-0,993	-5,905E-5	-0,991	-6,403E-5	-0,993	-8,34E-5
-0,987	-9,454E-5	-0,99	-5,334E-5	-0,988	-5,341E-5	-0,985	-5,676E-5	-0,988	-7,205E-5
-0,982	-8,502E-5	-0,985	-4,849E-5	-0,983	-4,776E-5	-0,981	-5,038E-5	-0,983	-6,259E-5
-0,977	-7,617E-5	-0,98	-4,548E-5	-0,978	-4,41E-5	-0,975	-4,539E-5	-0,978	-5,542E-5
-0,972	-6,979E-5	-0,975	-4,18E-5	-0,973	-3,986E-5	-0,97	-4,067E-5	-0,973	-4,863E-5
-0,967	-6,345E-5	-0,97	-3,962E-5	-0,968	-3,723E-5	-0,966	-3,696E-5	-0,968	-4,346E-5
-0,962	-5,902E-5	-0,965	-3,658E-5	-0,963	-3,378E-5	-0,96	-3,325E-5	-0,963	-3,823E-5
-0,957	-5,423E-5	-0,96	-3,493E-5	-0,958	-3,178E-5	-0,956	-3,032E-5	-0,958	-3,43E-5
-0,952	-5,106E-5	-0,955	-3,231E-5	-0,953	-2,884E-5	-0,95	-2,726E-5	-0,953	-3,004E-5
-0,947	-4,724E-5	-0,95	-3,101E-5	-0,948	-2,726E-5	-0,945	-2,485E-5	-0,948	-2,694E-5
-0,942	-4,485E-5	-0,945	-2,865E-5	-0,943	-2,466E-5	-0,94	-2,224E-5	-0,943	-2,334E-5
-0,937	-4,171E-5	-0,94	-2,76E-5	-0,938	-2,337E-5	-0,936	-2,02E-5	-0,938	-2,083E-5
-0,932	-3,987E-5	-0,935	-2,544E-5	-0,933	-2,102E-5	-0,93	-1,794E-5	-0,933	-1,772E-5
-0,927	-3,716E-5	-0,93	-2,455E-5	-0,928	-1,994E-5	-0,926	-1,616E-5	-0,928	-1,566E-5
-0,922	-3,568E-5	-0,925	-2,25E-5	-0,923	-1,776E-5	-0,92	-1,416E-5	-0,923	-1,287E-5
-0,917	-3,327E-5	-0,92	-2,176E-5	-0,918	-1,683E-5	-0,916	-1,255E-5	-0,918	-1,115E-5
-0,912	-3,204E-5	-0,915	-1,98E-5	-0,913	-1,479E-5	-0,911	-1,075E-5	-0,913	-8,612E-6
-0,907	-2,981E-5	-0,91	-1,915E-5	-0,908	-1,398E-5	-0,905	-9,299E-6	-0,908	-7,141E-6
-0,902	-2,877E-5	-0,905	-1,725E-5	-0,903	-1,205E-5	-0,901	-7,666E-6	-0,903	-4,791E-6
-0,897	-2,667E-5	-0,9	-1,668E-5	-0,898	-1,132E-5	-0,895	-6,311E-6	-0,898	-3,536E-6
-0,892	-2,575E-5	-0,895	-1,482E-5	-0,893	-9,482E-6	-0,891	-4,803E-6	-0,893	-1,324E-6
-0,887	-2,374E-5	-0,89	-1,433E-5	-0,888	-8,835E-6	-0,885	-3,538E-6	-0,888	-2,106E-7
-0,882	-2,291E-5	-0,885	-1,249E-5	-0,883	-7,074E-6	-0,88	-2,154E-6	-0,883	1,89E-6
-0,877	-2,097E-5	-0,88	-1,206E-5	-0,878	-6,479E-6	-0,876	-9,21E-7	-0,878	2,877E-6
-0,872	-2,022E-5	-0,875	-1,026E-5	-0,872	-4,767E-6	-0,87	3,796E-7	-0,873	4,962E-6
-0,867	-1,833E-5	-0,87	-9,894E-6	-0,868	-4,221E-6	-0,865	1,589E-6	-0,868	5,85E-6
-0,862	-1,765E-5	-0,865	-8,109E-6	-0,863	-2,573E-6	-0,86	2,833E-6	-0,863	7,87E-6
-0,857	-1,577E-5	-0,86	-7,785E-6	-0,858	-2,041E-6	-0,855	4,071E-6	-0,858	8,728E-6
-0,852	-1,516E-5	-0,855	-5,988E-6	-0,853	-3,973E-7	-0,851	5,286E-6	-0,853	1,076E-5
-0,847	-1,33E-5	-0,85	-5,701E-6	-0,848	1,41E-7	-0,845	6,561E-6	-0,848	1,158E-5
-0,842	-1,272E-5	-0,845	-3,909E-6	-0,843	1,787E-6	-0,84	7,77E-6	-0,843	1,367E-5
-0,837	-1,086E-5	-0,84	-3,623E-6	-0,838	2,362E-6	-0,836	9,094E-6	-0,838	1,451E-5
-0,832	-1,031E-5	-0,835	-1,794E-6	-0,833	4,041E-6	-0,83	1,036E-5	-0,833	1,667E-5
-0,827	-8,423E-6	-0,83	-1,471E-6	-0,828	4,703E-6	-0,826	1,179E-5	-0,828	1,756E-5
-0,822	-7,861E-6	-0,825	4,153E-7	-0,823	6,461E-6	-0,821	1,312E-5	-0,823	1,983E-5
-0,817	-5,927E-6	-0,82	7,877E-7	-0,818	7,196E-6	-0,815	1,469E-5	-0,818	2,081E-5
-0,812	-5,316E-6	-0,815	2,773E-6	-0,813	9,048E-6	-0,811	1,611E-5	-0,813	2,323E-5
-0,807	-3,323E-6	-0,81	3,239E-6	-0,807	9,927E-6	-0,805	1,786E-5	-0,808	2,435E-5
-0,802	-2,638E-6	-0,805	5,359E-6	-0,803	1,191E-5	-0,8	1,943E-5	-0,803	2,695E-5
-0,797	-5,316E-7	-0,8	5,954E-6	-0,798	1,296E-5	-0,795	2,138E-5	-0,798	2,821E-5
-0,792	2,756E-7	-0,795	8,206E-6	-0,793	1,511E-5	-0,79	2,312E-5	-0,793	3,103E-5
-0,787	2,531E-6	-0,79	8,945E-6	-0,788	1,636E-5	-0,786	2,533E-5	-0,788	3,25E-5
-0,782	3,481E-6	-0,785	1,137E-5	-0,782	1,869E-5	-0,78	2,725E-5	-0,783	3,555E-5
-0,777	5,936E-6	-0,78	1,23E-5	-0,778	2,018E-5	-0,775	2,973E-5	-0,778	3,723E-5
-0,772	7,074E-6	-0,775	1,492E-5	-0,773	2,271E-5	-0,771	3,186E-5	-0,773	4,057E-5
-0,767	9,729E-6	-0,77	1,605E-5	-0,768	2,444E-5	-0,765	3,462E-5	-0,768	4,249E-5
-0,762	1,11E-5	-0,765	1,887E-5	-0,763	2,72E-5	-0,76	3,7E-5	-0,763	4,612E-5
-0,757	1,402E-5	-0,76	2,024E-5	-0,758	2,921E-5	-0,755	4,007E-5	-0,758	4,828E-5
-0,752	1,568E-5	-0,755	2,33E-5	-0,753	3,221E-5	-0,75	4,272E-5	-0,753	5,225E-5
-0,747	1,889E-5	-0,75	2,497E-5	-0,748	3,452E-5	-0,746	4,613E-5	-0,748	5,472E-5
-0,742	2,087E-5	-0,745	2,832E-5	-0,742	3,782E-5	-0,74	4,904E-5	-0,743	5,899E-5
-0,737	2,44E-5	-0,74	3,03E-5	-0,738	4,048E-5	-0,735	5,286E-5	-0,738	6,177E-5
-0,732	2,673E-5	-0,735	3,398E-5	-0,733	4,412E-5	-0,73	5,612E-5	-0,733	6,641E-5
-0,727	3,063E-5	-0,73	3,634E-5	-0,728	4,716E-5	-0,725	6,03E-5	-0,728	6,949E-5
-0,722	3,342E-5	-0,725	4,042E-5	-0,723	5,115E-5	-0,72	6,384E-5	-0,723	7,446E-5
-0,717	3,789E-5	-0,72	4,324E-5	-0,717	5,46E-5	-0,715	6,839E-5	-0,718	7,782E-5
-0,712	4,146E-5	-0,715	4,782E-5	-0,713	5,902E-5	-0,71	7,227E-5	-0,713	8,31E-5
-0,707	4,683E-5	-0,71	5,133E-5	-0,708	6,299E-5	-0,705	7,721E-5	-0,708	8,676E-5
-0,702	5,151E-5	-0,705	5,664E-5	-0,703	6,799E-5	-0,7	8,154E-5	-0,703	9,235E-5
-0,697	5,823E-5	-0,7	6,107E-5	-0,698	7,266E-5	-0,695	8,698E-5	-0,698	9,628E-5
-0,692	6,442E-5	-0,695	6,744E-5	-0,693	7,843E-5	-0,69	9,186E-5	-0,693	1,023E-4
-0,687	7,285E-5	-0,69	7,306E-5	-0,688	8,408E-5	-0,685	9,802E-5	-0,688	1,067E-4
-0,682	8,09E-5	-0,685	8,081E-5	-0,683	9,082E-5	-0,68	1,037E-4	-0,683	1,132E-4
-0,677	9,125E-5	-0,68	8,789E-5	-0,677	9,756E-5	-0,675	1,107E-4	-0,678	1,181E-4
-0,672	1,012E-4	-0,675	9,714E-5	-0,673	1,055E-4	-0,67	1,173E-4	-0,673	1,253E-4
-0,667	1,133E-4	-0,67	1,058E-4	-0,668	1,136E-4	-0,665	1,253E-4	-0,668	1,31E-4
-0,662	1,249E-4	-0,665	1,166E-4	-0,663	1,228E-4	-0,66	1,329E-4	-0,663	1,389E-4
-0,657	1,382E-4	-0,66	1,268E-4	-0,658	1,321E-4	-0,655	1,421E-4	-0,658	1,455E-4
-0,652	1,508E-4	-0,655	1,388E-4	-0,652	1,425E-4	-0,65	1,507E-4	-0,653	1,544E-4
-0,647	1,647E-4	-0,65	1,501E-4	-0,648	1,53E-4	-0,645	1,609E-4	-0,648	1,618E-4
-0,642	1,776E-4	-0,645	1,629E-4	-0,642	1,644E-4	-0,64	1,705E-4	-0,643	1,716E-4
-0,637	1,916E-4	-0,64	1,747E-4	-0,638	1,756E-4	-0,635	1,817E-4	-0,638	1,8E-4
-0,632	2,042E-4	-0,635	1,88E-4	-0,633	1,876E-4	-0,63	1,92E-4	-0,633	1,907E-4
-0,627	2,178E-4	-0,63	2E-4	-0,627	1,994E-4	-0,625	2,039E-4	-0,628	1,999E-4
-0,622	2,3E-4	-0,625	2,132E-4	-0,623	2,117E-4	-0,62	2,148E-4	-0,623	2,114E-4
-0,617	2,43E-4	-0,62	2,251E-4	-0,618	2,238E-4	-0,616	2,272E-4	-0,618	2,212E-4
-0,612	2,546E-4	-0,615	2,382E-4	-0,612	2,363E-4	-0,61	2,385E-4	-0,613	2,333E-4
-0,607	2,67E-4	-0,61	2,499E-4	-0,608	2,484E-4	-0,605	2,511E-4	-0,608	2,436E-4
-0,602	2,78E-4	-0,605	2,626E-4	-0,603	2,609E-4	-0,6	2,626E-4	-0,603	2,561E-4
-0,597	2,897E-4	-0,6	2,741E-4	-0,598	2,73E-4	-0,595	2,754E-4	-0,598	2,668E-4
-0,592	3E-4	-0,595	2,865E-4	-0,593	2,853E-4	-0,591	2,869E-4	-0,593	2,796E-4
-0,587	3,112E-4	-0,59	2,977E-4	-0,587	2,973E-4	-0,585	2,998E-4	-0,588	2,904E-4
-0,582	3,21E-4	-0,585	3,098E-4	-0,583	3,095E-4	-0,58	3,112E-4	-0,583	3,034E-4
-0,577	3,316E-4	-0,58	3,206E-4	-0,578	3,214E-4	-0,575	3,241E-4	-0,578	3,143E-4
-0,572	3,408E-4	-0,575	3,323E-4	-0,573	3,333E-4	-0,57	3,354E-4	-0,573	3,272E-4
-0,567	3,508E-4	-0,57	3,428E-4	-0,568	3,449E-4	-0,565	3,48E-4	-0,568	3,38E-4
-0,562	3,594E-4	-0,565	3,541E-4	-0,562	3,566E-4	-0,56	3,591E-4	-0,563	3,509E-4
-0,557	3,689E-4	-0,56	3,642E-4	-0,558	3,678E-4	-0,555	3,715E-4	-0,558	3,615E-4
-0,552	3,77E-4	-0,555	3,751E-4	-0,553	3,791E-4	-0,55	3,822E-4	-0,553	3,741E-4
-0,547	3,859E-4	-0,55	3,847E-4	-0,547	3,9E-4	-0,545	3,942E-4	-0,548	3,845E-4
-0,542	3,935E-4	-0,545	3,951E-4	-0,543	4,008E-4	-0,54	4,045E-4	-0,543	3,969E-4
-0,537	4,017E-4	-0,54	4,043E-4	-0,538	4,113E-4	-0,535	4,162E-4	-0,538	4,068E-4
-0,532	4,088E-4	-0,535	4,141E-4	-0,533	4,215E-4	-0,53	4,26E-4	-0,533	4,187E-4
-0,527	4,164E-4	-0,53	4,227E-4	-0,528	4,315E-4	-0,525	4,371E-4	-0,528	4,283E-4
-0,522	4,229E-4	-0,525	4,319E-4	-0,522	4,411E-4	-0,52	4,464E-4	-0,523	4,397E-4
-0,517	4,3E-4	-0,52	4,398E-4	-0,518	4,504E-4	-0,515	4,568E-4	-0,518	4,486E-4
-0,512	4,358E-4	-0,515	4,484E-4	-0,513	4,595E-4	-0,51	4,655E-4	-0,513	4,595E-4
-0,507	4,422E-4	-0,51	4,557E-4	-0,508	4,681E-4	-0,505	4,753E-4	-0,508	4,678E-4
-0,502	4,473E-4	-0,505	4,635E-4	-0,503	4,764E-4	-0,5	4,832E-4	-0,503	4,78E-4
-0,497	4,53E-4	-0,5	4,701E-4	-0,497	4,843E-4	-0,495	4,923E-4	-0,498	4,856E-4
-0,492	4,575E-4	-0,494	4,771E-4	-0,492	4,918E-4	-0,49	4,995E-4	-0,493	4,951E-4
-0,487	4,625E-4	-0,489	4,829E-4	-0,487	4,989E-4	-0,485	5,078E-4	-0,488	5,02E-4
-0,482	4,663E-4	-0,484	4,89E-4	-0,482	5,056E-4	-0,48	5,141E-4	-0,483	5,106E-4
-0,477	4,705E-4	-0,479	4,94E-4	-0,477	5,119E-4	-0,475	5,215E-4	-0,478	5,167E-4
-0,472	4,735E-4	-0,474	4,993E-4	-0,472	5,176E-4	-0,47	5,269E-4	-0,473	5,244E-4
-0,467	4,77E-4	-0,469	5,034E-4	-0,467	5,229E-4	-0,465	5,334E-4	-0,468	5,296E-4
-0,462	4,793E-4	-0,464	5,078E-4	-0,462	5,277E-4	-0,46	5,378E-4	-0,463	5,365E-4
-0,457	4,82E-4	-0,459	5,11E-4	-0,457	5,321E-4	-0,455	5,434E-4	-0,458	5,407E-4
-0,452	4,836E-4	-0,454	5,145E-4	-0,452	5,359E-4	-0,45	5,468E-4	-0,453	5,465E-4
-0,447	4,856E-4	-0,449	5,168E-4	-0,447	5,394E-4	-0,445	5,514E-4	-0,448	5,498E-4
-0,442	4,865E-4	-0,444	5,194E-4	-0,442	5,422E-4	-0,44	5,538E-4	-0,443	5,546E-4
-0,437	4,879E-4	-0,439	5,209E-4	-0,437	5,447E-4	-0,435	5,574E-4	-0,438	5,568E-4
-0,432	4,883E-4	-0,434	5,226E-4	-0,432	5,466E-4	-0,43	5,587E-4	-0,433	5,606E-4
-0,427	4,891E-4	-0,429	5,233E-4	-0,427	5,481E-4	-0,425	5,613E-4	-0,428	5,618E-4
-0,422	4,89E-4	-0,424	5,241E-4	-0,422	5,49E-4	-0,42	5,616E-4	-0,423	5,646E-4
-0,417	4,894E-4	-0,419	5,241E-4	-0,417	5,497E-4	-0,415	5,633E-4	-0,418	5,648E-4
-0,412	4,89E-4	-0,414	5,244E-4	-0,412	5,498E-4	-0,41	5,627E-4	-0,413	5,666E-4
-0,407	4,892E-4	-0,409	5,237E-4	-0,407	5,497E-4	-0,405	5,634E-4	-0,408	5,659E-4
-0,402	4,886E-4	-0,404	5,234E-4	-0,402	5,49E-4	-0,4	5,62E-4	-0,403	5,667E-4
-0,397	4,888E-4	-0,399	5,224E-4	-0,397	5,482E-4	-0,395	5,621E-4	-0,398	5,651E-4
-0,392	4,883E-4	-0,394	5,217E-4	-0,392	5,47E-4	-0,39	5,6E-4	-0,393	5,652E-4
-0,387	4,885E-4	-0,389	5,205E-4	-0,387	5,458E-4	-0,385	5,594E-4	-0,388	5,63E-4
-0,382	4,882E-4	-0,384	5,196E-4	-0,382	5,441E-4	-0,38	5,568E-4	-0,383	5,625E-4
-0,377	4,886E-4	-0,379	5,183E-4	-0,377	5,426E-4	-0,375	5,558E-4	-0,378	5,597E-4
-0,372	4,886E-4	-0,374	5,174E-4	-0,372	5,407E-4	-0,37	5,529E-4	-0,373	5,587E-4
-0,367	4,895E-4	-0,369	5,162E-4	-0,367	5,392E-4	-0,365	5,518E-4	-0,368	5,556E-4
-0,362	4,899E-4	-0,364	5,155E-4	-0,362	5,373E-4	-0,36	5,488E-4	-0,363	5,545E-4
-0,357	4,912E-4	-0,359	5,146E-4	-0,357	5,359E-4	-0,355	5,477E-4	-0,358	5,512E-4
-0,352	4,922E-4	-0,354	5,143E-4	-0,352	5,342E-4	-0,35	5,448E-4	-0,353	5,501E-4
-0,347	4,94E-4	-0,349	5,138E-4	-0,347	5,331E-4	-0,345	5,439E-4	-0,348	5,469E-4
-0,342	4,955E-4	-0,344	5,138E-4	-0,342	5,317E-4	-0,34	5,412E-4	-0,343	5,46E-4
-0,337	4,978E-4	-0,339	5,139E-4	-0,337	5,311E-4	-0,335	5,407E-4	-0,338	5,43E-4
-0,332	4,999E-4	-0,334	5,144E-4	-0,332	5,302E-4	-0,33	5,385E-4	-0,333	5,423E-4
-0,327	5,028E-4	-0,329	5,15E-4	-0,327	5,3E-4	-0,325	5,384E-4	-0,328	5,398E-4
-0,322	5,054E-4	-0,324	5,161E-4	-0,322	5,296E-4	-0,32	5,367E-4	-0,323	5,396E-4
-0,317	5,088E-4	-0,319	5,173E-4	-0,317	5,301E-4	-0,315	5,371E-4	-0,318	5,375E-4
-0,312	5,12E-4	-0,314	5,19E-4	-0,312	5,302E-4	-0,31	5,359E-4	-0,313	5,377E-4
-0,307	5,159E-4	-0,309	5,207E-4	-0,307	5,313E-4	-0,305	5,37E-4	-0,308	5,362E-4
-0,302	5,196E-4	-0,304	5,229E-4	-0,302	5,32E-4	-0,3	5,363E-4	-0,303	5,369E-4
-0,297	5,24E-4	-0,299	5,252E-4	-0,297	5,336E-4	-0,295	5,38E-4	-0,298	5,359E-4
-0,292	5,281E-4	-0,294	5,279E-4	-0,292	5,349E-4	-0,29	5,379E-4	-0,293	5,372E-4
-0,287	5,329E-4	-0,289	5,308E-4	-0,287	5,371E-4	-0,285	5,402E-4	-0,288	5,368E-4
-0,282	5,374E-4	-0,284	5,34E-4	-0,282	5,389E-4	-0,28	5,406E-4	-0,283	5,387E-4
-0,277	5,426E-4	-0,279	5,374E-4	-0,277	5,417E-4	-0,275	5,434E-4	-0,278	5,388E-4
-0,272	5,475E-4	-0,274	5,411E-4	-0,272	5,44E-4	-0,27	5,445E-4	-0,273	5,412E-4
-0,267	5,53E-4	-0,269	5,45E-4	-0,267	5,473E-4	-0,265	5,478E-4	-0,268	5,419E-4
-0,262	5,583E-4	-0,264	5,491E-4	-0,262	5,502E-4	-0,26	5,494E-4	-0,263	5,448E-4
-0,257	5,641E-4	-0,259	5,535E-4	-0,257	5,54E-4	-0,255	5,533E-4	-0,258	5,46E-4
-0,252	5,696E-4	-0,254	5,58E-4	-0,252	5,573E-4	-0,25	5,553E-4	-0,253	5,494E-4
-0,247	5,756E-4	-0,249	5,628E-4	-0,247	5,617E-4	-0,245	5,597E-4	-0,248	5,511E-4
-0,242	5,813E-4	-0,244	5,677E-4	-0,242	5,654E-4	-0,24	5,622E-4	-0,243	5,551E-4
-0,237	5,875E-4	-0,239	5,729E-4	-0,237	5,702E-4	-0,235	5,67E-4	-0,238	5,573E-4
-0,232	5,934E-4	-0,234	5,782E-4	-0,232	5,744E-4	-0,23	5,7E-4	-0,233	5,616E-4
-0,227	5,996E-4	-0,229	5,837E-4	-0,227	5,796E-4	-0,225	5,753E-4	-0,228	5,642E-4
-0,222	6,056E-4	-0,224	5,893E-4	-0,222	5,841E-4	-0,22	5,787E-4	-0,223	5,69E-4
-0,217	6,119E-4	-0,219	5,951E-4	-0,217	5,897E-4	-0,215	5,844E-4	-0,218	5,721E-4
-0,212	6,179E-4	-0,214	6,009E-4	-0,212	5,946E-4	-0,21	5,881E-4	-0,213	5,773E-4
-0,207	6,242E-4	-0,209	6,07E-4	-0,207	6,005E-4	-0,205	5,942E-4	-0,208	5,808E-4
-0,202	6,302E-4	-0,204	6,13E-4	-0,202	6,057E-4	-0,2	5,982E-4	-0,203	5,863E-4
-0,197	6,363E-4	-0,199	6,193E-4	-0,197	6,119E-4	-0,195	6,046E-4	-0,198	5,901E-4
-0,192	6,422E-4	-0,194	6,254E-4	-0,192	6,173E-4	-0,19	6,089E-4	-0,193	5,959E-4
-0,187	6,482E-4	-0,189	6,318E-4	-0,187	6,237E-4	-0,185	6,155E-4	-0,188	6E-4
-0,182	6,538E-4	-0,184	6,38E-4	-0,182	6,292E-4	-0,18	6,2E-4	-0,183	6,06E-4
-0,177	6,595E-4	-0,179	6,444E-4	-0,177	6,357E-4	-0,175	6,266E-4	-0,178	6,103E-4
-0,172	6,649E-4	-0,174	6,505E-4	-0,172	6,412E-4	-0,17	6,312E-4	-0,173	6,164E-4
-0,167	6,703E-4	-0,169	6,57E-4	-0,167	6,477E-4	-0,165	6,378E-4	-0,168	6,207E-4
-0,162	6,754E-4	-0,164	6,629E-4	-0,162	6,531E-4	-0,16	6,423E-4	-0,163	6,267E-4
-0,157	6,803E-4	-0,159	6,692E-4	-0,157	6,594E-4	-0,155	6,488E-4	-0,158	6,309E-4
-0,152	6,849E-4	-0,154	6,748E-4	-0,152	6,646E-4	-0,15	6,53E-4	-0,153	6,367E-4
-0,147	6,894E-4	-0,149	6,808E-4	-0,147	6,706E-4	-0,145	6,591E-4	-0,148	6,406E-4
-0,142	6,935E-4	-0,144	6,86E-4	-0,142	6,753E-4	-0,14	6,628E-4	-0,143	6,46E-4
-0,137	6,974E-4	-0,139	6,915E-4	-0,137	6,808E-4	-0,135	6,683E-4	-0,138	6,494E-4
-0,132	7,009E-4	-0,134	6,962E-4	-0,132	6,849E-4	-0,13	6,713E-4	-0,133	6,541E-4
-0,127	7,041E-4	-0,129	7,01E-4	-0,127	6,896E-4	-0,125	6,759E-4	-0,128	6,566E-4
-0,122	7,069E-4	-0,124	7,048E-4	-0,122	6,927E-4	-0,12	6,778E-4	-0,123	6,602E-4
-0,117	7,093E-4	-0,119	7,086E-4	-0,117	6,964E-4	-0,115	6,812E-4	-0,118	6,616E-4
-0,112	7,112E-4	-0,114	7,114E-4	-0,112	6,981E-4	-0,11	6,816E-4	-0,113	6,638E-4
-0,107	7,126E-4	-0,109	7,14E-4	-0,107	7,003E-4	-0,105	6,833E-4	-0,108	6,636E-4
-0,102	7,134E-4	-0,104	7,151E-4	-0,102	7,003E-4	-0,1	6,818E-4	-0,103	6,64E-4
-0,097	7,136E-4	-0,099	7,16E-4	-0,097	7,005E-4	-0,095	6,814E-4	-0,098	6,617E-4
-0,092	7,131E-4	-0,094	7,152E-4	-0,092	6,983E-4	-0,09	6,775E-4	-0,093	6,598E-4
-0,087	7,117E-4	-0,089	7,138E-4	-0,087	6,96E-4	-0,085	6,744E-4	-0,088	6,55E-4
-0,082	7,095E-4	-0,084	7,105E-4	-0,082	6,91E-4	-0,08	6,678E-4	-0,083	6,504E-4
-0,077	7,063E-4	-0,079	7,064E-4	-0,077	6,859E-4	-0,075	6,618E-4	-0,078	6,429E-4
-0,072	7,02E-4	-0,074	7E-4	-0,072	6,78E-4	-0,07	6,523E-4	-0,073	6,356E-4
-0,067	6,964E-4	-0,069	6,928E-4	-0,067	6,699E-4	-0,065	6,437E-4	-0,068	6,256E-4
-0,062	6,895E-4	-0,064	6,833E-4	-0,062	6,591E-4	-0,06	6,318E-4	-0,063	6,161E-4
-0,057	6,81E-4	-0,059	6,731E-4	-0,057	6,484E-4	-0,055	6,212E-4	-0,058	6,042E-4
-0,052	6,709E-4	-0,054	6,607E-4	-0,052	6,354E-4	-0,05	6,078E-4	-0,053	5,934E-4
-0,047	6,589E-4	-0,049	6,48E-4	-0,047	6,231E-4	-0,045	5,963E-4	-0,048	5,808E-4
-0,042	6,454E-4	-0,044	6,337E-4	-0,042	6,089E-4	-0,04	5,826E-4	-0,043	5,697E-4
-0,037	6,307E-4	-0,039	6,197E-4	-0,037	5,961E-4	-0,035	5,711E-4	-0,038	5,574E-4
-0,032	6,155E-4	-0,034	6,047E-4	-0,032	5,82E-4	-0,03	5,58E-4	-0,033	5,468E-4
-0,027	6,002E-4	-0,029	5,908E-4	-0,027	5,696E-4	-0,025	5,474E-4	-0,028	5,354E-4
-0,022	5,854E-4	-0,024	5,764E-4	-0,022	5,563E-4	-0,02	5,352E-4	-0,023	5,258E-4
-0,017	5,71E-4	-0,019	5,635E-4	-0,017	5,451E-4	-0,015	5,258E-4	-0,018	5,154E-4
-0,012	5,576E-4	-0,014	5,504E-4	-0,012	5,33E-4	-0,01	5,147E-4	-0,013	5,068E-4
-0,00664	5,446E-4	-0,00945	5,388E-4	-0,00725	5,231E-4	-0,00505	5,063E-4	-0,00784	4,974E-4
-0,00164	5,327E-4	-0,00445	5,27E-4	-0,00226	5,122E-4	-5,493E-5	4,964E-4	-0,00284	4,899E-4
0,00336	5,212E-4	5,493E-4	5,168E-4	0,00274	5,034E-4	0,00494	4,89E-4	0,00215	4,814E-4
0,00835	5,106E-4	0,00555	5,063E-4	0,00774	4,936E-4	0,00994	4,801E-4	0,00715	4,748E-4
0,013	5,004E-4	0,011	4,973E-4	0,013	4,859E-4	0,015	4,736E-4	0,012	4,672E-4
0,018	4,911E-4	0,016	4,878E-4	0,018	4,771E-4	0,02	4,655E-4	0,017	4,612E-4
0,023	4,82E-4	0,021	4,799E-4	0,023	4,703E-4	0,025	4,599E-4	0,022	4,544E-4
0,028	4,737E-4	0,026	4,714E-4	0,028	4,624E-4	0,03	4,526E-4	0,027	4,492E-4
0,033	4,657E-4	0,031	4,644E-4	0,033	4,565E-4	0,035	4,476E-4	0,032	4,43E-4
0,038	4,583E-4	0,036	4,568E-4	0,038	4,493E-4	0,04	4,409E-4	0,037	4,383E-4
0,043	4,511E-4	0,041	4,507E-4	0,043	4,442E-4	0,045	4,366E-4	0,042	4,327E-4
0,048	4,447E-4	0,046	4,439E-4	0,048	4,377E-4	0,05	4,306E-4	0,047	4,286E-4
0,053	4,382E-4	0,051	4,385E-4	0,053	4,331E-4	0,055	4,268E-4	0,052	4,235E-4
0,058	4,325E-4	0,056	4,323E-4	0,058	4,272E-4	0,06	4,213E-4	0,057	4,199E-4
0,063	4,267E-4	0,061	4,276E-4	0,063	4,232E-4	0,065	4,18E-4	0,062	4,152E-4
0,068	4,217E-4	0,066	4,22E-4	0,068	4,178E-4	0,07	4,129E-4	0,067	4,12E-4
0,073	4,165E-4	0,071	4,178E-4	0,073	4,144E-4	0,075	4,1E-4	0,072	4,077E-4
0,078	4,12E-4	0,076	4,128E-4	0,078	4,095E-4	0,08	4,053E-4	0,077	4,048E-4
0,083	4,073E-4	0,081	4,091E-4	0,083	4,064E-4	0,085	4,028E-4	0,082	4,01E-4
0,088	4,034E-4	0,086	4,045E-4	0,088	4,019E-4	0,09	3,985E-4	0,087	3,983E-4
0,093	3,991E-4	0,091	4,013E-4	0,093	3,993E-4	0,095	3,963E-4	0,092	3,948E-4
0,098	3,956E-4	0,096	3,97E-4	0,098	3,951E-4	0,1	3,923E-4	0,097	3,925E-4
--	--	0,1	3,942E-4	0,098	3,82E-4	--	--	0,099	3,846E-4
