# Supplementary material for: Datasets of EQCM-controlled deposition and cycling of thin polypyrrole films in acetonitrile electrolyte solution
Source: Data Brief. 2020 Feb 29;29:105360. doi: 10.1016/j.dib.2020.105360 (PMC7068637; doi:10.1016/j.dib.2020.105360)
Supplement: Multimedia component 9 [file mmc9.txt]

Raw data for Fig.3b_I-vs-E
E (V) I (A) E (V)	I (A) E (V) I (A) E (V) I (A) E (V) I (A)
-0,015	-6,412E-5	-0,012	-2,494E-4	-0,013	-2,474E-4	-0,014	-2,441E-4	-0,011	-2,42E-4
-0,02	-7,834E-5	-0,017	-2,481E-4	-0,018	-2,468E-4	-0,019	-2,462E-4	-0,016	-2,434E-4
-0,025	-9,363E-5	-0,022	-2,508E-4	-0,023	-2,487E-4	-0,024	-2,453E-4	-0,021	-2,432E-4
-0,03	-1,034E-4	-0,027	-2,495E-4	-0,028	-2,481E-4	-0,029	-2,474E-4	-0,026	-2,446E-4
-0,035	-1,151E-4	-0,032	-2,521E-4	-0,033	-2,5E-4	-0,034	-2,465E-4	-0,031	-2,443E-4
-0,04	-1,218E-4	-0,037	-2,507E-4	-0,038	-2,493E-4	-0,039	-2,485E-4	-0,036	-2,457E-4
-0,045	-1,309E-4	-0,042	-2,534E-4	-0,043	-2,511E-4	-0,044	-2,476E-4	-0,041	-2,453E-4
-0,05	-1,356E-4	-0,047	-2,52E-4	-0,048	-2,504E-4	-0,049	-2,495E-4	-0,046	-2,466E-4
-0,055	-1,43E-4	-0,052	-2,545E-4	-0,053	-2,522E-4	-0,054	-2,485E-4	-0,051	-2,462E-4
-0,06	-1,463E-4	-0,057	-2,531E-4	-0,058	-2,514E-4	-0,059	-2,504E-4	-0,056	-2,475E-4
-0,065	-1,525E-4	-0,062	-2,556E-4	-0,063	-2,531E-4	-0,064	-2,494E-4	-0,061	-2,47E-4
-0,07	-1,548E-4	-0,067	-2,541E-4	-0,068	-2,523E-4	-0,069	-2,512E-4	-0,066	-2,482E-4
-0,075	-1,601E-4	-0,072	-2,565E-4	-0,073	-2,54E-4	-0,074	-2,501E-4	-0,071	-2,477E-4
-0,08	-1,618E-4	-0,077	-2,55E-4	-0,078	-2,532E-4	-0,079	-2,519E-4	-0,076	-2,489E-4
-0,085	-1,666E-4	-0,082	-2,574E-4	-0,083	-2,548E-4	-0,084	-2,508E-4	-0,081	-2,483E-4
-0,09	-1,678E-4	-0,087	-2,558E-4	-0,088	-2,539E-4	-0,089	-2,526E-4	-0,086	-2,495E-4
-0,095	-1,722E-4	-0,092	-2,582E-4	-0,093	-2,555E-4	-0,094	-2,514E-4	-0,091	-2,489E-4
-0,1	-1,732E-4	-0,097	-2,566E-4	-0,098	-2,546E-4	-0,099	-2,532E-4	-0,096	-2,5E-4
-0,105	-1,773E-4	-0,102	-2,59E-4	-0,103	-2,561E-4	-0,104	-2,52E-4	-0,101	-2,494E-4
-0,11	-1,78E-4	-0,107	-2,574E-4	-0,108	-2,552E-4	-0,109	-2,537E-4	-0,106	-2,504E-4
-0,115	-1,82E-4	-0,112	-2,597E-4	-0,113	-2,567E-4	-0,114	-2,524E-4	-0,111	-2,498E-4
-0,12	-1,826E-4	-0,117	-2,58E-4	-0,118	-2,558E-4	-0,119	-2,541E-4	-0,116	-2,508E-4
-0,125	-1,864E-4	-0,122	-2,603E-4	-0,123	-2,573E-4	-0,124	-2,529E-4	-0,121	-2,501E-4
-0,13	-1,869E-4	-0,127	-2,587E-4	-0,128	-2,563E-4	-0,129	-2,545E-4	-0,126	-2,511E-4
-0,135	-1,907E-4	-0,132	-2,61E-4	-0,133	-2,578E-4	-0,134	-2,532E-4	-0,131	-2,503E-4
-0,14	-1,911E-4	-0,137	-2,592E-4	-0,138	-2,568E-4	-0,139	-2,548E-4	-0,136	-2,514E-4
-0,145	-1,948E-4	-0,142	-2,615E-4	-0,143	-2,581E-4	-0,144	-2,535E-4	-0,141	-2,505E-4
-0,15	-1,951E-4	-0,147	-2,598E-4	-0,148	-2,572E-4	-0,149	-2,551E-4	-0,146	-2,516E-4
-0,155	-1,987E-4	-0,152	-2,621E-4	-0,153	-2,585E-4	-0,154	-2,538E-4	-0,151	-2,507E-4
-0,16	-1,99E-4	-0,157	-2,603E-4	-0,158	-2,576E-4	-0,159	-2,553E-4	-0,156	-2,517E-4
-0,165	-2,026E-4	-0,162	-2,625E-4	-0,163	-2,589E-4	-0,164	-2,539E-4	-0,161	-2,508E-4
-0,17	-2,029E-4	-0,167	-2,608E-4	-0,168	-2,579E-4	-0,169	-2,555E-4	-0,166	-2,518E-4
-0,175	-2,064E-4	-0,172	-2,63E-4	-0,173	-2,592E-4	-0,174	-2,541E-4	-0,171	-2,509E-4
-0,18	-2,067E-4	-0,177	-2,612E-4	-0,178	-2,582E-4	-0,179	-2,556E-4	-0,176	-2,518E-4
-0,185	-2,101E-4	-0,182	-2,634E-4	-0,183	-2,594E-4	-0,184	-2,542E-4	-0,181	-2,509E-4
-0,19	-2,104E-4	-0,187	-2,616E-4	-0,188	-2,584E-4	-0,189	-2,556E-4	-0,186	-2,518E-4
-0,195	-2,138E-4	-0,192	-2,638E-4	-0,193	-2,596E-4	-0,194	-2,542E-4	-0,191	-2,509E-4
-0,2	-2,141E-4	-0,197	-2,62E-4	-0,198	-2,586E-4	-0,199	-2,557E-4	-0,196	-2,517E-4
-0,205	-2,174E-4	-0,202	-2,642E-4	-0,203	-2,597E-4	-0,204	-2,542E-4	-0,201	-2,508E-4
-0,21	-2,177E-4	-0,207	-2,624E-4	-0,208	-2,587E-4	-0,209	-2,556E-4	-0,206	-2,516E-4
-0,215	-2,21E-4	-0,212	-2,645E-4	-0,213	-2,599E-4	-0,214	-2,542E-4	-0,211	-2,507E-4
-0,22	-2,212E-4	-0,217	-2,627E-4	-0,218	-2,589E-4	-0,219	-2,556E-4	-0,216	-2,516E-4
-0,225	-2,245E-4	-0,222	-2,648E-4	-0,223	-2,599E-4	-0,224	-2,542E-4	-0,221	-2,505E-4
-0,23	-2,247E-4	-0,227	-2,63E-4	-0,228	-2,589E-4	-0,229	-2,556E-4	-0,226	-2,514E-4
-0,235	-2,279E-4	-0,232	-2,651E-4	-0,233	-2,6E-4	-0,234	-2,541E-4	-0,231	-2,504E-4
-0,24	-2,281E-4	-0,237	-2,632E-4	-0,238	-2,59E-4	-0,239	-2,554E-4	-0,236	-2,513E-4
-0,245	-2,313E-4	-0,242	-2,654E-4	-0,243	-2,6E-4	-0,244	-2,54E-4	-0,241	-2,502E-4
-0,25	-2,314E-4	-0,247	-2,635E-4	-0,248	-2,59E-4	-0,249	-2,553E-4	-0,246	-2,511E-4
-0,255	-2,346E-4	-0,252	-2,656E-4	-0,253	-2,6E-4	-0,254	-2,539E-4	-0,251	-2,5E-4
-0,26	-2,347E-4	-0,257	-2,637E-4	-0,258	-2,59E-4	-0,259	-2,552E-4	-0,256	-2,509E-4
-0,265	-2,378E-4	-0,262	-2,657E-4	-0,263	-2,6E-4	-0,264	-2,537E-4	-0,261	-2,498E-4
-0,27	-2,379E-4	-0,267	-2,639E-4	-0,268	-2,589E-4	-0,269	-2,551E-4	-0,266	-2,508E-4
-0,275	-2,409E-4	-0,272	-2,659E-4	-0,273	-2,599E-4	-0,274	-2,536E-4	-0,271	-2,497E-4
-0,28	-2,41E-4	-0,277	-2,64E-4	-0,278	-2,589E-4	-0,279	-2,549E-4	-0,276	-2,506E-4
-0,285	-2,439E-4	-0,282	-2,66E-4	-0,283	-2,599E-4	-0,284	-2,535E-4	-0,281	-2,495E-4
-0,29	-2,44E-4	-0,287	-2,641E-4	-0,288	-2,589E-4	-0,289	-2,548E-4	-0,286	-2,505E-4
-0,295	-2,469E-4	-0,292	-2,661E-4	-0,293	-2,598E-4	-0,294	-2,534E-4	-0,291	-2,494E-4
-0,3	-2,469E-4	-0,297	-2,642E-4	-0,298	-2,588E-4	-0,299	-2,547E-4	-0,296	-2,503E-4
-0,305	-2,497E-4	-0,302	-2,662E-4	-0,303	-2,597E-4	-0,304	-2,532E-4	-0,301	-2,492E-4
-0,31	-2,497E-4	-0,307	-2,643E-4	-0,308	-2,588E-4	-0,309	-2,546E-4	-0,306	-2,502E-4
-0,315	-2,524E-4	-0,312	-2,663E-4	-0,313	-2,597E-4	-0,314	-2,532E-4	-0,311	-2,491E-4
-0,32	-2,523E-4	-0,317	-2,644E-4	-0,318	-2,587E-4	-0,319	-2,545E-4	-0,316	-2,501E-4
-0,325	-2,55E-4	-0,322	-2,664E-4	-0,323	-2,596E-4	-0,324	-2,531E-4	-0,321	-2,491E-4
-0,33	-2,549E-4	-0,327	-2,644E-4	-0,328	-2,587E-4	-0,329	-2,544E-4	-0,326	-2,5E-4
-0,335	-2,575E-4	-0,332	-2,664E-4	-0,333	-2,596E-4	-0,334	-2,53E-4	-0,331	-2,49E-4
-0,34	-2,573E-4	-0,337	-2,644E-4	-0,338	-2,587E-4	-0,339	-2,543E-4	-0,336	-2,5E-4
-0,345	-2,598E-4	-0,342	-2,664E-4	-0,343	-2,595E-4	-0,344	-2,53E-4	-0,341	-2,489E-4
-0,35	-2,595E-4	-0,347	-2,645E-4	-0,348	-2,586E-4	-0,349	-2,543E-4	-0,346	-2,499E-4
-0,355	-2,619E-4	-0,352	-2,664E-4	-0,353	-2,595E-4	-0,354	-2,529E-4	-0,351	-2,489E-4
-0,36	-2,616E-4	-0,357	-2,645E-4	-0,358	-2,586E-4	-0,359	-2,543E-4	-0,356	-2,499E-4
-0,365	-2,639E-4	-0,362	-2,664E-4	-0,363	-2,595E-4	-0,364	-2,529E-4	-0,361	-2,489E-4
-0,37	-2,635E-4	-0,367	-2,645E-4	-0,368	-2,586E-4	-0,369	-2,542E-4	-0,366	-2,499E-4
-0,375	-2,657E-4	-0,372	-2,664E-4	-0,373	-2,594E-4	-0,374	-2,529E-4	-0,371	-2,489E-4
-0,38	-2,653E-4	-0,377	-2,645E-4	-0,378	-2,586E-4	-0,379	-2,542E-4	-0,376	-2,499E-4
-0,385	-2,674E-4	-0,382	-2,664E-4	-0,383	-2,594E-4	-0,384	-2,529E-4	-0,381	-2,489E-4
-0,39	-2,668E-4	-0,387	-2,644E-4	-0,388	-2,585E-4	-0,389	-2,542E-4	-0,386	-2,5E-4
-0,395	-2,688E-4	-0,392	-2,664E-4	-0,393	-2,593E-4	-0,394	-2,529E-4	-0,391	-2,489E-4
-0,4	-2,682E-4	-0,397	-2,644E-4	-0,398	-2,585E-4	-0,399	-2,542E-4	-0,396	-2,5E-4
-0,405	-2,701E-4	-0,402	-2,663E-4	-0,403	-2,593E-4	-0,404	-2,529E-4	-0,401	-2,49E-4
-0,41	-2,694E-4	-0,407	-2,643E-4	-0,408	-2,585E-4	-0,409	-2,542E-4	-0,406	-2,5E-4
-0,415	-2,711E-4	-0,412	-2,662E-4	-0,413	-2,592E-4	-0,414	-2,529E-4	-0,411	-2,49E-4
-0,42	-2,704E-4	-0,417	-2,642E-4	-0,418	-2,584E-4	-0,419	-2,542E-4	-0,416	-2,501E-4
-0,425	-2,72E-4	-0,422	-2,661E-4	-0,423	-2,592E-4	-0,424	-2,528E-4	-0,421	-2,49E-4
-0,43	-2,711E-4	-0,427	-2,641E-4	-0,428	-2,583E-4	-0,429	-2,542E-4	-0,426	-2,501E-4
-0,435	-2,726E-4	-0,432	-2,66E-4	-0,433	-2,591E-4	-0,434	-2,528E-4	-0,431	-2,491E-4
-0,44	-2,717E-4	-0,437	-2,639E-4	-0,438	-2,582E-4	-0,439	-2,541E-4	-0,436	-2,501E-4
-0,445	-2,731E-4	-0,442	-2,658E-4	-0,443	-2,589E-4	-0,444	-2,527E-4	-0,441	-2,491E-4
-0,45	-2,72E-4	-0,447	-2,637E-4	-0,448	-2,581E-4	-0,449	-2,54E-4	-0,446	-2,502E-4
-0,455	-2,733E-4	-0,452	-2,656E-4	-0,453	-2,588E-4	-0,454	-2,527E-4	-0,451	-2,491E-4
-0,46	-2,722E-4	-0,457	-2,635E-4	-0,458	-2,58E-4	-0,459	-2,54E-4	-0,456	-2,502E-4
-0,465	-2,733E-4	-0,462	-2,653E-4	-0,463	-2,586E-4	-0,464	-2,526E-4	-0,461	-2,491E-4
-0,47	-2,721E-4	-0,467	-2,632E-4	-0,468	-2,578E-4	-0,469	-2,539E-4	-0,466	-2,502E-4
-0,475	-2,732E-4	-0,472	-2,65E-4	-0,473	-2,584E-4	-0,474	-2,525E-4	-0,471	-2,491E-4
-0,48	-2,719E-4	-0,477	-2,629E-4	-0,478	-2,576E-4	-0,479	-2,538E-4	-0,476	-2,502E-4
-0,485	-2,728E-4	-0,482	-2,646E-4	-0,483	-2,582E-4	-0,484	-2,524E-4	-0,481	-2,491E-4
-0,49	-2,715E-4	-0,487	-2,625E-4	-0,488	-2,574E-4	-0,489	-2,537E-4	-0,486	-2,502E-4
-0,495	-2,723E-4	-0,492	-2,643E-4	-0,493	-2,579E-4	-0,494	-2,523E-4	-0,491	-2,492E-4
-0,5	-2,708E-4	-0,497	-2,621E-4	-0,498	-2,571E-4	-0,499	-2,536E-4	-0,496	-2,503E-4
-0,506	-2,716E-4	-0,502	-2,638E-4	-0,503	-2,577E-4	-0,504	-2,523E-4	-0,501	-2,492E-4
-0,511	-2,7E-4	-0,507	-2,617E-4	-0,508	-2,569E-4	-0,51	-2,535E-4	-0,506	-2,504E-4
-0,516	-2,707E-4	-0,512	-2,634E-4	-0,513	-2,574E-4	-0,515	-2,522E-4	-0,511	-2,494E-4
-0,521	-2,691E-4	-0,517	-2,612E-4	-0,518	-2,567E-4	-0,52	-2,535E-4	-0,516	-2,505E-4
-0,526	-2,697E-4	-0,522	-2,629E-4	-0,523	-2,572E-4	-0,525	-2,522E-4	-0,521	-2,495E-4
-0,531	-2,681E-4	-0,527	-2,608E-4	-0,528	-2,565E-4	-0,529	-2,536E-4	-0,526	-2,507E-4
-0,536	-2,685E-4	-0,532	-2,625E-4	-0,533	-2,57E-4	-0,535	-2,523E-4	-0,531	-2,498E-4
-0,541	-2,669E-4	-0,537	-2,603E-4	-0,538	-2,563E-4	-0,54	-2,537E-4	-0,536	-2,51E-4
-0,546	-2,673E-4	-0,542	-2,62E-4	-0,543	-2,569E-4	-0,545	-2,525E-4	-0,541	-2,501E-4
-0,551	-2,656E-4	-0,547	-2,599E-4	-0,548	-2,563E-4	-0,55	-2,539E-4	-0,546	-2,515E-4
-0,555	-2,66E-4	-0,552	-2,616E-4	-0,553	-2,569E-4	-0,555	-2,528E-4	-0,551	-2,506E-4
-0,561	-2,643E-4	-0,557	-2,596E-4	-0,558	-2,564E-4	-0,56	-2,543E-4	-0,556	-2,52E-4
-0,565	-2,646E-4	-0,562	-2,613E-4	-0,563	-2,57E-4	-0,565	-2,532E-4	-0,561	-2,512E-4
-0,571	-2,63E-4	-0,567	-2,593E-4	-0,568	-2,566E-4	-0,569	-2,548E-4	-0,566	-2,527E-4
-0,576	-2,633E-4	-0,572	-2,611E-4	-0,573	-2,573E-4	-0,575	-2,538E-4	-0,571	-2,519E-4
-0,581	-2,617E-4	-0,577	-2,592E-4	-0,578	-2,569E-4	-0,58	-2,555E-4	-0,576	-2,535E-4
-0,586	-2,62E-4	-0,582	-2,611E-4	-0,583	-2,577E-4	-0,585	-2,546E-4	-0,581	-2,528E-4
-0,591	-2,604E-4	-0,587	-2,592E-4	-0,588	-2,574E-4	-0,59	-2,563E-4	-0,586	-2,545E-4
-0,596	-2,607E-4	-0,592	-2,612E-4	-0,593	-2,583E-4	-0,595	-2,556E-4	-0,591	-2,539E-4
-0,601	-2,592E-4	-0,597	-2,594E-4	-0,598	-2,581E-4	-0,6	-2,573E-4	-0,596	-2,556E-4
-0,606	-2,596E-4	-0,602	-2,614E-4	-0,603	-2,591E-4	-0,605	-2,567E-4	-0,601	-2,552E-4
-0,611	-2,582E-4	-0,607	-2,598E-4	-0,608	-2,59E-4	-0,61	-2,585E-4	-0,606	-2,57E-4
-0,616	-2,586E-4	-0,612	-2,619E-4	-0,613	-2,6E-4	-0,615	-2,58E-4	-0,611	-2,566E-4
-0,621	-2,573E-4	-0,617	-2,603E-4	-0,618	-2,601E-4	-0,62	-2,6E-4	-0,616	-2,585E-4
-0,626	-2,578E-4	-0,622	-2,626E-4	-0,623	-2,612E-4	-0,625	-2,595E-4	-0,621	-2,582E-4
-0,63	-2,566E-4	-0,627	-2,611E-4	-0,628	-2,614E-4	-0,63	-2,616E-4	-0,626	-2,603E-4
-0,636	-2,572E-4	-0,632	-2,635E-4	-0,633	-2,626E-4	-0,634	-2,612E-4	-0,631	-2,6E-4
-0,641	-2,561E-4	-0,637	-2,621E-4	-0,638	-2,629E-4	-0,64	-2,634E-4	-0,636	-2,621E-4
-0,645	-2,567E-4	-0,642	-2,646E-4	-0,643	-2,643E-4	-0,645	-2,631E-4	-0,641	-2,62E-4
-0,651	-2,558E-4	-0,647	-2,634E-4	-0,648	-2,647E-4	-0,649	-2,654E-4	-0,646	-2,643E-4
-0,656	-2,565E-4	-0,652	-2,659E-4	-0,653	-2,661E-4	-0,655	-2,653E-4	-0,651	-2,642E-4
-0,661	-2,556E-4	-0,657	-2,648E-4	-0,658	-2,666E-4	-0,659	-2,676E-4	-0,656	-2,665E-4
-0,666	-2,564E-4	-0,662	-2,675E-4	-0,663	-2,681E-4	-0,665	-2,675E-4	-0,661	-2,665E-4
-0,671	-2,557E-4	-0,667	-2,664E-4	-0,668	-2,687E-4	-0,67	-2,7E-4	-0,666	-2,689E-4
-0,676	-2,566E-4	-0,672	-2,692E-4	-0,673	-2,703E-4	-0,675	-2,699E-4	-0,671	-2,69E-4
-0,681	-2,56E-4	-0,677	-2,682E-4	-0,678	-2,71E-4	-0,68	-2,724E-4	-0,676	-2,714E-4
-0,686	-2,569E-4	-0,682	-2,711E-4	-0,683	-2,726E-4	-0,685	-2,725E-4	-0,681	-2,716E-4
-0,691	-2,564E-4	-0,687	-2,702E-4	-0,688	-2,734E-4	-0,69	-2,751E-4	-0,686	-2,741E-4
-0,696	-2,574E-4	-0,692	-2,731E-4	-0,693	-2,751E-4	-0,695	-2,752E-4	-0,691	-2,744E-4
-0,701	-2,57E-4	-0,697	-2,723E-4	-0,698	-2,76E-4	-0,7	-2,778E-4	-0,696	-2,769E-4
-0,706	-2,58E-4	-0,702	-2,753E-4	-0,703	-2,777E-4	-0,705	-2,78E-4	-0,701	-2,772E-4
-0,71	-2,576E-4	-0,707	-2,746E-4	-0,708	-2,787E-4	-0,71	-2,806E-4	-0,706	-2,798E-4
-0,716	-2,588E-4	-0,712	-2,776E-4	-0,713	-2,804E-4	-0,714	-2,809E-4	-0,711	-2,801E-4
-0,721	-2,585E-4	-0,717	-2,769E-4	-0,718	-2,814E-4	-0,72	-2,836E-4	-0,716	-2,827E-4
-0,726	-2,596E-4	-0,722	-2,8E-4	-0,723	-2,832E-4	-0,724	-2,838E-4	-0,721	-2,831E-4
-0,731	-2,593E-4	-0,727	-2,794E-4	-0,728	-2,843E-4	-0,73	-2,866E-4	-0,726	-2,858E-4
-0,735	-2,605E-4	-0,732	-2,824E-4	-0,733	-2,86E-4	-0,735	-2,869E-4	-0,731	-2,861E-4
-0,741	-2,603E-4	-0,737	-2,819E-4	-0,738	-2,871E-4	-0,739	-2,896E-4	-0,736	-2,888E-4
-0,746	-2,614E-4	-0,742	-2,849E-4	-0,743	-2,889E-4	-0,745	-2,899E-4	-0,741	-2,892E-4
-0,751	-2,613E-4	-0,747	-2,844E-4	-0,748	-2,901E-4	-0,75	-2,927E-4	-0,746	-2,919E-4
-0,756	-2,624E-4	-0,752	-2,875E-4	-0,753	-2,918E-4	-0,755	-2,93E-4	-0,751	-2,923E-4
-0,761	-2,623E-4	-0,757	-2,869E-4	-0,758	-2,93E-4	-0,76	-2,957E-4	-0,756	-2,95E-4
-0,766	-2,635E-4	-0,762	-2,9E-4	-0,763	-2,947E-4	-0,765	-2,961E-4	-0,761	-2,954E-4
-0,771	-2,634E-4	-0,767	-2,895E-4	-0,768	-2,959E-4	-0,77	-2,988E-4	-0,766	-2,981E-4
-0,776	-2,645E-4	-0,772	-2,925E-4	-0,773	-2,977E-4	-0,775	-2,991E-4	-0,771	-2,985E-4
-0,781	-2,644E-4	-0,777	-2,92E-4	-0,778	-2,988E-4	-0,78	-3,018E-4	-0,776	-3,012E-4
-0,786	-2,655E-4	-0,782	-2,951E-4	-0,783	-3,005E-4	-0,785	-3,022E-4	-0,781	-3,016E-4
-0,791	-2,655E-4	-0,787	-2,945E-4	-0,788	-3,017E-4	-0,789	-3,048E-4	-0,786	-3,043E-4
-0,796	-2,665E-4	-0,792	-2,975E-4	-0,793	-3,034E-4	-0,795	-3,051E-4	-0,791	-3,047E-4
-0,801	-2,665E-4	-0,797	-2,97E-4	-0,798	-3,045E-4	-0,8	-3,078E-4	-0,796	-3,073E-4
-0,806	-2,676E-4	-0,802	-3E-4	-0,803	-3,062E-4	-0,805	-3,081E-4	-0,801	-3,076E-4
-0,811	-2,675E-4	-0,807	-2,994E-4	-0,808	-3,073E-4	-0,81	-3,107E-4	-0,806	-3,103E-4
-0,816	-2,686E-4	-0,812	-3,024E-4	-0,813	-3,089E-4	-0,815	-3,109E-4	-0,811	-3,106E-4
-0,821	-2,686E-4	-0,817	-3,018E-4	-0,818	-3,101E-4	-0,82	-3,136E-4	-0,816	-3,132E-4
-0,826	-2,696E-4	-0,822	-3,047E-4	-0,823	-3,116E-4	-0,825	-3,138E-4	-0,821	-3,135E-4
-0,831	-2,696E-4	-0,827	-3,041E-4	-0,828	-3,127E-4	-0,83	-3,164E-4	-0,826	-3,161E-4
-0,836	-2,707E-4	-0,832	-3,07E-4	-0,833	-3,142E-4	-0,835	-3,166E-4	-0,831	-3,164E-4
-0,841	-2,707E-4	-0,837	-3,063E-4	-0,838	-3,154E-4	-0,84	-3,191E-4	-0,836	-3,19E-4
-0,846	-2,717E-4	-0,842	-3,093E-4	-0,844	-3,168E-4	-0,845	-3,193E-4	-0,841	-3,192E-4
-0,851	-2,718E-4	-0,847	-3,086E-4	-0,848	-3,179E-4	-0,85	-3,218E-4	-0,846	-3,217E-4
-0,856	-2,728E-4	-0,852	-3,115E-4	-0,853	-3,193E-4	-0,855	-3,22E-4	-0,851	-3,22E-4
-0,861	-2,729E-4	-0,857	-3,107E-4	-0,858	-3,204E-4	-0,86	-3,245E-4	-0,856	-3,245E-4
-0,866	-2,739E-4	-0,862	-3,136E-4	-0,863	-3,218E-4	-0,865	-3,246E-4	-0,861	-3,247E-4
-0,871	-2,74E-4	-0,867	-3,128E-4	-0,868	-3,229E-4	-0,87	-3,271E-4	-0,866	-3,271E-4
-0,876	-2,75E-4	-0,872	-3,157E-4	-0,873	-3,242E-4	-0,875	-3,272E-4	-0,871	-3,273E-4
-0,881	-2,752E-4	-0,877	-3,149E-4	-0,878	-3,253E-4	-0,88	-3,296E-4	-0,876	-3,297E-4
-0,886	-2,762E-4	-0,882	-3,177E-4	-0,883	-3,265E-4	-0,885	-3,297E-4	-0,881	-3,299E-4
-0,891	-2,765E-4	-0,887	-3,17E-4	-0,888	-3,276E-4	-0,89	-3,32E-4	-0,886	-3,323E-4
-0,896	-2,775E-4	-0,892	-3,197E-4	-0,893	-3,288E-4	-0,895	-3,321E-4	-0,891	-3,324E-4
-0,901	-2,777E-4	-0,897	-3,19E-4	-0,898	-3,299E-4	-0,9	-3,344E-4	-0,896	-3,348E-4
-0,906	-2,788E-4	-0,902	-3,217E-4	-0,903	-3,31E-4	-0,905	-3,344E-4	-0,901	-3,349E-4
-0,911	-2,791E-4	-0,907	-3,209E-4	-0,909	-3,321E-4	-0,91	-3,367E-4	-0,906	-3,372E-4
-0,916	-2,802E-4	-0,912	-3,236E-4	-0,913	-3,332E-4	-0,915	-3,367E-4	-0,911	-3,372E-4
-0,921	-2,806E-4	-0,917	-3,228E-4	-0,919	-3,343E-4	-0,92	-3,39E-4	-0,916	-3,395E-4
-0,926	-2,816E-4	-0,922	-3,255E-4	-0,923	-3,353E-4	-0,925	-3,389E-4	-0,921	-3,395E-4
-0,931	-2,821E-4	-0,927	-3,247E-4	-0,928	-3,363E-4	-0,93	-3,411E-4	-0,926	-3,417E-4
-0,936	-2,832E-4	-0,932	-3,274E-4	-0,934	-3,373E-4	-0,935	-3,41E-4	-0,931	-3,417E-4
-0,941	-2,837E-4	-0,937	-3,265E-4	-0,938	-3,383E-4	-0,94	-3,432E-4	-0,936	-3,438E-4
-0,946	-2,849E-4	-0,942	-3,292E-4	-0,943	-3,393E-4	-0,945	-3,43E-4	-0,941	-3,438E-4
-0,951	-2,855E-4	-0,947	-3,283E-4	-0,948	-3,402E-4	-0,95	-3,451E-4	-0,946	-3,459E-4
-0,956	-2,866E-4	-0,952	-3,31E-4	-0,953	-3,411E-4	-0,955	-3,45E-4	-0,951	-3,458E-4
-0,961	-2,873E-4	-0,957	-3,301E-4	-0,958	-3,421E-4	-0,96	-3,47E-4	-0,956	-3,478E-4
-0,966	-2,885E-4	-0,962	-3,327E-4	-0,963	-3,429E-4	-0,965	-3,468E-4	-0,961	-3,477E-4
-0,971	-2,892E-4	-0,967	-3,318E-4	-0,968	-3,438E-4	-0,97	-3,488E-4	-0,966	-3,497E-4
-0,976	-2,904E-4	-0,972	-3,344E-4	-0,973	-3,446E-4	-0,975	-3,485E-4	-0,971	-3,494E-4
-0,981	-2,913E-4	-0,977	-3,334E-4	-0,978	-3,455E-4	-0,98	-3,504E-4	-0,976	-3,513E-4
-0,986	-2,925E-4	-0,982	-3,36E-4	-0,983	-3,462E-4	-0,985	-3,501E-4	-0,981	-3,51E-4
-0,991	-2,935E-4	-0,987	-3,35E-4	-0,988	-3,471E-4	-0,99	-3,52E-4	-0,986	-3,529E-4
-0,996	-2,948E-4	-0,992	-3,375E-4	-0,993	-3,477E-4	-0,995	-3,516E-4	-0,991	-3,526E-4
-1,001	-2,958E-4	-0,997	-3,366E-4	-0,999	-3,486E-4	-1	-3,534E-4	-0,996	-3,544E-4
-1,006	-2,971E-4	-1,002	-3,391E-4	-1,003	-3,491E-4	-1,005	-3,529E-4	-1,001	-3,539E-4
-1,011	-2,982E-4	-1,007	-3,38E-4	-1,008	-3,499E-4	-1,01	-3,547E-4	-1,006	-3,557E-4
-1,016	-2,997E-4	-1,012	-3,405E-4	-1,013	-3,504E-4	-1,015	-3,542E-4	-1,011	-3,552E-4
-1,021	-3,009E-4	-1,017	-3,395E-4	-1,018	-3,512E-4	-1,02	-3,558E-4	-1,016	-3,568E-4
-1,026	-3,024E-4	-1,022	-3,419E-4	-1,023	-3,516E-4	-1,025	-3,553E-4	-1,021	-3,562E-4
-1,031	-3,037E-4	-1,027	-3,408E-4	-1,028	-3,523E-4	-1,03	-3,568E-4	-1,026	-3,578E-4
-1,036	-3,052E-4	-1,032	-3,432E-4	-1,033	-3,526E-4	-1,035	-3,562E-4	-1,031	-3,572E-4
-1,041	-3,067E-4	-1,037	-3,421E-4	-1,039	-3,533E-4	-1,04	-3,577E-4	-1,036	-3,586E-4
-1,046	-3,083E-4	-1,042	-3,444E-4	-1,043	-3,535E-4	-1,045	-3,57E-4	-1,041	-3,579E-4
-1,051	-3,098E-4	-1,047	-3,433E-4	-1,048	-3,542E-4	-1,05	-3,584E-4	-1,046	-3,593E-4
-1,056	-3,115E-4	-1,052	-3,456E-4	-1,053	-3,543E-4	-1,055	-3,576E-4	-1,051	-3,585E-4
-1,061	-3,132E-4	-1,057	-3,444E-4	-1,058	-3,549E-4	-1,06	-3,589E-4	-1,056	-3,598E-4
-1,066	-3,149E-4	-1,062	-3,466E-4	-1,064	-3,549E-4	-1,065	-3,581E-4	-1,061	-3,59E-4
-1,071	-3,167E-4	-1,067	-3,454E-4	-1,068	-3,555E-4	-1,07	-3,593E-4	-1,066	-3,602E-4
-1,076	-3,186E-4	-1,072	-3,476E-4	-1,073	-3,555E-4	-1,075	-3,584E-4	-1,071	-3,592E-4
-1,081	-3,205E-4	-1,077	-3,463E-4	-1,078	-3,56E-4	-1,08	-3,596E-4	-1,076	-3,604E-4
-1,086	-3,225E-4	-1,082	-3,485E-4	-1,083	-3,558E-4	-1,085	-3,586E-4	-1,081	-3,593E-4
-1,091	-3,246E-4	-1,087	-3,472E-4	-1,089	-3,563E-4	-1,09	-3,596E-4	-1,086	-3,604E-4
-1,096	-3,266E-4	-1,092	-3,492E-4	-1,093	-3,56E-4	-1,095	-3,586E-4	-1,091	-3,593E-4
-1,101	-3,288E-4	-1,097	-3,48E-4	-1,098	-3,564E-4	-1,1	-3,596E-4	-1,096	-3,602E-4
-1,106	-3,31E-4	-1,102	-3,499E-4	-1,104	-3,562E-4	-1,105	-3,584E-4	-1,101	-3,59E-4
-1,111	-3,333E-4	-1,107	-3,486E-4	-1,108	-3,565E-4	-1,11	-3,593E-4	-1,106	-3,599E-4
-1,116	-3,355E-4	-1,112	-3,506E-4	-1,113	-3,561E-4	-1,115	-3,581E-4	-1,111	-3,586E-4
-1,121	-3,381E-4	-1,117	-3,492E-4	-1,118	-3,564E-4	-1,12	-3,589E-4	-1,116	-3,594E-4
-1,126	-3,404E-4	-1,122	-3,511E-4	-1,123	-3,559E-4	-1,125	-3,576E-4	-1,121	-3,581E-4
-1,131	-3,431E-4	-1,127	-3,497E-4	-1,129	-3,561E-4	-1,13	-3,584E-4	-1,126	-3,588E-4
-1,136	-3,455E-4	-1,132	-3,516E-4	-1,133	-3,556E-4	-1,135	-3,571E-4	-1,131	-3,574E-4
-1,141	-3,483E-4	-1,137	-3,501E-4	-1,138	-3,558E-4	-1,14	-3,578E-4	-1,136	-3,581E-4
-1,146	-3,508E-4	-1,142	-3,519E-4	-1,143	-3,552E-4	-1,145	-3,564E-4	-1,141	-3,566E-4
-1,151	-3,538E-4	-1,147	-3,504E-4	-1,148	-3,553E-4	-1,15	-3,57E-4	-1,146	-3,572E-4
-1,156	-3,564E-4	-1,152	-3,522E-4	-1,154	-3,546E-4	-1,155	-3,555E-4	-1,151	-3,557E-4
-1,161	-3,595E-4	-1,157	-3,507E-4	-1,158	-3,547E-4	-1,16	-3,56E-4	-1,156	-3,562E-4
-1,166	-3,622E-4	-1,162	-3,524E-4	-1,163	-3,539E-4	-1,165	-3,545E-4	-1,161	-3,546E-4
-1,171	-3,653E-4	-1,167	-3,508E-4	-1,169	-3,54E-4	-1,17	-3,55E-4	-1,166	-3,55E-4
-1,176	-3,681E-4	-1,172	-3,525E-4	-1,173	-3,531E-4	-1,175	-3,534E-4	-1,171	-3,534E-4
-1,181	-3,713E-4	-1,177	-3,509E-4	-1,178	-3,531E-4	-1,18	-3,539E-4	-1,176	-3,538E-4
-1,186	-3,741E-4	-1,182	-3,526E-4	-1,183	-3,523E-4	-1,185	-3,522E-4	-1,181	-3,521E-4
-1,191	-3,774E-4	-1,187	-3,509E-4	-1,188	-3,522E-4	-1,19	-3,526E-4	-1,186	-3,524E-4
-1,196	-3,801E-4	-1,192	-3,525E-4	-1,194	-3,513E-4	-1,195	-3,509E-4	-1,191	-3,507E-4
-1,201	-3,834E-4	-1,197	-3,508E-4	-1,198	-3,512E-4	-1,2	-3,512E-4	-1,196	-3,51E-4
-1,206	-3,861E-4	-1,202	-3,524E-4	-1,203	-3,501E-4	-1,205	-3,495E-4	-1,201	-3,492E-4
-1,211	-3,894E-4	-1,207	-3,506E-4	-1,208	-3,5E-4	-1,21	-3,498E-4	-1,206	-3,495E-4
-1,216	-3,92E-4	-1,212	-3,521E-4	-1,213	-3,489E-4	-1,215	-3,48E-4	-1,211	-3,477E-4
-1,221	-3,951E-4	-1,217	-3,503E-4	-1,219	-3,488E-4	-1,22	-3,482E-4	-1,216	-3,478E-4
-1,226	-3,976E-4	-1,222	-3,517E-4	-1,223	-3,476E-4	-1,225	-3,464E-4	-1,221	-3,46E-4
-1,231	-4,006E-4	-1,227	-3,499E-4	-1,229	-3,474E-4	-1,23	-3,465E-4	-1,226	-3,461E-4
-1,236	-4,028E-4	-1,232	-3,513E-4	-1,234	-3,462E-4	-1,235	-3,447E-4	-1,231	-3,443E-4
-1,241	-4,056E-4	-1,237	-3,494E-4	-1,238	-3,459E-4	-1,24	-3,448E-4	-1,236	-3,443E-4
-1,246	-4,076E-4	-1,242	-3,506E-4	-1,244	-3,446E-4	-1,245	-3,429E-4	-1,241	-3,424E-4
-1,251	-4,101E-4	-1,247	-3,487E-4	-1,248	-3,443E-4	-1,25	-3,429E-4	-1,246	-3,425E-4
-1,256	-4,117E-4	-1,252	-3,498E-4	-1,253	-3,43E-4	-1,255	-3,41E-4	-1,251	-3,405E-4
-1,261	-4,139E-4	-1,257	-3,478E-4	-1,258	-3,426E-4	-1,26	-3,41E-4	-1,256	-3,405E-4
-1,266	-4,151E-4	-1,262	-3,488E-4	-1,263	-3,412E-4	-1,265	-3,391E-4	-1,261	-3,385E-4
-1,271	-4,169E-4	-1,267	-3,468E-4	-1,268	-3,408E-4	-1,27	-3,389E-4	-1,266	-3,385E-4
-1,276	-4,176E-4	-1,272	-3,477E-4	-1,273	-3,393E-4	-1,275	-3,369E-4	-1,271	-3,365E-4
-1,281	-4,19E-4	-1,277	-3,456E-4	-1,278	-3,389E-4	-1,28	-3,368E-4	-1,276	-3,364E-4
-1,286	-4,192E-4	-1,282	-3,464E-4	-1,283	-3,373E-4	-1,285	-3,348E-4	-1,281	-3,343E-4
-1,291	-4,202E-4	-1,287	-3,441E-4	-1,288	-3,368E-4	-1,29	-3,346E-4	-1,286	-3,342E-4
-1,296	-4,199E-4	-1,292	-3,449E-4	-1,293	-3,351E-4	-1,295	-3,325E-4	-1,291	-3,321E-4
-1,298	-4,168E-4	-1,297	-3,425E-4	-1,299	-3,346E-4	-1,299	-3,322E-4	-1,296	-3,319E-4
-1,293	-3,75E-4	-1,296	-3,276E-4	-1,295	-3,058E-4	-1,294	-2,922E-4	-1,297	-3,232E-4
-1,288	-3,422E-4	-1,292	-2,873E-4	-1,29	-2,694E-4	-1,289	-2,576E-4	-1,292	-2,811E-4
-1,283	-3,124E-4	-1,286	-2,575E-4	-1,285	-2,383E-4	-1,284	-2,271E-4	-1,287	-2,462E-4
-1,277	-2,865E-4	-1,281	-2,291E-4	-1,28	-2,126E-4	-1,279	-2,022E-4	-1,282	-2,184E-4
-1,273	-2,616E-4	-1,276	-2,068E-4	-1,275	-1,887E-4	-1,273	-1,784E-4	-1,277	-1,923E-4
-1,268	-2,395E-4	-1,271	-1,84E-4	-1,27	-1,684E-4	-1,269	-1,589E-4	-1,272	-1,708E-4
-1,263	-2,18E-4	-1,266	-1,661E-4	-1,265	-1,49E-4	-1,264	-1,395E-4	-1,267	-1,499E-4
-1,258	-1,989E-4	-1,261	-1,47E-4	-1,26	-1,325E-4	-1,259	-1,235E-4	-1,262	-1,327E-4
-1,252	-1,801E-4	-1,256	-1,324E-4	-1,255	-1,162E-4	-1,254	-1,074E-4	-1,257	-1,153E-4
-1,248	-1,636E-4	-1,251	-1,16E-4	-1,25	-1,025E-4	-1,249	-9,418E-5	-1,252	-1,011E-4
-1,243	-1,471E-4	-1,246	-1,038E-4	-1,245	-8,865E-5	-1,244	-8,038E-5	-1,247	-8,643E-5
-1,238	-1,328E-4	-1,241	-8,966E-5	-1,24	-7,715E-5	-1,239	-6,94E-5	-1,242	-7,468E-5
-1,233	-1,182E-4	-1,236	-7,944E-5	-1,235	-6,531E-5	-1,234	-5,756E-5	-1,237	-6,213E-5
-1,228	-1,058E-4	-1,231	-6,714E-5	-1,23	-5,56E-5	-1,229	-4,824E-5	-1,232	-5,231E-5
-1,223	-9,308E-5	-1,227	-5,85E-5	-1,225	-4,528E-5	-1,224	-3,805E-5	-1,227	-4,142E-5
-1,218	-8,237E-5	-1,221	-4,765E-5	-1,22	-3,703E-5	-1,219	-3,018E-5	-1,222	-3,314E-5
-1,213	-7,108E-5	-1,216	-4,04E-5	-1,215	-2,811E-5	-1,214	-2,126E-5	-1,217	-2,371E-5
-1,208	-6,183E-5	-1,211	-3,083E-5	-1,21	-2,104E-5	-1,208	-1,456E-5	-1,212	-1,668E-5
-1,203	-5,185E-5	-1,206	-2,469E-5	-1,205	-1,318E-5	-1,204	-6,72E-6	-1,207	-8,411E-6
-1,198	-4,376E-5	-1,201	-1,615E-5	-1,2	-7,12E-6	-1,199	-9,747E-7	-1,202	-2,436E-6
-1,193	-3,495E-5	-1,196	-1,096E-5	-1,195	-1,834E-7	-1,194	5,991E-6	-1,197	4,947E-6
-1,188	-2,799E-5	-1,191	-3,302E-6	-1,19	5,103E-6	-1,189	1,099E-5	-1,192	1,01E-5
-1,183	-2,011E-5	-1,186	1,097E-6	-1,185	1,136E-5	-1,183	1,723E-5	-1,187	1,667E-5
-1,178	-1,408E-5	-1,181	8,115E-6	-1,18	1,59E-5	-1,179	2,155E-5	-1,182	2,112E-5
-1,172	-7,022E-6	-1,176	1,185E-5	-1,175	2,156E-5	-1,174	2,72E-5	-1,177	2,706E-5
-1,168	-1,778E-6	-1,171	1,824E-5	-1,17	2,554E-5	-1,169	3,1E-5	-1,172	3,094E-5
-1,163	4,596E-6	-1,166	2,144E-5	-1,165	3,072E-5	-1,164	3,616E-5	-1,167	3,635E-5
-1,158	9,229E-6	-1,161	2,736E-5	-1,16	3,423E-5	-1,159	3,953E-5	-1,162	3,977E-5
-1,153	1,504E-5	-1,156	3,012E-5	-1,155	3,9E-5	-1,154	4,427E-5	-1,157	4,474E-5
-1,147	1,906E-5	-1,151	3,56E-5	-1,15	4,211E-5	-1,149	4,728E-5	-1,152	4,77E-5
-1,143	2,441E-5	-1,146	3,798E-5	-1,145	4,655E-5	-1,143	5,17E-5	-1,147	5,237E-5
-1,138	2,798E-5	-1,141	4,315E-5	-1,14	4,935E-5	-1,139	5,441E-5	-1,142	5,508E-5
-1,133	3,293E-5	-1,136	4,523E-5	-1,135	5,356E-5	-1,134	5,856E-5	-1,137	5,942E-5
-1,128	3,608E-5	-1,131	5,014E-5	-1,13	5,609E-5	-1,129	6,104E-5	-1,132	6,186E-5
-1,122	4,072E-5	-1,126	5,197E-5	-1,125	6,006E-5	-1,124	6,5E-5	-1,127	6,598E-5
-1,118	4,356E-5	-1,121	5,667E-5	-1,12	6,238E-5	-1,118	6,726E-5	-1,122	6,821E-5
-1,112	4,791E-5	-1,116	5,829E-5	-1,115	6,619E-5	-1,114	7,104E-5	-1,117	7,211E-5
-1,107	5,054E-5	-1,111	6,284E-5	-1,11	6,836E-5	-1,108	7,318E-5	-1,112	7,419E-5
-1,103	5,472E-5	-1,106	6,43E-5	-1,105	7,205E-5	-1,104	7,681E-5	-1,107	7,797E-5
-1,097	5,707E-5	-1,101	6,87E-5	-1,1	7,41E-5	-1,099	7,883E-5	-1,102	7,99E-5
-1,093	6,113E-5	-1,096	7,004E-5	-1,095	7,77E-5	-1,093	8,237E-5	-1,097	8,356E-5
-1,088	6,329E-5	-1,091	7,437E-5	-1,09	7,962E-5	-1,089	8,432E-5	-1,092	8,539E-5
-1,082	6,723E-5	-1,086	7,562E-5	-1,085	8,316E-5	-1,084	8,777E-5	-1,087	8,899E-5
-1,078	6,927E-5	-1,081	7,986E-5	-1,08	8,499E-5	-1,078	8,969E-5	-1,082	9,076E-5
-1,072	7,315E-5	-1,076	8,105E-5	-1,075	8,85E-5	-1,074	9,308E-5	-1,077	9,43E-5
-1,068	7,51E-5	-1,071	8,527E-5	-1,07	9,03E-5	-1,068	9,494E-5	-1,072	9,601E-5
-1,063	7,892E-5	-1,066	8,643E-5	-1,065	9,381E-5	-1,064	9,83E-5	-1,067	9,952E-5
-1,057	8,078E-5	-1,061	9,061E-5	-1,06	9,555E-5	-1,059	1,002E-4	-1,062	1,012E-4
-1,053	8,459E-5	-1,056	9,174E-5	-1,055	9,906E-5	-1,053	1,035E-4	-1,057	1,047E-4
-1,047	8,64E-5	-1,051	9,592E-5	-1,05	1,008E-4	-1,049	1,054E-4	-1,052	1,064E-4
-1,042	9,021E-5	-1,046	9,702E-5	-1,045	1,043E-4	-1,043	1,087E-4	-1,047	1,099E-4
-1,038	9,198E-5	-1,041	1,012E-4	-1,04	1,06E-4	-1,039	1,106E-4	-1,042	1,115E-4
-1,032	9,576E-5	-1,036	1,023E-4	-1,035	1,096E-4	-1,033	1,139E-4	-1,037	1,15E-4
-1,028	9,75E-5	-1,031	1,066E-4	-1,03	1,113E-4	-1,028	1,158E-4	-1,032	1,167E-4
-1,022	1,013E-4	-1,026	1,077E-4	-1,025	1,149E-4	-1,024	1,192E-4	-1,027	1,202E-4
-1,017	1,031E-4	-1,021	1,119E-4	-1,02	1,166E-4	-1,018	1,212E-4	-1,022	1,219E-4
-1,013	1,07E-4	-1,016	1,13E-4	-1,015	1,202E-4	-1,013	1,245E-4	-1,017	1,255E-4
-1,007	1,087E-4	-1,011	1,173E-4	-1,01	1,22E-4	-1,009	1,265E-4	-1,012	1,273E-4
-1,003	1,126E-4	-1,006	1,185E-4	-1,005	1,256E-4	-1,003	1,299E-4	-1,007	1,309E-4
-0,998	1,143E-4	-1,001	1,228E-4	-1	1,274E-4	-0,999	1,32E-4	-1,002	1,326E-4
-0,992	1,183E-4	-0,996	1,241E-4	-0,995	1,312E-4	-0,993	1,354E-4	-0,997	1,363E-4
-0,988	1,201E-4	-0,991	1,284E-4	-0,99	1,33E-4	-0,988	1,375E-4	-0,992	1,381E-4
-0,982	1,241E-4	-0,986	1,296E-4	-0,985	1,368E-4	-0,984	1,41E-4	-0,987	1,418E-4
-0,977	1,259E-4	-0,981	1,341E-4	-0,98	1,386E-4	-0,978	1,432E-4	-0,982	1,436E-4
-0,972	1,3E-4	-0,976	1,353E-4	-0,975	1,425E-4	-0,974	1,467E-4	-0,977	1,474E-4
-0,967	1,318E-4	-0,971	1,398E-4	-0,97	1,444E-4	-0,968	1,489E-4	-0,972	1,493E-4
-0,963	1,36E-4	-0,966	1,412E-4	-0,965	1,483E-4	-0,963	1,525E-4	-0,967	1,531E-4
-0,957	1,378E-4	-0,961	1,457E-4	-0,96	1,502E-4	-0,959	1,547E-4	-0,962	1,551E-4
-0,952	1,42E-4	-0,956	1,471E-4	-0,955	1,542E-4	-0,953	1,583E-4	-0,957	1,589E-4
-0,947	1,439E-4	-0,951	1,517E-4	-0,95	1,562E-4	-0,948	1,606E-4	-0,952	1,609E-4
-0,942	1,481E-4	-0,946	1,531E-4	-0,945	1,602E-4	-0,943	1,643E-4	-0,947	1,648E-4
-0,938	1,5E-4	-0,941	1,577E-4	-0,94	1,622E-4	-0,938	1,667E-4	-0,942	1,669E-4
-0,933	1,544E-4	-0,936	1,592E-4	-0,935	1,663E-4	-0,934	1,704E-4	-0,937	1,708E-4
-0,927	1,563E-4	-0,931	1,639E-4	-0,93	1,684E-4	-0,929	1,729E-4	-0,932	1,729E-4
-0,923	1,607E-4	-0,926	1,654E-4	-0,925	1,725E-4	-0,923	1,766E-4	-0,927	1,769E-4
-0,917	1,627E-4	-0,921	1,702E-4	-0,92	1,746E-4	-0,919	1,791E-4	-0,922	1,791E-4
-0,912	1,671E-4	-0,916	1,718E-4	-0,915	1,788E-4	-0,913	1,829E-4	-0,917	1,831E-4
-0,908	1,691E-4	-0,911	1,766E-4	-0,91	1,81E-4	-0,909	1,854E-4	-0,912	1,853E-4
-0,902	1,736E-4	-0,906	1,782E-4	-0,905	1,852E-4	-0,903	1,892E-4	-0,907	1,894E-4
-0,898	1,756E-4	-0,901	1,83E-4	-0,9	1,874E-4	-0,898	1,918E-4	-0,902	1,916E-4
-0,892	1,803E-4	-0,896	1,847E-4	-0,895	1,917E-4	-0,894	1,956E-4	-0,897	1,957E-4
-0,887	1,823E-4	-0,891	1,896E-4	-0,89	1,939E-4	-0,888	1,983E-4	-0,892	1,98E-4
-0,882	1,87E-4	-0,886	1,913E-4	-0,885	1,983E-4	-0,883	2,022E-4	-0,887	2,022E-4
-0,877	1,89E-4	-0,881	1,963E-4	-0,88	2,006E-4	-0,878	2,049E-4	-0,882	2,045E-4
-0,872	1,938E-4	-0,876	1,981E-4	-0,875	2,05E-4	-0,873	2,088E-4	-0,877	2,087E-4
-0,867	1,958E-4	-0,871	2,03E-4	-0,87	2,073E-4	-0,868	2,116E-4	-0,872	2,111E-4
-0,862	2,007E-4	-0,866	2,049E-4	-0,865	2,118E-4	-0,863	2,155E-4	-0,867	2,153E-4
-0,858	2,027E-4	-0,861	2,099E-4	-0,86	2,141E-4	-0,858	2,183E-4	-0,862	2,177E-4
-0,852	2,076E-4	-0,856	2,118E-4	-0,855	2,186E-4	-0,854	2,223E-4	-0,857	2,22E-4
-0,847	2,098E-4	-0,851	2,169E-4	-0,85	2,21E-4	-0,848	2,252E-4	-0,852	2,244E-4
-0,842	2,147E-4	-0,846	2,188E-4	-0,845	2,256E-4	-0,844	2,292E-4	-0,847	2,287E-4
-0,837	2,169E-4	-0,841	2,24E-4	-0,84	2,28E-4	-0,838	2,321E-4	-0,842	2,312E-4
-0,833	2,219E-4	-0,836	2,259E-4	-0,835	2,327E-4	-0,833	2,361E-4	-0,837	2,355E-4
-0,827	2,242E-4	-0,831	2,312E-4	-0,83	2,351E-4	-0,829	2,391E-4	-0,832	2,38E-4
-0,822	2,292E-4	-0,826	2,332E-4	-0,825	2,398E-4	-0,823	2,432E-4	-0,827	2,424E-4
-0,817	2,315E-4	-0,821	2,384E-4	-0,82	2,423E-4	-0,818	2,462E-4	-0,822	2,45E-4
-0,812	2,367E-4	-0,816	2,405E-4	-0,815	2,471E-4	-0,813	2,503E-4	-0,817	2,494E-4
-0,807	2,39E-4	-0,811	2,458E-4	-0,81	2,496E-4	-0,808	2,534E-4	-0,812	2,52E-4
-0,802	2,443E-4	-0,806	2,48E-4	-0,805	2,544E-4	-0,803	2,575E-4	-0,807	2,564E-4
-0,797	2,466E-4	-0,801	2,534E-4	-0,8	2,57E-4	-0,798	2,606E-4	-0,802	2,591E-4
-0,792	2,519E-4	-0,796	2,556E-4	-0,795	2,619E-4	-0,793	2,648E-4	-0,797	2,635E-4
-0,787	2,543E-4	-0,791	2,61E-4	-0,79	2,645E-4	-0,788	2,68E-4	-0,792	2,662E-4
-0,782	2,597E-4	-0,786	2,633E-4	-0,785	2,694E-4	-0,783	2,722E-4	-0,787	2,708E-4
-0,777	2,621E-4	-0,781	2,688E-4	-0,78	2,721E-4	-0,779	2,754E-4	-0,782	2,735E-4
-0,772	2,677E-4	-0,776	2,711E-4	-0,775	2,771E-4	-0,773	2,797E-4	-0,777	2,78E-4
-0,767	2,701E-4	-0,771	2,767E-4	-0,77	2,798E-4	-0,768	2,83E-4	-0,772	2,808E-4
-0,762	2,757E-4	-0,766	2,791E-4	-0,765	2,849E-4	-0,764	2,872E-4	-0,767	2,854E-4
-0,757	2,782E-4	-0,761	2,847E-4	-0,76	2,877E-4	-0,758	2,906E-4	-0,762	2,882E-4
-0,752	2,838E-4	-0,756	2,871E-4	-0,755	2,928E-4	-0,753	2,949E-4	-0,757	2,929E-4
-0,747	2,864E-4	-0,751	2,928E-4	-0,75	2,956E-4	-0,748	2,983E-4	-0,752	2,957E-4
-0,742	2,921E-4	-0,746	2,953E-4	-0,745	3,007E-4	-0,743	3,026E-4	-0,747	3,004E-4
-0,737	2,946E-4	-0,741	3,01E-4	-0,74	3,035E-4	-0,738	3,061E-4	-0,742	3,033E-4
-0,732	3,004E-4	-0,736	3,035E-4	-0,735	3,087E-4	-0,733	3,105E-4	-0,737	3,08E-4
-0,727	3,03E-4	-0,731	3,093E-4	-0,73	3,116E-4	-0,728	3,139E-4	-0,732	3,109E-4
-0,722	3,087E-4	-0,726	3,118E-4	-0,725	3,168E-4	-0,723	3,183E-4	-0,727	3,156E-4
-0,717	3,113E-4	-0,721	3,176E-4	-0,72	3,196E-4	-0,718	3,217E-4	-0,722	3,185E-4
-0,712	3,171E-4	-0,716	3,201E-4	-0,715	3,249E-4	-0,713	3,261E-4	-0,717	3,232E-4
-0,707	3,197E-4	-0,711	3,259E-4	-0,71	3,277E-4	-0,708	3,296E-4	-0,712	3,261E-4
-0,702	3,255E-4	-0,706	3,284E-4	-0,705	3,329E-4	-0,703	3,339E-4	-0,707	3,308E-4
-0,697	3,28E-4	-0,701	3,342E-4	-0,7	3,358E-4	-0,698	3,374E-4	-0,702	3,337E-4
-0,692	3,337E-4	-0,696	3,366E-4	-0,695	3,41E-4	-0,693	3,417E-4	-0,697	3,384E-4
-0,687	3,362E-4	-0,691	3,424E-4	-0,69	3,437E-4	-0,688	3,451E-4	-0,692	3,413E-4
-0,682	3,419E-4	-0,686	3,448E-4	-0,685	3,489E-4	-0,683	3,493E-4	-0,687	3,459E-4
-0,677	3,443E-4	-0,681	3,505E-4	-0,68	3,516E-4	-0,678	3,527E-4	-0,682	3,487E-4
-0,672	3,499E-4	-0,676	3,528E-4	-0,675	3,567E-4	-0,673	3,568E-4	-0,677	3,533E-4
-0,667	3,521E-4	-0,671	3,584E-4	-0,67	3,592E-4	-0,668	3,601E-4	-0,672	3,56E-4
-0,662	3,577E-4	-0,666	3,607E-4	-0,665	3,642E-4	-0,663	3,641E-4	-0,667	3,605E-4
-0,657	3,597E-4	-0,661	3,661E-4	-0,659	3,666E-4	-0,658	3,673E-4	-0,662	3,63E-4
-0,652	3,651E-4	-0,656	3,682E-4	-0,655	3,715E-4	-0,653	3,712E-4	-0,657	3,674E-4
-0,647	3,67E-4	-0,651	3,735E-4	-0,65	3,738E-4	-0,648	3,742E-4	-0,652	3,699E-4
-0,642	3,722E-4	-0,646	3,754E-4	-0,645	3,785E-4	-0,643	3,779E-4	-0,647	3,741E-4
-0,637	3,739E-4	-0,641	3,805E-4	-0,64	3,806E-4	-0,638	3,807E-4	-0,642	3,763E-4
-0,632	3,789E-4	-0,636	3,823E-4	-0,634	3,851E-4	-0,633	3,842E-4	-0,637	3,804E-4
-0,627	3,803E-4	-0,631	3,872E-4	-0,63	3,87E-4	-0,628	3,869E-4	-0,632	3,825E-4
-0,622	3,851E-4	-0,626	3,887E-4	-0,625	3,913E-4	-0,623	3,901E-4	-0,627	3,863E-4
-0,617	3,863E-4	-0,621	3,933E-4	-0,62	3,929E-4	-0,618	3,925E-4	-0,622	3,882E-4
-0,612	3,908E-4	-0,616	3,946E-4	-0,615	3,97E-4	-0,613	3,956E-4	-0,617	3,918E-4
-0,607	3,917E-4	-0,611	3,99E-4	-0,61	3,983E-4	-0,608	3,978E-4	-0,612	3,934E-4
-0,602	3,96E-4	-0,606	4E-4	-0,605	4,022E-4	-0,603	4,005E-4	-0,607	3,968E-4
-0,597	3,966E-4	-0,601	4,041E-4	-0,6	4,033E-4	-0,598	4,025E-4	-0,602	3,982E-4
-0,592	4,007E-4	-0,596	4,048E-4	-0,594	4,068E-4	-0,593	4,05E-4	-0,597	4,012E-4
-0,587	4,01E-4	-0,591	4,087E-4	-0,59	4,077E-4	-0,588	4,066E-4	-0,592	4,024E-4
-0,582	4,048E-4	-0,586	4,091E-4	-0,585	4,109E-4	-0,583	4,088E-4	-0,587	4,052E-4
-0,577	4,049E-4	-0,581	4,127E-4	-0,58	4,115E-4	-0,578	4,103E-4	-0,582	4,061E-4
-0,572	4,084E-4	-0,576	4,129E-4	-0,575	4,145E-4	-0,573	4,122E-4	-0,577	4,087E-4
-0,567	4,082E-4	-0,571	4,162E-4	-0,569	4,148E-4	-0,568	4,134E-4	-0,572	4,093E-4
-0,562	4,115E-4	-0,566	4,161E-4	-0,565	4,175E-4	-0,563	4,15E-4	-0,567	4,116E-4
-0,557	4,111E-4	-0,561	4,191E-4	-0,56	4,175E-4	-0,558	4,16E-4	-0,562	4,119E-4
-0,552	4,141E-4	-0,556	4,188E-4	-0,555	4,2E-4	-0,553	4,173E-4	-0,557	4,139E-4
-0,547	4,135E-4	-0,551	4,215E-4	-0,55	4,197E-4	-0,548	4,18E-4	-0,552	4,14E-4
-0,542	4,162E-4	-0,546	4,209E-4	-0,545	4,219E-4	-0,543	4,191E-4	-0,547	4,158E-4
-0,537	4,153E-4	-0,541	4,234E-4	-0,54	4,214E-4	-0,538	4,195E-4	-0,542	4,156E-4
-0,532	4,178E-4	-0,536	4,225E-4	-0,535	4,234E-4	-0,533	4,203E-4	-0,537	4,171E-4
-0,527	4,167E-4	-0,531	4,248E-4	-0,529	4,225E-4	-0,528	4,205E-4	-0,532	4,167E-4
-0,522	4,19E-4	-0,526	4,236E-4	-0,525	4,243E-4	-0,523	4,21E-4	-0,527	4,179E-4
-0,517	4,176E-4	-0,521	4,257E-4	-0,52	4,232E-4	-0,518	4,21E-4	-0,522	4,173E-4
-0,512	4,197E-4	-0,516	4,243E-4	-0,515	4,247E-4	-0,513	4,213E-4	-0,517	4,183E-4
-0,507	4,18E-4	-0,511	4,26E-4	-0,51	4,234E-4	-0,508	4,21E-4	-0,512	4,174E-4
-0,502	4,199E-4	-0,506	4,244E-4	-0,504	4,247E-4	-0,503	4,211E-4	-0,507	4,182E-4
-0,497	4,18E-4	-0,501	4,259E-4	-0,5	4,231E-4	-0,498	4,205E-4	-0,502	4,17E-4
-0,492	4,196E-4	-0,496	4,241E-4	-0,494	4,241E-4	-0,493	4,204E-4	-0,497	4,176E-4
-0,487	4,174E-4	-0,491	4,254E-4	-0,489	4,223E-4	-0,488	4,196E-4	-0,492	4,162E-4
-0,482	4,188E-4	-0,486	4,232E-4	-0,484	4,232E-4	-0,483	4,193E-4	-0,487	4,165E-4
-0,477	4,164E-4	-0,481	4,243E-4	-0,479	4,211E-4	-0,478	4,183E-4	-0,482	4,15E-4
-0,472	4,175E-4	-0,476	4,22E-4	-0,474	4,217E-4	-0,473	4,177E-4	-0,477	4,151E-4
-0,467	4,149E-4	-0,471	4,228E-4	-0,469	4,194E-4	-0,468	4,165E-4	-0,472	4,133E-4
-0,462	4,158E-4	-0,466	4,202E-4	-0,464	4,198E-4	-0,463	4,157E-4	-0,467	4,132E-4
-0,457	4,129E-4	-0,461	4,208E-4	-0,459	4,174E-4	-0,458	4,144E-4	-0,462	4,113E-4
-0,452	4,135E-4	-0,456	4,18E-4	-0,454	4,176E-4	-0,453	4,134E-4	-0,457	4,11E-4
-0,447	4,104E-4	-0,451	4,184E-4	-0,449	4,149E-4	-0,448	4,119E-4	-0,452	4,089E-4
-0,442	4,109E-4	-0,446	4,154E-4	-0,444	4,149E-4	-0,443	4,107E-4	-0,447	4,085E-4
-0,437	4,075E-4	-0,441	4,156E-4	-0,439	4,12E-4	-0,438	4,09E-4	-0,442	4,062E-4
-0,432	4,078E-4	-0,436	4,124E-4	-0,434	4,119E-4	-0,433	4,077E-4	-0,437	4,057E-4
-0,427	4,043E-4	-0,431	4,124E-4	-0,429	4,089E-4	-0,428	4,059E-4	-0,432	4,032E-4
-0,422	4,044E-4	-0,426	4,091E-4	-0,424	4,086E-4	-0,423	4,043E-4	-0,427	4,025E-4
-0,417	4,006E-4	-0,421	4,089E-4	-0,419	4,054E-4	-0,418	4,024E-4	-0,422	4E-4
-0,412	4,006E-4	-0,416	4,054E-4	-0,414	4,049E-4	-0,413	4,008E-4	-0,417	3,991E-4
-0,407	3,967E-4	-0,411	4,051E-4	-0,409	4,016E-4	-0,408	3,987E-4	-0,412	3,965E-4
-0,402	3,965E-4	-0,406	4,015E-4	-0,404	4,01E-4	-0,403	3,97E-4	-0,407	3,955E-4
-0,397	3,925E-4	-0,401	4,01E-4	-0,399	3,976E-4	-0,398	3,948E-4	-0,402	3,928E-4
-0,392	3,922E-4	-0,396	3,972E-4	-0,394	3,969E-4	-0,393	3,929E-4	-0,397	3,917E-4
-0,387	3,88E-4	-0,391	3,967E-4	-0,389	3,934E-4	-0,388	3,908E-4	-0,392	3,889E-4
-0,382	3,877E-4	-0,386	3,928E-4	-0,384	3,926E-4	-0,383	3,888E-4	-0,387	3,878E-4
-0,377	3,835E-4	-0,381	3,922E-4	-0,379	3,89E-4	-0,378	3,866E-4	-0,382	3,849E-4
-0,372	3,831E-4	-0,376	3,882E-4	-0,374	3,882E-4	-0,373	3,846E-4	-0,377	3,837E-4
-0,367	3,788E-4	-0,371	3,875E-4	-0,369	3,845E-4	-0,368	3,823E-4	-0,372	3,808E-4
-0,362	3,784E-4	-0,366	3,836E-4	-0,364	3,837E-4	-0,363	3,802E-4	-0,367	3,796E-4
-0,357	3,742E-4	-0,361	3,828E-4	-0,359	3,8E-4	-0,358	3,779E-4	-0,362	3,766E-4
-0,352	3,738E-4	-0,356	3,789E-4	-0,354	3,791E-4	-0,353	3,758E-4	-0,357	3,754E-4
-0,347	3,696E-4	-0,351	3,781E-4	-0,349	3,754E-4	-0,348	3,735E-4	-0,352	3,724E-4
-0,342	3,692E-4	-0,346	3,742E-4	-0,344	3,746E-4	-0,343	3,714E-4	-0,347	3,712E-4
-0,337	3,65E-4	-0,341	3,735E-4	-0,339	3,708E-4	-0,338	3,691E-4	-0,342	3,682E-4
-0,332	3,647E-4	-0,336	3,695E-4	-0,334	3,7E-4	-0,333	3,67E-4	-0,337	3,67E-4
-0,327	3,606E-4	-0,331	3,688E-4	-0,329	3,663E-4	-0,328	3,648E-4	-0,332	3,64E-4
-0,322	3,604E-4	-0,326	3,65E-4	-0,324	3,655E-4	-0,323	3,627E-4	-0,327	3,628E-4
-0,317	3,563E-4	-0,321	3,643E-4	-0,319	3,618E-4	-0,318	3,605E-4	-0,322	3,599E-4
-0,312	3,562E-4	-0,316	3,605E-4	-0,314	3,611E-4	-0,313	3,585E-4	-0,317	3,588E-4
-0,307	3,522E-4	-0,311	3,599E-4	-0,309	3,575E-4	-0,308	3,564E-4	-0,312	3,558E-4
-0,302	3,522E-4	-0,306	3,562E-4	-0,304	3,569E-4	-0,303	3,544E-4	-0,307	3,547E-4
-0,297	3,483E-4	-0,301	3,557E-4	-0,299	3,533E-4	-0,298	3,523E-4	-0,302	3,519E-4
-0,292	3,484E-4	-0,296	3,52E-4	-0,294	3,528E-4	-0,293	3,503E-4	-0,297	3,508E-4
-0,287	3,446E-4	-0,291	3,516E-4	-0,289	3,493E-4	-0,288	3,484E-4	-0,292	3,48E-4
-0,282	3,447E-4	-0,286	3,48E-4	-0,284	3,488E-4	-0,283	3,465E-4	-0,287	3,47E-4
-0,277	3,41E-4	-0,281	3,477E-4	-0,279	3,454E-4	-0,278	3,446E-4	-0,281	3,443E-4
-0,272	3,413E-4	-0,276	3,442E-4	-0,274	3,45E-4	-0,273	3,427E-4	-0,277	3,434E-4
-0,267	3,377E-4	-0,271	3,44E-4	-0,269	3,416E-4	-0,268	3,409E-4	-0,272	3,407E-4
-0,262	3,381E-4	-0,266	3,406E-4	-0,264	3,413E-4	-0,263	3,392E-4	-0,267	3,399E-4
-0,257	3,346E-4	-0,261	3,405E-4	-0,259	3,381E-4	-0,258	3,374E-4	-0,262	3,372E-4
-0,252	3,35E-4	-0,255	3,372E-4	-0,254	3,379E-4	-0,253	3,357E-4	-0,257	3,365E-4
-0,247	3,316E-4	-0,25	3,371E-4	-0,249	3,347E-4	-0,248	3,341E-4	-0,251	3,339E-4
-0,242	3,322E-4	-0,246	3,339E-4	-0,244	3,345E-4	-0,243	3,325E-4	-0,247	3,332E-4
-0,237	3,288E-4	-0,241	3,339E-4	-0,239	3,315E-4	-0,238	3,309E-4	-0,242	3,307E-4
-0,232	3,294E-4	-0,236	3,308E-4	-0,234	3,314E-4	-0,233	3,293E-4	-0,237	3,301E-4
-0,227	3,261E-4	-0,231	3,309E-4	-0,229	3,284E-4	-0,228	3,279E-4	-0,232	3,277E-4
-0,222	3,269E-4	-0,226	3,279E-4	-0,224	3,284E-4	-0,223	3,263E-4	-0,227	3,271E-4
-0,217	3,236E-4	-0,221	3,281E-4	-0,219	3,254E-4	-0,218	3,249E-4	-0,221	3,247E-4
-0,212	3,244E-4	-0,216	3,251E-4	-0,214	3,255E-4	-0,213	3,235E-4	-0,217	3,242E-4
-0,207	3,212E-4	-0,211	3,253E-4	-0,209	3,227E-4	-0,208	3,221E-4	-0,212	3,219E-4
-0,202	3,221E-4	-0,206	3,224E-4	-0,204	3,228E-4	-0,203	3,207E-4	-0,207	3,215E-4
-0,197	3,19E-4	-0,201	3,228E-4	-0,199	3,2E-4	-0,198	3,195E-4	-0,202	3,192E-4
-0,192	3,199E-4	-0,195	3,199E-4	-0,194	3,202E-4	-0,193	3,181E-4	-0,197	3,188E-4
-0,187	3,168E-4	-0,191	3,203E-4	-0,189	3,175E-4	-0,188	3,17E-4	-0,191	3,167E-4
-0,182	3,178E-4	-0,186	3,176E-4	-0,184	3,177E-4	-0,183	3,156E-4	-0,187	3,163E-4
-0,177	3,148E-4	-0,181	3,18E-4	-0,179	3,151E-4	-0,178	3,145E-4	-0,181	3,142E-4
-0,172	3,158E-4	-0,176	3,153E-4	-0,174	3,154E-4	-0,173	3,133E-4	-0,177	3,139E-4
-0,167	3,128E-4	-0,171	3,158E-4	-0,169	3,128E-4	-0,168	3,122E-4	-0,172	3,118E-4
-0,162	3,138E-4	-0,165	3,131E-4	-0,164	3,132E-4	-0,163	3,11E-4	-0,167	3,116E-4
-0,157	3,109E-4	-0,161	3,137E-4	-0,159	3,106E-4	-0,158	3,1E-4	-0,161	3,096E-4
-0,152	3,12E-4	-0,156	3,111E-4	-0,154	3,111E-4	-0,153	3,088E-4	-0,156	3,094E-4
-0,147	3,091E-4	-0,151	3,117E-4	-0,149	3,085E-4	-0,148	3,079E-4	-0,151	3,074E-4
-0,142	3,103E-4	-0,146	3,091E-4	-0,144	3,091E-4	-0,143	3,068E-4	-0,147	3,073E-4
-0,137	3,074E-4	-0,141	3,098E-4	-0,139	3,065E-4	-0,138	3,059E-4	-0,141	3,054E-4
-0,132	3,087E-4	-0,135	3,073E-4	-0,134	3,071E-4	-0,133	3,048E-4	-0,137	3,053E-4
-0,127	3,058E-4	-0,13	3,08E-4	-0,129	3,047E-4	-0,128	3,04E-4	-0,132	3,034E-4
-0,122	3,071E-4	-0,125	3,055E-4	-0,124	3,053E-4	-0,123	3,03E-4	-0,126	3,034E-4
-0,117	3,044E-4	-0,121	3,063E-4	-0,119	3,029E-4	-0,118	3,023E-4	-0,121	3,015E-4
-0,112	3,057E-4	-0,116	3,039E-4	-0,114	3,036E-4	-0,113	3,012E-4	-0,117	3,015E-4
-0,107	3,029E-4	-0,111	3,047E-4	-0,109	3,013E-4	-0,108	3,006E-4	-0,111	2,997E-4
-0,102	3,043E-4	-0,105	3,024E-4	-0,104	3,021E-4	-0,103	2,996E-4	-0,107	2,998E-4
-0,097	3,016E-4	-0,1	3,033E-4	-0,099	2,998E-4	-0,098	2,99E-4	-0,102	2,981E-4
-0,092	3,03E-4	-0,095	3,01E-4	-0,094	3,006E-4	-0,093	2,98E-4	-0,096	2,982E-4
-0,087	3,004E-4	-0,091	3,019E-4	-0,089	2,983E-4	-0,088	2,975E-4	-0,091	2,965E-4
-0,082	3,019E-4	-0,086	2,997E-4	-0,084	2,992E-4	-0,083	2,966E-4	-0,086	2,967E-4
-0,077	2,993E-4	-0,081	3,006E-4	-0,079	2,97E-4	-0,078	2,961E-4	-0,081	2,95E-4
-0,072	3,008E-4	-0,076	2,984E-4	-0,074	2,979E-4	-0,073	2,952E-4	-0,077	2,952E-4
-0,067	2,982E-4	-0,07	2,994E-4	-0,069	2,957E-4	-0,068	2,948E-4	-0,072	2,936E-4
-0,062	2,998E-4	-0,065	2,973E-4	-0,064	2,967E-4	-0,063	2,94E-4	-0,066	2,939E-4
-0,057	2,973E-4	-0,061	2,984E-4	-0,059	2,946E-4	-0,058	2,937E-4	-0,061	2,923E-4
-0,052	2,989E-4	-0,055	2,963E-4	-0,054	2,956E-4	-0,053	2,928E-4	-0,056	2,926E-4
-0,047	2,965E-4	-0,051	2,974E-4	-0,049	2,936E-4	-0,048	2,926E-4	-0,051	2,911E-4
-0,042	2,981E-4	-0,045	2,954E-4	-0,044	2,947E-4	-0,043	2,918E-4	-0,046	2,915E-4
-0,037	2,957E-4	-0,04	2,966E-4	-0,039	2,927E-4	-0,038	2,916E-4	-0,041	2,9E-4
-0,032	2,975E-4	-0,035	2,946E-4	-0,034	2,938E-4	-0,033	2,909E-4	-0,036	2,905E-4
-0,027	2,951E-4	-0,03	2,958E-4	-0,029	2,919E-4	-0,028	2,907E-4	-0,031	2,89E-4
-0,022	2,969E-4	-0,025	2,939E-4	-0,024	2,931E-4	-0,023	2,901E-4	-0,026	2,896E-4
-0,017	2,946E-4	-0,02	2,952E-4	-0,019	2,912E-4	-0,018	2,9E-4	-0,021	2,882E-4
-0,012	2,964E-4	-0,015	2,933E-4	-0,014	2,924E-4	-0,013	2,894E-4	-0,016	2,887E-4
-0,00681	2,941E-4	-0,01	2,946E-4	-0,00917	2,906E-4	-0,00783	2,894E-4	-0,011	2,874E-4
-0,00181	2,96E-4	-0,00549	2,928E-4	-0,00417	2,919E-4	-0,00283	2,888E-4	-0,00649	2,88E-4
0,00319	2,937E-4	-4,944E-4	2,942E-4	8,27E-4	2,901E-4	0,00216	2,888E-4	-0,00148	2,868E-4
0,00819	2,956E-4	0,0045	2,924E-4	0,00583	2,915E-4	0,00717	2,883E-4	0,00351	2,874E-4
0,013	2,934E-4	0,0095	2,939E-4	0,011	2,897E-4	0,012	2,884E-4	0,00851	2,862E-4
0,018	2,953E-4	0,015	2,921E-4	0,016	2,911E-4	0,017	2,879E-4	0,014	2,87E-4
0,023	2,932E-4	0,019	2,936E-4	0,021	2,895E-4	0,022	2,881E-4	0,019	2,858E-4
0,028	2,952E-4	0,024	2,919E-4	0,026	2,909E-4	0,027	2,877E-4	0,024	2,866E-4
0,033	2,93E-4	0,029	2,934E-4	0,031	2,893E-4	0,032	2,879E-4	0,029	2,855E-4
0,038	2,951E-4	0,034	2,918E-4	0,036	2,908E-4	0,037	2,875E-4	0,033	2,863E-4
0,043	2,93E-4	0,039	2,933E-4	0,041	2,892E-4	0,042	2,878E-4	0,039	2,853E-4
0,048	2,95E-4	0,044	2,918E-4	0,046	2,907E-4	0,047	2,874E-4	0,043	2,862E-4
0,053	2,929E-4	0,049	2,934E-4	0,051	2,892E-4	0,052	2,878E-4	0,048	2,852E-4
0,058	2,95E-4	0,055	2,918E-4	0,056	2,908E-4	0,057	2,874E-4	0,054	2,861E-4
0,063	2,93E-4	0,06	2,934E-4	0,061	2,893E-4	0,062	2,879E-4	0,059	2,852E-4
0,068	2,951E-4	0,065	2,919E-4	0,066	2,909E-4	0,067	2,876E-4	0,064	2,862E-4
0,073	2,931E-4	0,07	2,936E-4	0,071	2,895E-4	0,072	2,881E-4	0,069	2,852E-4
0,078	2,952E-4	0,075	2,921E-4	0,076	2,911E-4	0,077	2,878E-4	0,074	2,863E-4
0,083	2,932E-4	0,079	2,938E-4	0,081	2,897E-4	0,082	2,883E-4	0,079	2,855E-4
0,088	2,954E-4	0,085	2,923E-4	0,086	2,914E-4	0,087	2,881E-4	0,084	2,865E-4
0,093	2,934E-4	0,09	2,94E-4	0,091	2,9E-4	0,092	2,886E-4	0,089	2,857E-4
0,098	2,956E-4	0,095	2,926E-4	0,096	2,918E-4	0,097	2,884E-4	0,094	2,869E-4
0,103	2,936E-4	0,1	2,944E-4	0,101	2,904E-4	0,102	2,891E-4	0,099	2,861E-4
0,108	2,959E-4	0,105	2,93E-4	0,106	2,922E-4	0,107	2,888E-4	0,104	2,873E-4
0,113	2,939E-4	0,11	2,947E-4	0,111	2,909E-4	0,112	2,895E-4	0,109	2,865E-4
0,118	2,962E-4	0,115	2,934E-4	0,116	2,927E-4	0,117	2,894E-4	0,114	2,878E-4
0,123	2,943E-4	0,12	2,952E-4	0,121	2,914E-4	0,122	2,901E-4	0,119	2,87E-4
0,128	2,965E-4	0,125	2,938E-4	0,126	2,932E-4	0,127	2,899E-4	0,124	2,883E-4
0,133	2,946E-4	0,13	2,956E-4	0,131	2,919E-4	0,132	2,907E-4	0,129	2,876E-4
0,138	2,969E-4	0,135	2,943E-4	0,136	2,938E-4	0,137	2,905E-4	0,134	2,889E-4
0,143	2,95E-4	0,14	2,961E-4	0,141	2,925E-4	0,142	2,913E-4	0,139	2,883E-4
0,148	2,973E-4	0,145	2,948E-4	0,146	2,944E-4	0,147	2,912E-4	0,144	2,896E-4
0,153	2,955E-4	0,15	2,967E-4	0,151	2,932E-4	0,152	2,92E-4	0,149	2,889E-4
0,158	2,978E-4	0,155	2,954E-4	0,156	2,95E-4	0,157	2,919E-4	0,154	2,903E-4
0,163	2,959E-4	0,16	2,972E-4	0,161	2,938E-4	0,162	2,928E-4	0,159	2,897E-4
0,168	2,983E-4	0,165	2,96E-4	0,166	2,957E-4	0,167	2,927E-4	0,164	2,911E-4
0,173	2,964E-4	0,17	2,978E-4	0,171	2,946E-4	0,172	2,935E-4	0,169	2,905E-4
0,178	2,988E-4	0,175	2,966E-4	0,176	2,965E-4	0,177	2,935E-4	0,174	2,919E-4
0,183	2,97E-4	0,18	2,985E-4	0,181	2,953E-4	0,182	2,944E-4	0,179	2,914E-4
0,188	2,993E-4	0,185	2,973E-4	0,186	2,972E-4	0,187	2,943E-4	0,184	2,928E-4
0,193	2,975E-4	0,19	2,991E-4	0,191	2,961E-4	0,192	2,953E-4	0,189	2,922E-4
0,198	2,999E-4	0,195	2,979E-4	0,196	2,98E-4	0,197	2,952E-4	0,194	2,936E-4
0,203	2,981E-4	0,2	2,998E-4	0,201	2,969E-4	0,202	2,961E-4	0,199	2,932E-4
0,208	3,005E-4	0,205	2,986E-4	0,206	2,988E-4	0,207	2,961E-4	0,204	2,946E-4
0,213	2,988E-4	0,21	3,006E-4	0,211	2,977E-4	0,212	2,97E-4	0,209	2,941E-4
0,218	3,012E-4	0,215	2,994E-4	0,216	2,997E-4	0,217	2,97E-4	0,214	2,956E-4
0,223	2,994E-4	0,22	3,013E-4	0,221	2,986E-4	0,222	2,98E-4	0,219	2,951E-4
0,228	3,019E-4	0,225	3,002E-4	0,226	3,006E-4	0,227	2,979E-4	0,224	2,965E-4
0,233	3,002E-4	0,23	3,021E-4	0,231	2,995E-4	0,232	2,99E-4	0,229	2,961E-4
0,238	3,026E-4	0,235	3,01E-4	0,236	3,015E-4	0,237	2,989E-4	0,234	2,975E-4
0,243	3,009E-4	0,24	3,029E-4	0,241	3,004E-4	0,242	3E-4	0,239	2,971E-4
0,248	3,034E-4	0,245	3,018E-4	0,246	3,024E-4	0,247	2,999E-4	0,244	2,986E-4
0,253	3,017E-4	0,25	3,038E-4	0,251	3,013E-4	0,252	3,01E-4	0,249	2,981E-4
0,258	3,042E-4	0,255	3,027E-4	0,256	3,033E-4	0,257	3,009E-4	0,254	2,997E-4
0,263	3,026E-4	0,26	3,046E-4	0,261	3,023E-4	0,262	3,02E-4	0,259	2,992E-4
0,268	3,051E-4	0,265	3,036E-4	0,266	3,044E-4	0,267	3,02E-4	0,264	3,008E-4
0,273	3,034E-4	0,27	3,055E-4	0,271	3,033E-4	0,272	3,031E-4	0,269	3,003E-4
0,278	3,06E-4	0,275	3,045E-4	0,276	3,054E-4	0,277	3,03E-4	0,274	3,019E-4
0,283	3,044E-4	0,28	3,065E-4	0,281	3,043E-4	0,282	3,042E-4	0,279	3,015E-4
0,288	3,069E-4	0,285	3,055E-4	0,286	3,064E-4	0,287	3,041E-4	0,284	3,03E-4
0,293	3,053E-4	0,29	3,075E-4	0,291	3,054E-4	0,292	3,053E-4	0,289	3,026E-4
0,298	3,079E-4	0,295	3,065E-4	0,296	3,075E-4	0,297	3,053E-4	0,294	3,042E-4
0,298	2,935E-4	0,3	3,085E-4	0,301	3,064E-4	0,299	3,041E-4	0,299	3,038E-4
0,293	2,438E-4	0,297	2,803E-4	0,296	2,672E-4	0,295	2,515E-4	0,298	2,89E-4
0,288	1,962E-4	0,292	2,318E-4	0,291	2,174E-4	0,289	2,054E-4	0,293	2,367E-4
0,283	1,578E-4	0,287	1,862E-4	0,286	1,763E-4	0,284	1,636E-4	0,288	1,926E-4
0,278	1,197E-4	0,282	1,485E-4	0,281	1,368E-4	0,28	1,275E-4	0,283	1,518E-4
0,273	8,945E-5	0,277	1,12E-4	0,276	1,045E-4	0,275	9,409E-5	0,278	1,172E-4
0,268	5,835E-5	0,272	8,218E-5	0,271	7,26E-5	0,27	6,531E-5	0,273	8,453E-5
0,263	3,434E-5	0,267	5,252E-5	0,266	4,684E-5	0,264	3,827E-5	0,268	5,704E-5
0,258	8,707E-6	0,262	2,864E-5	0,261	2,073E-5	0,259	1,511E-5	0,263	3,048E-5
0,253	-1,051E-5	0,257	4,276E-6	0,256	3,784E-8	0,255	-7,04E-6	0,258	8,414E-6
0,249	-3,184E-5	0,252	-1,494E-5	0,251	-2,149E-5	0,25	-2,58E-5	0,253	-1,339E-5
0,243	-4,721E-5	0,247	-3,515E-5	0,246	-3,813E-5	0,245	-4,403E-5	0,248	-3,119E-5
0,238	-6,519E-5	0,242	-5,066E-5	0,241	-5,618E-5	0,24	-5,939E-5	0,243	-4,926E-5
0,233	-7,748E-5	0,237	-6,76E-5	0,236	-6,958E-5	0,234	-7,449E-5	0,238	-6,369E-5
0,228	-9,259E-5	0,232	-8,011E-5	0,231	-8,466E-5	0,229	-8,694E-5	0,233	-7,864E-5
0,223	-1,024E-4	0,227	-9,427E-5	0,226	-9,543E-5	0,225	-9,952E-5	0,228	-9,036E-5
0,218	-1,153E-4	0,222	-1,044E-4	0,221	-1,082E-4	0,219	-1,097E-4	0,223	-1,029E-4
0,213	-1,23E-4	0,217	-1,164E-4	0,216	-1,169E-4	0,215	-1,203E-4	0,218	-1,124E-4
0,208	-1,341E-4	0,212	-1,245E-4	0,211	-1,277E-4	0,21	-1,286E-4	0,213	-1,229E-4
0,203	-1,402E-4	0,207	-1,347E-4	0,206	-1,347E-4	0,204	-1,375E-4	0,208	-1,306E-4
0,198	-1,497E-4	0,202	-1,413E-4	0,201	-1,44E-4	0,199	-1,443E-4	0,203	-1,396E-4
0,193	-1,545E-4	0,197	-1,501E-4	0,196	-1,496E-4	0,194	-1,519E-4	0,198	-1,459E-4
0,188	-1,629E-4	0,192	-1,553E-4	0,191	-1,576E-4	0,189	-1,576E-4	0,193	-1,535E-4
0,183	-1,666E-4	0,187	-1,63E-4	0,186	-1,621E-4	0,185	-1,64E-4	0,188	-1,587E-4
0,178	-1,74E-4	0,182	-1,672E-4	0,181	-1,691E-4	0,179	-1,687E-4	0,183	-1,653E-4
0,173	-1,768E-4	0,177	-1,738E-4	0,176	-1,727E-4	0,174	-1,743E-4	0,178	-1,694E-4
0,168	-1,834E-4	0,172	-1,772E-4	0,171	-1,789E-4	0,169	-1,781E-4	0,173	-1,752E-4
0,163	-1,855E-4	0,167	-1,831E-4	0,166	-1,817E-4	0,164	-1,831E-4	0,168	-1,786E-4
0,158	-1,915E-4	0,162	-1,858E-4	0,161	-1,872E-4	0,159	-1,862E-4	0,163	-1,837E-4
0,153	-1,931E-4	0,157	-1,911E-4	0,156	-1,895E-4	0,154	-1,906E-4	0,158	-1,865E-4
0,148	-1,985E-4	0,152	-1,932E-4	0,151	-1,945E-4	0,149	-1,932E-4	0,153	-1,909E-4
0,143	-1,996E-4	0,147	-1,98E-4	0,146	-1,962E-4	0,144	-1,971E-4	0,148	-1,932E-4
0,138	-2,046E-4	0,142	-1,996E-4	0,141	-2,007E-4	0,139	-1,993E-4	0,143	-1,973E-4
0,133	-2,053E-4	0,137	-2,04E-4	0,136	-2,021E-4	0,134	-2,029E-4	0,138	-1,991E-4
0,128	-2,1E-4	0,132	-2,053E-4	0,131	-2,062E-4	0,129	-2,047E-4	0,133	-2,028E-4
0,123	-2,104E-4	0,127	-2,093E-4	0,126	-2,072E-4	0,124	-2,079E-4	0,128	-2,043E-4
0,118	-2,148E-4	0,122	-2,103E-4	0,121	-2,111E-4	0,119	-2,094E-4	0,123	-2,077E-4
0,113	-2,149E-4	0,117	-2,14E-4	0,116	-2,118E-4	0,114	-2,123E-4	0,118	-2,089E-4
0,108	-2,191E-4	0,112	-2,148E-4	0,111	-2,154E-4	0,109	-2,136E-4	0,113	-2,12E-4
0,103	-2,19E-4	0,107	-2,182E-4	0,106	-2,159E-4	0,104	-2,163E-4	0,108	-2,13E-4
0,098	-2,229E-4	0,102	-2,188E-4	0,101	-2,193E-4	0,099	-2,174E-4	0,103	-2,159E-4
0,093	-2,227E-4	0,097	-2,22E-4	0,096	-2,196E-4	0,094	-2,199E-4	0,098	-2,167E-4
0,088	-2,264E-4	0,092	-2,224E-4	0,091	-2,228E-4	0,089	-2,208E-4	0,093	-2,194E-4
0,083	-2,26E-4	0,087	-2,254E-4	0,086	-2,229E-4	0,084	-2,231E-4	0,088	-2,2E-4
0,078	-2,296E-4	0,082	-2,256E-4	0,081	-2,26E-4	0,079	-2,239E-4	0,083	-2,225E-4
0,073	-2,291E-4	0,077	-2,285E-4	0,076	-2,26E-4	0,074	-2,261E-4	0,078	-2,23E-4
0,068	-2,326E-4	0,072	-2,286E-4	0,071	-2,289E-4	0,069	-2,267E-4	0,073	-2,254E-4
0,063	-2,319E-4	0,067	-2,314E-4	0,066	-2,288E-4	0,064	-2,288E-4	0,068	-2,257E-4
0,058	-2,353E-4	0,062	-2,314E-4	0,061	-2,315E-4	0,059	-2,292E-4	0,063	-2,28E-4
0,053	-2,345E-4	0,057	-2,34E-4	0,056	-2,313E-4	0,054	-2,312E-4	0,058	-2,282E-4
0,048	-2,378E-4	0,052	-2,339E-4	0,051	-2,339E-4	0,049	-2,316E-4	0,053	-2,303E-4
0,043	-2,369E-4	0,047	-2,365E-4	0,046	-2,336E-4	0,044	-2,335E-4	0,048	-2,304E-4
0,038	-2,401E-4	0,042	-2,362E-4	0,041	-2,362E-4	0,039	-2,337E-4	0,043	-2,325E-4
0,033	-2,392E-4	0,037	-2,386E-4	0,036	-2,357E-4	0,034	-2,355E-4	0,038	-2,325E-4
0,028	-2,423E-4	0,032	-2,383E-4	0,031	-2,383E-4	0,029	-2,357E-4	0,033	-2,344E-4
0,023	-2,412E-4	0,027	-2,407E-4	0,026	-2,377E-4	0,024	-2,374E-4	0,028	-2,344E-4
0,018	-2,443E-4	0,022	-2,403E-4	0,021	-2,401E-4	0,019	-2,375E-4	0,023	-2,362E-4
0,013	-2,432E-4	0,017	-2,426E-4	0,016	-2,395E-4	0,014	-2,391E-4	0,018	-2,361E-4
0,00843	-2,461E-4	0,012	-2,422E-4	0,011	-2,419E-4	0,00946	-2,391E-4	0,013	-2,379E-4
0,00343	-2,449E-4	0,00712	-2,443E-4	0,00579	-2,411E-4	0,00446	-2,407E-4	0,00811	-2,376E-4
--	--	0,00212	-2,438E-4	7,843E-4	-2,434E-4	--	--	0,00311	-2,393E-4
