# Supplementary material for: Datasets of EQCM-controlled deposition and cycling of thin polypyrrole films in acetonitrile electrolyte solution
Source: Data Brief. 2020 Feb 29;29:105360. doi: 10.1016/j.dib.2020.105360 (PMC7068637; doi:10.1016/j.dib.2020.105360)
Supplement: Multimedia component 10 [file mmc10.txt]

Raw data for Fig.3a_dm-vs-E
E (V)	dm (g)	E (V) dm (g) E (V) dm (g) E (V) dm (g) E (V)	dm (g)
0,07	-1,984E-8	0,073	-4,364E-7	0,07	-5,157E-7	0,068	-5,554E-7	0,071	-5,951E-7
0,065	-1,984E-8	0,068	-3,967E-7	0,065	-4,761E-7	0,063	-5,554E-7	0,066	-5,951E-7
0,06	-3,968E-8	0,063	-3,967E-7	0,06	-4,761E-7	0,058	-5,356E-7	0,061	-5,951E-7
0,055	-3,968E-8	0,058	-3,769E-7	0,055	-4,761E-7	0,053	-5,356E-7	0,056	-5,951E-7
0,05	-3,968E-8	0,053	-3,967E-7	0,05	-4,761E-7	0,048	-5,356E-7	0,051	-5,753E-7
0,045	-5,951E-8	0,048	-3,967E-7	0,045	-4,562E-7	0,043	-5,157E-7	0,046	-5,753E-7
0,04	-5,951E-8	0,043	-3,967E-7	0,04	-4,562E-7	0,038	-5,157E-7	0,041	-5,753E-7
0,035	-7,935E-8	0,038	-3,571E-7	0,035	-4,562E-7	0,033	-5,157E-7	0,036	-5,753E-7
0,03	-9,918E-8	0,033	-3,571E-7	0,03	-4,562E-7	0,028	-5,356E-7	0,031	-5,753E-7
0,025	-9,918E-8	0,028	-3,769E-7	0,025	-4,761E-7	0,023	-5,356E-7	0,026	-5,753E-7
0,02	-9,918E-8	0,023	-3,967E-7	0,02	-4,562E-7	0,018	-5,356E-7	0,021	-5,753E-7
0,015	-1,19E-7	0,018	-3,769E-7	0,015	-4,959E-7	0,013	-5,356E-7	0,016	-5,753E-7
0,00982	-1,19E-7	0,013	-3,769E-7	0,01	-4,959E-7	0,00828	-5,554E-7	0,011	-5,753E-7
0,00483	-1,587E-7	0,00767	-3,967E-7	0,00548	-4,959E-7	0,00328	-5,554E-7	0,00608	-5,951E-7
-1,678E-4	-1,587E-7	0,00268	-4,166E-7	4,852E-4	-4,959E-7	-0,00171	-5,554E-7	0,00107	-6,149E-7
-0,00517	-1,785E-7	-0,00232	-4,166E-7	-0,00451	-5,157E-7	-0,00671	-5,554E-7	-0,00392	-6,149E-7
-0,01	-1,785E-7	-0,00732	-4,166E-7	-0,00951	-5,157E-7	-0,012	-5,753E-7	-0,00892	-6,149E-7
-0,015	-1,984E-7	-0,012	-4,364E-7	-0,015	-5,356E-7	-0,017	-5,753E-7	-0,014	-6,149E-7
-0,02	-1,984E-7	-0,017	-4,364E-7	-0,02	-5,356E-7	-0,022	-5,951E-7	-0,019	-6,348E-7
-0,025	-2,38E-7	-0,022	-4,364E-7	-0,024	-5,554E-7	-0,027	-5,951E-7	-0,024	-6,546E-7
-0,03	-2,38E-7	-0,027	-4,562E-7	-0,029	-5,554E-7	-0,032	-6,348E-7	-0,029	-6,744E-7
-0,035	-2,777E-7	-0,032	-4,761E-7	-0,034	-5,753E-7	-0,037	-6,348E-7	-0,034	-6,744E-7
-0,04	-2,777E-7	-0,037	-4,761E-7	-0,039	-5,951E-7	-0,042	-6,546E-7	-0,039	-6,943E-7
-0,045	-2,975E-7	-0,042	-5,157E-7	-0,044	-5,951E-7	-0,047	-6,546E-7	-0,044	-6,943E-7
-0,05	-2,975E-7	-0,047	-5,157E-7	-0,049	-6,149E-7	-0,052	-6,943E-7	-0,049	-7,141E-7
-0,055	-3,372E-7	-0,052	-5,356E-7	-0,055	-6,348E-7	-0,057	-6,943E-7	-0,054	-7,141E-7
-0,06	-3,372E-7	-0,057	-5,356E-7	-0,06	-6,546E-7	-0,062	-7,141E-7	-0,059	-7,538E-7
-0,065	-3,967E-7	-0,062	-5,753E-7	-0,065	-6,546E-7	-0,067	-7,141E-7	-0,064	-7,538E-7
-0,07	-3,967E-7	-0,067	-5,753E-7	-0,07	-6,744E-7	-0,072	-7,339E-7	-0,069	-7,736E-7
-0,075	-4,166E-7	-0,072	-5,753E-7	-0,075	-6,744E-7	-0,077	-7,538E-7	-0,074	-7,736E-7
-0,08	-4,166E-7	-0,077	-5,951E-7	-0,079	-6,943E-7	-0,082	-7,736E-7	-0,079	-8,133E-7
-0,085	-4,364E-7	-0,082	-6,149E-7	-0,085	-7,141E-7	-0,087	-7,736E-7	-0,084	-8,133E-7
-0,09	-4,364E-7	-0,087	-6,149E-7	-0,09	-7,141E-7	-0,092	-8,133E-7	-0,089	-8,331E-7
-0,095	-4,959E-7	-0,092	-6,546E-7	-0,094	-7,339E-7	-0,097	-8,133E-7	-0,094	-8,331E-7
-0,1	-4,959E-7	-0,097	-6,546E-7	-0,1	-7,538E-7	-0,102	-8,331E-7	-0,099	-8,728E-7
-0,105	-5,356E-7	-0,102	-6,943E-7	-0,104	-7,736E-7	-0,107	-8,331E-7	-0,104	-8,53E-7
-0,11	-5,157E-7	-0,107	-6,943E-7	-0,109	-8,133E-7	-0,112	-8,728E-7	-0,109	-9,125E-7
-0,115	-5,753E-7	-0,112	-7,141E-7	-0,115	-8,133E-7	-0,117	-8,728E-7	-0,114	-9,125E-7
-0,12	-5,554E-7	-0,117	-7,141E-7	-0,12	-8,331E-7	-0,122	-9,125E-7	-0,119	-9,323E-7
-0,125	-6,149E-7	-0,122	-7,538E-7	-0,125	-8,331E-7	-0,127	-9,125E-7	-0,124	-9,323E-7
-0,13	-6,149E-7	-0,127	-7,538E-7	-0,129	-8,53E-7	-0,132	-9,323E-7	-0,129	-9,72E-7
-0,135	-6,348E-7	-0,132	-8,133E-7	-0,134	-8,728E-7	-0,137	-9,323E-7	-0,134	-9,72E-7
-0,14	-6,348E-7	-0,137	-8,133E-7	-0,139	-9,125E-7	-0,142	-9,72E-7	-0,139	-1,012E-6
-0,145	-6,744E-7	-0,142	-8,331E-7	-0,145	-9,125E-7	-0,147	-9,72E-7	-0,144	-1,012E-6
-0,15	-6,744E-7	-0,147	-8,331E-7	-0,15	-9,323E-7	-0,152	-1,012E-6	-0,149	-1,051E-6
-0,155	-7,141E-7	-0,152	-8,728E-7	-0,155	-9,323E-7	-0,157	-1,012E-6	-0,154	-1,051E-6
-0,16	-7,141E-7	-0,157	-8,728E-7	-0,159	-9,918E-7	-0,162	-1,051E-6	-0,159	-1,071E-6
-0,165	-7,736E-7	-0,162	-9,125E-7	-0,164	-9,72E-7	-0,167	-1,051E-6	-0,164	-1,071E-6
-0,17	-7,736E-7	-0,167	-9,125E-7	-0,169	-1,012E-6	-0,172	-1,071E-6	-0,169	-1,111E-6
-0,175	-8,133E-7	-0,172	-9,323E-7	-0,174	-1,012E-6	-0,177	-1,071E-6	-0,174	-1,111E-6
-0,18	-8,133E-7	-0,177	-9,323E-7	-0,179	-1,071E-6	-0,182	-1,131E-6	-0,179	-1,151E-6
-0,185	-8,53E-7	-0,182	-9,72E-7	-0,184	-1,071E-6	-0,187	-1,131E-6	-0,184	-1,151E-6
-0,19	-8,53E-7	-0,187	-9,72E-7	-0,189	-1,091E-6	-0,192	-1,17E-6	-0,189	-1,19E-6
-0,195	-8,926E-7	-0,192	-1,012E-6	-0,194	-1,091E-6	-0,197	-1,17E-6	-0,194	-1,19E-6
-0,2	-9,125E-7	-0,197	-1,031E-6	-0,199	-1,131E-6	-0,202	-1,21E-6	-0,199	-1,23E-6
-0,205	-9,323E-7	-0,202	-1,051E-6	-0,204	-1,131E-6	-0,207	-1,21E-6	-0,204	-1,23E-6
-0,21	-9,521E-7	-0,207	-1,051E-6	-0,209	-1,17E-6	-0,212	-1,25E-6	-0,209	-1,289E-6
-0,215	-9,72E-7	-0,212	-1,091E-6	-0,214	-1,17E-6	-0,217	-1,25E-6	-0,214	-1,27E-6
-0,22	-9,918E-7	-0,217	-1,091E-6	-0,219	-1,21E-6	-0,222	-1,309E-6	-0,219	-1,309E-6
-0,225	-1,012E-6	-0,222	-1,131E-6	-0,224	-1,21E-6	-0,227	-1,289E-6	-0,224	-1,309E-6
-0,23	-1,031E-6	-0,227	-1,131E-6	-0,229	-1,25E-6	-0,232	-1,349E-6	-0,229	-1,349E-6
-0,235	-1,051E-6	-0,232	-1,17E-6	-0,234	-1,25E-6	-0,237	-1,329E-6	-0,234	-1,349E-6
-0,24	-1,091E-6	-0,237	-1,17E-6	-0,239	-1,289E-6	-0,242	-1,369E-6	-0,239	-1,408E-6
-0,245	-1,091E-6	-0,242	-1,21E-6	-0,244	-1,289E-6	-0,247	-1,369E-6	-0,244	-1,389E-6
-0,25	-1,131E-6	-0,247	-1,21E-6	-0,249	-1,329E-6	-0,252	-1,408E-6	-0,249	-1,448E-6
-0,255	-1,131E-6	-0,252	-1,27E-6	-0,254	-1,329E-6	-0,257	-1,428E-6	-0,254	-1,428E-6
-0,26	-1,19E-6	-0,257	-1,27E-6	-0,259	-1,369E-6	-0,262	-1,448E-6	-0,259	-1,488E-6
-0,265	-1,19E-6	-0,262	-1,309E-6	-0,264	-1,369E-6	-0,267	-1,448E-6	-0,264	-1,468E-6
-0,27	-1,23E-6	-0,267	-1,309E-6	-0,269	-1,408E-6	-0,272	-1,488E-6	-0,269	-1,527E-6
-0,275	-1,23E-6	-0,272	-1,349E-6	-0,274	-1,408E-6	-0,277	-1,488E-6	-0,274	-1,527E-6
-0,28	-1,289E-6	-0,277	-1,349E-6	-0,279	-1,468E-6	-0,282	-1,527E-6	-0,279	-1,567E-6
-0,285	-1,289E-6	-0,282	-1,408E-6	-0,284	-1,468E-6	-0,287	-1,527E-6	-0,284	-1,567E-6
-0,29	-1,329E-6	-0,287	-1,389E-6	-0,289	-1,508E-6	-0,292	-1,567E-6	-0,289	-1,607E-6
-0,295	-1,329E-6	-0,292	-1,448E-6	-0,294	-1,527E-6	-0,297	-1,607E-6	-0,294	-1,607E-6
-0,3	-1,369E-6	-0,297	-1,448E-6	-0,299	-1,547E-6	-0,302	-1,607E-6	-0,299	-1,666E-6
-0,305	-1,369E-6	-0,302	-1,488E-6	-0,304	-1,547E-6	-0,307	-1,627E-6	-0,304	-1,666E-6
-0,31	-1,428E-6	-0,307	-1,488E-6	-0,309	-1,587E-6	-0,312	-1,666E-6	-0,309	-1,726E-6
-0,315	-1,428E-6	-0,312	-1,527E-6	-0,314	-1,607E-6	-0,317	-1,686E-6	-0,314	-1,706E-6
-0,32	-1,468E-6	-0,317	-1,527E-6	-0,319	-1,646E-6	-0,322	-1,706E-6	-0,319	-1,746E-6
-0,325	-1,468E-6	-0,322	-1,567E-6	-0,324	-1,646E-6	-0,327	-1,726E-6	-0,324	-1,746E-6
-0,33	-1,508E-6	-0,327	-1,567E-6	-0,329	-1,686E-6	-0,332	-1,746E-6	-0,329	-1,785E-6
-0,335	-1,508E-6	-0,332	-1,607E-6	-0,334	-1,686E-6	-0,337	-1,765E-6	-0,334	-1,785E-6
-0,34	-1,567E-6	-0,337	-1,607E-6	-0,339	-1,746E-6	-0,342	-1,785E-6	-0,339	-1,845E-6
-0,345	-1,567E-6	-0,342	-1,686E-6	-0,344	-1,746E-6	-0,347	-1,805E-6	-0,344	-1,845E-6
-0,35	-1,607E-6	-0,347	-1,686E-6	-0,349	-1,785E-6	-0,352	-1,825E-6	-0,349	-1,904E-6
-0,355	-1,627E-6	-0,352	-1,726E-6	-0,354	-1,785E-6	-0,357	-1,865E-6	-0,354	-1,884E-6
-0,36	-1,686E-6	-0,357	-1,726E-6	-0,359	-1,825E-6	-0,362	-1,884E-6	-0,359	-1,944E-6
-0,365	-1,686E-6	-0,362	-1,765E-6	-0,364	-1,825E-6	-0,367	-1,904E-6	-0,364	-1,944E-6
-0,37	-1,726E-6	-0,367	-1,765E-6	-0,369	-1,884E-6	-0,372	-1,924E-6	-0,369	-1,984E-6
-0,375	-1,726E-6	-0,372	-1,805E-6	-0,374	-1,884E-6	-0,377	-1,944E-6	-0,374	-1,984E-6
-0,38	-1,785E-6	-0,377	-1,805E-6	-0,379	-1,924E-6	-0,382	-1,964E-6	-0,379	-2,043E-6
-0,385	-1,785E-6	-0,382	-1,884E-6	-0,384	-1,924E-6	-0,387	-2,023E-6	-0,384	-2,043E-6
-0,39	-1,825E-6	-0,387	-1,884E-6	-0,389	-1,984E-6	-0,392	-2,023E-6	-0,389	-2,103E-6
-0,395	-1,825E-6	-0,392	-1,924E-6	-0,394	-2,003E-6	-0,397	-2,063E-6	-0,394	-2,103E-6
-0,4	-1,884E-6	-0,397	-1,924E-6	-0,399	-2,043E-6	-0,402	-2,063E-6	-0,399	-2,142E-6
-0,405	-1,884E-6	-0,402	-1,964E-6	-0,404	-2,043E-6	-0,407	-2,122E-6	-0,404	-2,142E-6
-0,41	-1,944E-6	-0,407	-1,964E-6	-0,409	-2,103E-6	-0,412	-2,122E-6	-0,409	-2,202E-6
-0,415	-1,944E-6	-0,412	-2,003E-6	-0,414	-2,103E-6	-0,417	-2,182E-6	-0,414	-2,202E-6
-0,42	-2,003E-6	-0,417	-2,023E-6	-0,419	-2,142E-6	-0,422	-2,182E-6	-0,419	-2,261E-6
-0,425	-2,003E-6	-0,422	-2,063E-6	-0,424	-2,142E-6	-0,427	-2,242E-6	-0,424	-2,261E-6
-0,43	-2,043E-6	-0,427	-2,083E-6	-0,429	-2,202E-6	-0,432	-2,242E-6	-0,429	-2,301E-6
-0,435	-2,043E-6	-0,432	-2,103E-6	-0,434	-2,202E-6	-0,437	-2,281E-6	-0,434	-2,301E-6
-0,44	-2,103E-6	-0,437	-2,122E-6	-0,439	-2,242E-6	-0,442	-2,281E-6	-0,439	-2,361E-6
-0,445	-2,103E-6	-0,442	-2,162E-6	-0,444	-2,242E-6	-0,447	-2,341E-6	-0,444	-2,361E-6
-0,45	-2,162E-6	-0,447	-2,182E-6	-0,449	-2,301E-6	-0,452	-2,341E-6	-0,449	-2,4E-6
-0,455	-2,162E-6	-0,452	-2,202E-6	-0,454	-2,301E-6	-0,457	-2,4E-6	-0,454	-2,4E-6
-0,46	-2,202E-6	-0,457	-2,242E-6	-0,459	-2,361E-6	-0,462	-2,38E-6	-0,459	-2,46E-6
-0,465	-2,202E-6	-0,462	-2,261E-6	-0,464	-2,361E-6	-0,467	-2,44E-6	-0,464	-2,46E-6
-0,47	-2,281E-6	-0,467	-2,301E-6	-0,469	-2,4E-6	-0,472	-2,44E-6	-0,469	-2,519E-6
-0,475	-2,261E-6	-0,472	-2,321E-6	-0,474	-2,4E-6	-0,477	-2,499E-6	-0,474	-2,519E-6
-0,48	-2,321E-6	-0,477	-2,361E-6	-0,479	-2,48E-6	-0,482	-2,499E-6	-0,479	-2,599E-6
-0,485	-2,321E-6	-0,482	-2,361E-6	-0,484	-2,48E-6	-0,487	-2,559E-6	-0,484	-2,599E-6
-0,49	-2,38E-6	-0,487	-2,4E-6	-0,489	-2,519E-6	-0,492	-2,559E-6	-0,489	-2,638E-6
-0,495	-2,38E-6	-0,492	-2,42E-6	-0,494	-2,519E-6	-0,497	-2,618E-6	-0,494	-2,638E-6
-0,5	-2,44E-6	-0,497	-2,46E-6	-0,499	-2,599E-6	-0,502	-2,618E-6	-0,499	-2,698E-6
-0,505	-2,44E-6	-0,503	-2,46E-6	-0,505	-2,599E-6	-0,507	-2,678E-6	-0,504	-2,698E-6
-0,511	-2,499E-6	-0,508	-2,519E-6	-0,51	-2,658E-6	-0,512	-2,678E-6	-0,509	-2,757E-6
-0,515	-2,499E-6	-0,513	-2,519E-6	-0,515	-2,658E-6	-0,517	-2,737E-6	-0,514	-2,757E-6
-0,52	-2,559E-6	-0,518	-2,579E-6	-0,52	-2,698E-6	-0,522	-2,737E-6	-0,519	-2,817E-6
-0,526	-2,559E-6	-0,522	-2,599E-6	-0,525	-2,698E-6	-0,527	-2,777E-6	-0,524	-2,817E-6
-0,53	-2,618E-6	-0,528	-2,638E-6	-0,53	-2,757E-6	-0,532	-2,777E-6	-0,529	-2,856E-6
-0,536	-2,618E-6	-0,533	-2,638E-6	-0,535	-2,757E-6	-0,537	-2,856E-6	-0,534	-2,856E-6
-0,54	-2,678E-6	-0,538	-2,698E-6	-0,54	-2,817E-6	-0,542	-2,837E-6	-0,539	-2,916E-6
-0,545	-2,678E-6	-0,543	-2,698E-6	-0,545	-2,837E-6	-0,547	-2,896E-6	-0,544	-2,916E-6
-0,55	-2,737E-6	-0,547	-2,757E-6	-0,55	-2,876E-6	-0,552	-2,896E-6	-0,549	-2,975E-6
-0,555	-2,737E-6	-0,553	-2,757E-6	-0,555	-2,876E-6	-0,557	-2,975E-6	-0,554	-2,975E-6
-0,56	-2,797E-6	-0,558	-2,817E-6	-0,56	-2,936E-6	-0,562	-2,975E-6	-0,559	-3,015E-6
-0,565	-2,797E-6	-0,562	-2,817E-6	-0,565	-2,936E-6	-0,567	-3,015E-6	-0,564	-3,035E-6
-0,57	-2,856E-6	-0,568	-2,876E-6	-0,57	-2,975E-6	-0,572	-3,015E-6	-0,569	-3,075E-6
-0,575	-2,856E-6	-0,573	-2,876E-6	-0,575	-2,975E-6	-0,577	-3,094E-6	-0,574	-3,114E-6
-0,58	-2,916E-6	-0,578	-2,936E-6	-0,58	-3,035E-6	-0,582	-3,094E-6	-0,579	-3,134E-6
-0,585	-2,916E-6	-0,583	-2,936E-6	-0,585	-3,035E-6	-0,587	-3,134E-6	-0,584	-3,154E-6
-0,591	-2,975E-6	-0,588	-2,995E-6	-0,59	-3,114E-6	-0,592	-3,134E-6	-0,589	-3,194E-6
-0,595	-2,975E-6	-0,593	-2,995E-6	-0,595	-3,114E-6	-0,597	-3,194E-6	-0,594	-3,214E-6
-0,601	-3,035E-6	-0,598	-3,055E-6	-0,6	-3,174E-6	-0,602	-3,194E-6	-0,599	-3,233E-6
-0,605	-3,035E-6	-0,603	-3,055E-6	-0,605	-3,174E-6	-0,607	-3,253E-6	-0,604	-3,273E-6
-0,61	-3,114E-6	-0,608	-3,114E-6	-0,61	-3,214E-6	-0,612	-3,253E-6	-0,609	-3,293E-6
-0,616	-3,114E-6	-0,612	-3,114E-6	-0,615	-3,214E-6	-0,617	-3,313E-6	-0,614	-3,333E-6
-0,62	-3,174E-6	-0,618	-3,174E-6	-0,62	-3,273E-6	-0,622	-3,313E-6	-0,619	-3,333E-6
-0,625	-3,174E-6	-0,623	-3,174E-6	-0,625	-3,293E-6	-0,627	-3,372E-6	-0,624	-3,372E-6
-0,63	-3,233E-6	-0,627	-3,233E-6	-0,63	-3,333E-6	-0,632	-3,352E-6	-0,629	-3,392E-6
-0,635	-3,233E-6	-0,633	-3,233E-6	-0,635	-3,352E-6	-0,637	-3,412E-6	-0,634	-3,432E-6
-0,64	-3,293E-6	-0,638	-3,293E-6	-0,64	-3,372E-6	-0,642	-3,412E-6	-0,639	-3,432E-6
-0,645	-3,293E-6	-0,642	-3,293E-6	-0,645	-3,392E-6	-0,647	-3,471E-6	-0,644	-3,471E-6
-0,65	-3,372E-6	-0,648	-3,352E-6	-0,65	-3,432E-6	-0,652	-3,452E-6	-0,649	-3,471E-6
-0,655	-3,372E-6	-0,652	-3,352E-6	-0,655	-3,452E-6	-0,657	-3,511E-6	-0,654	-3,531E-6
-0,66	-3,432E-6	-0,658	-3,412E-6	-0,66	-3,471E-6	-0,662	-3,511E-6	-0,659	-3,531E-6
-0,665	-3,432E-6	-0,663	-3,412E-6	-0,665	-3,491E-6	-0,667	-3,551E-6	-0,664	-3,571E-6
-0,67	-3,491E-6	-0,667	-3,452E-6	-0,67	-3,531E-6	-0,672	-3,551E-6	-0,669	-3,571E-6
-0,675	-3,491E-6	-0,673	-3,452E-6	-0,675	-3,551E-6	-0,677	-3,59E-6	-0,674	-3,61E-6
-0,68	-3,551E-6	-0,677	-3,511E-6	-0,68	-3,551E-6	-0,682	-3,59E-6	-0,679	-3,61E-6
-0,685	-3,551E-6	-0,683	-3,511E-6	-0,685	-3,571E-6	-0,687	-3,63E-6	-0,684	-3,65E-6
-0,69	-3,63E-6	-0,688	-3,551E-6	-0,69	-3,59E-6	-0,692	-3,63E-6	-0,689	-3,65E-6
-0,695	-3,63E-6	-0,692	-3,551E-6	-0,695	-3,63E-6	-0,697	-3,67E-6	-0,694	-3,67E-6
-0,7	-3,69E-6	-0,698	-3,59E-6	-0,7	-3,63E-6	-0,702	-3,67E-6	-0,699	-3,67E-6
-0,705	-3,69E-6	-0,703	-3,59E-6	-0,705	-3,65E-6	-0,707	-3,69E-6	-0,704	-3,69E-6
-0,71	-3,749E-6	-0,707	-3,63E-6	-0,71	-3,67E-6	-0,712	-3,67E-6	-0,709	-3,709E-6
-0,715	-3,749E-6	-0,713	-3,63E-6	-0,715	-3,67E-6	-0,717	-3,709E-6	-0,714	-3,709E-6
-0,72	-3,809E-6	-0,717	-3,65E-6	-0,72	-3,67E-6	-0,722	-3,709E-6	-0,719	-3,709E-6
-0,725	-3,809E-6	-0,723	-3,65E-6	-0,725	-3,69E-6	-0,727	-3,709E-6	-0,724	-3,729E-6
-0,73	-3,848E-6	-0,728	-3,67E-6	-0,73	-3,69E-6	-0,732	-3,709E-6	-0,729	-3,729E-6
-0,735	-3,848E-6	-0,732	-3,67E-6	-0,735	-3,709E-6	-0,737	-3,709E-6	-0,734	-3,729E-6
-0,74	-3,888E-6	-0,738	-3,67E-6	-0,74	-3,709E-6	-0,742	-3,709E-6	-0,739	-3,729E-6
-0,746	-3,888E-6	-0,742	-3,67E-6	-0,745	-3,69E-6	-0,747	-3,709E-6	-0,744	-3,729E-6
-0,75	-3,908E-6	-0,748	-3,69E-6	-0,75	-3,69E-6	-0,752	-3,69E-6	-0,749	-3,729E-6
-0,755	-3,908E-6	-0,753	-3,69E-6	-0,755	-3,67E-6	-0,757	-3,69E-6	-0,754	-3,709E-6
-0,76	-3,908E-6	-0,757	-3,67E-6	-0,76	-3,67E-6	-0,762	-3,69E-6	-0,759	-3,709E-6
-0,765	-3,908E-6	-0,763	-3,67E-6	-0,765	-3,67E-6	-0,767	-3,65E-6	-0,764	-3,67E-6
-0,771	-3,908E-6	-0,768	-3,65E-6	-0,77	-3,67E-6	-0,772	-3,65E-6	-0,769	-3,69E-6
-0,775	-3,908E-6	-0,773	-3,65E-6	-0,775	-3,63E-6	-0,777	-3,63E-6	-0,774	-3,65E-6
-0,78	-3,868E-6	-0,778	-3,61E-6	-0,78	-3,63E-6	-0,782	-3,63E-6	-0,779	-3,65E-6
-0,785	-3,848E-6	-0,782	-3,61E-6	-0,785	-3,61E-6	-0,787	-3,59E-6	-0,784	-3,63E-6
-0,79	-3,828E-6	-0,788	-3,571E-6	-0,79	-3,61E-6	-0,792	-3,59E-6	-0,789	-3,63E-6
-0,795	-3,809E-6	-0,793	-3,571E-6	-0,795	-3,551E-6	-0,797	-3,551E-6	-0,794	-3,571E-6
-0,8	-3,769E-6	-0,797	-3,511E-6	-0,8	-3,551E-6	-0,802	-3,551E-6	-0,799	-3,571E-6
-0,805	-3,749E-6	-0,803	-3,511E-6	-0,805	-3,511E-6	-0,807	-3,491E-6	-0,804	-3,511E-6
-0,81	-3,709E-6	-0,807	-3,471E-6	-0,81	-3,511E-6	-0,812	-3,491E-6	-0,809	-3,531E-6
-0,815	-3,65E-6	-0,813	-3,471E-6	-0,815	-3,452E-6	-0,817	-3,432E-6	-0,814	-3,471E-6
-0,82	-3,63E-6	-0,818	-3,412E-6	-0,82	-3,432E-6	-0,822	-3,432E-6	-0,819	-3,471E-6
-0,826	-3,571E-6	-0,823	-3,412E-6	-0,825	-3,412E-6	-0,827	-3,372E-6	-0,824	-3,412E-6
-0,83	-3,531E-6	-0,828	-3,352E-6	-0,83	-3,412E-6	-0,832	-3,372E-6	-0,829	-3,412E-6
-0,835	-3,432E-6	-0,833	-3,352E-6	-0,835	-3,333E-6	-0,837	-3,313E-6	-0,834	-3,333E-6
-0,84	-3,412E-6	-0,838	-3,293E-6	-0,84	-3,333E-6	-0,842	-3,293E-6	-0,839	-3,352E-6
-0,845	-3,313E-6	-0,843	-3,293E-6	-0,845	-3,273E-6	-0,847	-3,253E-6	-0,844	-3,273E-6
-0,851	-3,293E-6	-0,847	-3,253E-6	-0,85	-3,273E-6	-0,852	-3,233E-6	-0,849	-3,293E-6
-0,855	-3,194E-6	-0,853	-3,233E-6	-0,855	-3,214E-6	-0,857	-3,194E-6	-0,854	-3,214E-6
-0,86	-3,194E-6	-0,858	-3,174E-6	-0,86	-3,214E-6	-0,862	-3,174E-6	-0,859	-3,214E-6
-0,865	-3,134E-6	-0,862	-3,174E-6	-0,865	-3,154E-6	-0,867	-3,134E-6	-0,864	-3,154E-6
-0,87	-3,114E-6	-0,868	-3,134E-6	-0,87	-3,154E-6	-0,872	-3,114E-6	-0,869	-3,154E-6
-0,875	-3,035E-6	-0,872	-3,154E-6	-0,875	-3,114E-6	-0,877	-3,094E-6	-0,874	-3,094E-6
-0,88	-3,035E-6	-0,878	-3,094E-6	-0,88	-3,114E-6	-0,882	-3,075E-6	-0,879	-3,094E-6
-0,885	-3,015E-6	-0,883	-3,094E-6	-0,885	-3,075E-6	-0,887	-3,055E-6	-0,884	-3,035E-6
-0,891	-3,015E-6	-0,887	-3,055E-6	-0,89	-3,075E-6	-0,892	-3,035E-6	-0,889	-3,035E-6
-0,895	-2,975E-6	-0,893	-3,055E-6	-0,895	-3,035E-6	-0,897	-3,015E-6	-0,894	-2,975E-6
-0,901	-2,995E-6	-0,898	-3,035E-6	-0,9	-3,035E-6	-0,902	-2,975E-6	-0,899	-2,995E-6
-0,905	-2,975E-6	-0,903	-3,035E-6	-0,905	-2,995E-6	-0,907	-2,975E-6	-0,904	-2,936E-6
-0,91	-2,975E-6	-0,908	-3,015E-6	-0,91	-2,995E-6	-0,912	-2,936E-6	-0,909	-2,956E-6
-0,916	-2,956E-6	-0,913	-3,015E-6	-0,915	-2,975E-6	-0,917	-2,936E-6	-0,914	-2,896E-6
-0,92	-2,956E-6	-0,918	-2,975E-6	-0,92	-2,975E-6	-0,922	-2,916E-6	-0,919	-2,896E-6
-0,925	-2,936E-6	-0,923	-2,975E-6	-0,925	-2,936E-6	-0,927	-2,916E-6	-0,924	-2,856E-6
-0,93	-2,936E-6	-0,928	-2,956E-6	-0,93	-2,936E-6	-0,932	-2,896E-6	-0,929	-2,876E-6
-0,935	-2,916E-6	-0,933	-2,956E-6	-0,935	-2,916E-6	-0,937	-2,896E-6	-0,934	-2,837E-6
-0,94	-2,916E-6	-0,938	-2,956E-6	-0,94	-2,916E-6	-0,942	-2,856E-6	-0,939	-2,837E-6
-0,945	-2,936E-6	-0,942	-2,956E-6	-0,945	-2,896E-6	-0,947	-2,856E-6	-0,944	-2,817E-6
-0,95	-2,936E-6	-0,948	-2,916E-6	-0,95	-2,896E-6	-0,952	-2,837E-6	-0,949	-2,817E-6
-0,955	-2,916E-6	-0,952	-2,916E-6	-0,955	-2,876E-6	-0,957	-2,837E-6	-0,954	-2,797E-6
-0,96	-2,916E-6	-0,958	-2,916E-6	-0,96	-2,876E-6	-0,962	-2,837E-6	-0,959	-2,797E-6
-0,965	-2,916E-6	-0,963	-2,916E-6	-0,965	-2,876E-6	-0,967	-2,837E-6	-0,964	-2,777E-6
-0,97	-2,916E-6	-0,968	-2,916E-6	-0,97	-2,856E-6	-0,972	-2,797E-6	-0,969	-2,777E-6
-0,975	-2,916E-6	-0,973	-2,896E-6	-0,975	-2,876E-6	-0,977	-2,797E-6	-0,974	-2,777E-6
-0,981	-2,916E-6	-0,977	-2,896E-6	-0,98	-2,856E-6	-0,982	-2,777E-6	-0,979	-2,777E-6
-0,985	-2,896E-6	-0,983	-2,896E-6	-0,985	-2,837E-6	-0,987	-2,797E-6	-0,984	-2,737E-6
-0,99	-2,896E-6	-0,988	-2,896E-6	-0,99	-2,837E-6	-0,992	-2,777E-6	-0,989	-2,737E-6
-0,995	-2,896E-6	-0,993	-2,896E-6	-0,995	-2,837E-6	-0,997	-2,777E-6	-0,994	-2,737E-6
-1	-2,896E-6	-0,998	-2,896E-6	-1	-2,837E-6	-1,001	-2,777E-6	-0,999	-2,737E-6
-0,997	-2,896E-6	-1	-2,896E-6	-0,998	-2,817E-6	-0,995	-2,777E-6	-0,998	-2,718E-6
-0,992	-2,896E-6	-0,995	-2,896E-6	-0,993	-2,817E-6	-0,991	-2,757E-6	-0,993	-2,718E-6
-0,987	-2,876E-6	-0,99	-2,896E-6	-0,988	-2,837E-6	-0,985	-2,777E-6	-0,988	-2,718E-6
-0,982	-2,896E-6	-0,985	-2,876E-6	-0,983	-2,837E-6	-0,981	-2,757E-6	-0,983	-2,718E-6
-0,977	-2,896E-6	-0,98	-2,876E-6	-0,978	-2,797E-6	-0,975	-2,757E-6	-0,978	-2,698E-6
-0,972	-2,896E-6	-0,975	-2,876E-6	-0,973	-2,797E-6	-0,97	-2,757E-6	-0,973	-2,698E-6
-0,967	-2,896E-6	-0,97	-2,876E-6	-0,968	-2,797E-6	-0,966	-2,757E-6	-0,968	-2,698E-6
-0,962	-2,896E-6	-0,965	-2,876E-6	-0,963	-2,797E-6	-0,96	-2,757E-6	-0,963	-2,698E-6
-0,957	-2,896E-6	-0,96	-2,856E-6	-0,958	-2,797E-6	-0,956	-2,757E-6	-0,958	-2,698E-6
-0,952	-2,896E-6	-0,955	-2,856E-6	-0,953	-2,797E-6	-0,95	-2,737E-6	-0,953	-2,698E-6
-0,947	-2,896E-6	-0,95	-2,856E-6	-0,948	-2,797E-6	-0,945	-2,757E-6	-0,948	-2,678E-6
-0,942	-2,896E-6	-0,945	-2,856E-6	-0,943	-2,797E-6	-0,94	-2,737E-6	-0,943	-2,678E-6
-0,937	-2,876E-6	-0,94	-2,856E-6	-0,938	-2,797E-6	-0,936	-2,737E-6	-0,938	-2,678E-6
-0,932	-2,876E-6	-0,935	-2,856E-6	-0,933	-2,797E-6	-0,93	-2,737E-6	-0,933	-2,678E-6
-0,927	-2,876E-6	-0,93	-2,856E-6	-0,928	-2,797E-6	-0,926	-2,737E-6	-0,928	-2,678E-6
-0,922	-2,896E-6	-0,925	-2,856E-6	-0,923	-2,777E-6	-0,92	-2,737E-6	-0,923	-2,678E-6
-0,917	-2,896E-6	-0,92	-2,856E-6	-0,918	-2,797E-6	-0,916	-2,737E-6	-0,918	-2,658E-6
-0,912	-2,896E-6	-0,915	-2,856E-6	-0,913	-2,777E-6	-0,911	-2,737E-6	-0,913	-2,658E-6
-0,907	-2,896E-6	-0,91	-2,856E-6	-0,908	-2,797E-6	-0,905	-2,737E-6	-0,908	-2,678E-6
-0,902	-2,896E-6	-0,905	-2,856E-6	-0,903	-2,797E-6	-0,901	-2,718E-6	-0,903	-2,678E-6
-0,897	-2,876E-6	-0,9	-2,856E-6	-0,898	-2,777E-6	-0,895	-2,737E-6	-0,898	-2,658E-6
-0,892	-2,896E-6	-0,895	-2,856E-6	-0,893	-2,777E-6	-0,891	-2,718E-6	-0,893	-2,678E-6
-0,887	-2,896E-6	-0,89	-2,856E-6	-0,888	-2,797E-6	-0,885	-2,718E-6	-0,888	-2,678E-6
-0,882	-2,896E-6	-0,885	-2,856E-6	-0,883	-2,797E-6	-0,88	-2,718E-6	-0,883	-2,658E-6
-0,877	-2,896E-6	-0,88	-2,856E-6	-0,878	-2,777E-6	-0,876	-2,718E-6	-0,878	-2,678E-6
-0,872	-2,896E-6	-0,875	-2,856E-6	-0,872	-2,777E-6	-0,87	-2,718E-6	-0,873	-2,678E-6
-0,867	-2,876E-6	-0,87	-2,856E-6	-0,868	-2,797E-6	-0,865	-2,718E-6	-0,868	-2,658E-6
-0,862	-2,896E-6	-0,865	-2,856E-6	-0,863	-2,777E-6	-0,86	-2,718E-6	-0,863	-2,658E-6
-0,857	-2,876E-6	-0,86	-2,856E-6	-0,858	-2,777E-6	-0,855	-2,718E-6	-0,858	-2,658E-6
-0,852	-2,896E-6	-0,855	-2,856E-6	-0,853	-2,777E-6	-0,851	-2,718E-6	-0,853	-2,658E-6
-0,847	-2,896E-6	-0,85	-2,856E-6	-0,848	-2,777E-6	-0,845	-2,718E-6	-0,848	-2,658E-6
-0,842	-2,896E-6	-0,845	-2,837E-6	-0,843	-2,777E-6	-0,84	-2,718E-6	-0,843	-2,658E-6
-0,837	-2,896E-6	-0,84	-2,837E-6	-0,838	-2,777E-6	-0,836	-2,718E-6	-0,838	-2,678E-6
-0,832	-2,896E-6	-0,835	-2,837E-6	-0,833	-2,777E-6	-0,83	-2,718E-6	-0,833	-2,658E-6
-0,827	-2,876E-6	-0,83	-2,856E-6	-0,828	-2,777E-6	-0,826	-2,718E-6	-0,828	-2,678E-6
-0,822	-2,896E-6	-0,825	-2,856E-6	-0,823	-2,777E-6	-0,821	-2,718E-6	-0,823	-2,658E-6
-0,817	-2,876E-6	-0,82	-2,856E-6	-0,818	-2,777E-6	-0,815	-2,718E-6	-0,818	-2,658E-6
-0,812	-2,896E-6	-0,815	-2,856E-6	-0,813	-2,777E-6	-0,811	-2,718E-6	-0,813	-2,658E-6
-0,807	-2,896E-6	-0,81	-2,856E-6	-0,807	-2,797E-6	-0,805	-2,718E-6	-0,808	-2,658E-6
-0,802	-2,896E-6	-0,805	-2,856E-6	-0,803	-2,777E-6	-0,8	-2,718E-6	-0,803	-2,658E-6
-0,797	-2,896E-6	-0,8	-2,856E-6	-0,798	-2,797E-6	-0,795	-2,718E-6	-0,798	-2,658E-6
-0,792	-2,896E-6	-0,795	-2,856E-6	-0,793	-2,797E-6	-0,79	-2,718E-6	-0,793	-2,658E-6
-0,787	-2,896E-6	-0,79	-2,837E-6	-0,788	-2,797E-6	-0,786	-2,718E-6	-0,788	-2,658E-6
-0,782	-2,896E-6	-0,785	-2,837E-6	-0,782	-2,777E-6	-0,78	-2,718E-6	-0,783	-2,658E-6
-0,777	-2,896E-6	-0,78	-2,856E-6	-0,778	-2,797E-6	-0,775	-2,718E-6	-0,778	-2,658E-6
-0,772	-2,896E-6	-0,775	-2,856E-6	-0,773	-2,777E-6	-0,771	-2,718E-6	-0,773	-2,658E-6
-0,767	-2,896E-6	-0,77	-2,856E-6	-0,768	-2,797E-6	-0,765	-2,718E-6	-0,768	-2,658E-6
-0,762	-2,896E-6	-0,765	-2,856E-6	-0,763	-2,777E-6	-0,76	-2,718E-6	-0,763	-2,658E-6
-0,757	-2,896E-6	-0,76	-2,856E-6	-0,758	-2,797E-6	-0,755	-2,718E-6	-0,758	-2,658E-6
-0,752	-2,896E-6	-0,755	-2,856E-6	-0,753	-2,777E-6	-0,75	-2,718E-6	-0,753	-2,658E-6
-0,747	-2,896E-6	-0,75	-2,856E-6	-0,748	-2,797E-6	-0,746	-2,737E-6	-0,748	-2,658E-6
-0,742	-2,896E-6	-0,745	-2,856E-6	-0,742	-2,777E-6	-0,74	-2,718E-6	-0,743	-2,658E-6
-0,737	-2,896E-6	-0,74	-2,856E-6	-0,738	-2,797E-6	-0,735	-2,737E-6	-0,738	-2,658E-6
-0,732	-2,896E-6	-0,735	-2,856E-6	-0,733	-2,777E-6	-0,73	-2,718E-6	-0,733	-2,678E-6
-0,727	-2,896E-6	-0,73	-2,856E-6	-0,728	-2,797E-6	-0,725	-2,737E-6	-0,728	-2,678E-6
-0,722	-2,896E-6	-0,725	-2,856E-6	-0,723	-2,797E-6	-0,72	-2,737E-6	-0,723	-2,658E-6
-0,717	-2,916E-6	-0,72	-2,856E-6	-0,717	-2,797E-6	-0,715	-2,737E-6	-0,718	-2,658E-6
-0,712	-2,916E-6	-0,715	-2,856E-6	-0,713	-2,797E-6	-0,71	-2,737E-6	-0,713	-2,658E-6
-0,707	-2,916E-6	-0,71	-2,856E-6	-0,708	-2,797E-6	-0,705	-2,737E-6	-0,708	-2,658E-6
-0,702	-2,916E-6	-0,705	-2,856E-6	-0,703	-2,797E-6	-0,7	-2,737E-6	-0,703	-2,698E-6
-0,697	-2,916E-6	-0,7	-2,876E-6	-0,698	-2,797E-6	-0,695	-2,757E-6	-0,698	-2,698E-6
-0,692	-2,916E-6	-0,695	-2,856E-6	-0,693	-2,797E-6	-0,69	-2,757E-6	-0,693	-2,678E-6
-0,687	-2,916E-6	-0,69	-2,876E-6	-0,688	-2,817E-6	-0,685	-2,757E-6	-0,688	-2,678E-6
-0,682	-2,916E-6	-0,685	-2,876E-6	-0,683	-2,817E-6	-0,68	-2,757E-6	-0,683	-2,678E-6
-0,677	-2,936E-6	-0,68	-2,876E-6	-0,677	-2,817E-6	-0,675	-2,757E-6	-0,678	-2,678E-6
-0,672	-2,936E-6	-0,675	-2,876E-6	-0,673	-2,817E-6	-0,67	-2,757E-6	-0,673	-2,698E-6
-0,667	-2,936E-6	-0,67	-2,876E-6	-0,668	-2,817E-6	-0,665	-2,757E-6	-0,668	-2,698E-6
-0,662	-2,936E-6	-0,665	-2,876E-6	-0,663	-2,817E-6	-0,66	-2,757E-6	-0,663	-2,698E-6
-0,657	-2,936E-6	-0,66	-2,896E-6	-0,658	-2,817E-6	-0,655	-2,757E-6	-0,658	-2,698E-6
-0,652	-2,956E-6	-0,655	-2,876E-6	-0,652	-2,817E-6	-0,65	-2,777E-6	-0,653	-2,718E-6
-0,647	-2,936E-6	-0,65	-2,896E-6	-0,648	-2,817E-6	-0,645	-2,777E-6	-0,648	-2,718E-6
-0,642	-2,936E-6	-0,645	-2,896E-6	-0,642	-2,817E-6	-0,64	-2,777E-6	-0,643	-2,718E-6
-0,637	-2,956E-6	-0,64	-2,896E-6	-0,638	-2,837E-6	-0,635	-2,777E-6	-0,638	-2,718E-6
-0,632	-2,956E-6	-0,635	-2,896E-6	-0,633	-2,837E-6	-0,63	-2,777E-6	-0,633	-2,718E-6
-0,627	-2,956E-6	-0,63	-2,896E-6	-0,627	-2,837E-6	-0,625	-2,777E-6	-0,628	-2,718E-6
-0,622	-2,956E-6	-0,625	-2,896E-6	-0,623	-2,856E-6	-0,62	-2,797E-6	-0,623	-2,737E-6
-0,617	-2,956E-6	-0,62	-2,916E-6	-0,618	-2,856E-6	-0,616	-2,797E-6	-0,618	-2,737E-6
-0,612	-2,956E-6	-0,615	-2,916E-6	-0,612	-2,856E-6	-0,61	-2,797E-6	-0,613	-2,757E-6
-0,607	-2,975E-6	-0,61	-2,936E-6	-0,608	-2,876E-6	-0,605	-2,797E-6	-0,608	-2,757E-6
-0,602	-2,975E-6	-0,605	-2,936E-6	-0,603	-2,876E-6	-0,6	-2,817E-6	-0,603	-2,757E-6
-0,597	-2,975E-6	-0,6	-2,936E-6	-0,598	-2,876E-6	-0,595	-2,817E-6	-0,598	-2,757E-6
-0,592	-2,995E-6	-0,595	-2,936E-6	-0,593	-2,876E-6	-0,591	-2,837E-6	-0,593	-2,777E-6
-0,587	-2,995E-6	-0,59	-2,956E-6	-0,587	-2,896E-6	-0,585	-2,837E-6	-0,588	-2,777E-6
-0,582	-3,015E-6	-0,585	-2,936E-6	-0,583	-2,896E-6	-0,58	-2,837E-6	-0,583	-2,777E-6
-0,577	-3,015E-6	-0,58	-2,956E-6	-0,578	-2,896E-6	-0,575	-2,837E-6	-0,578	-2,777E-6
-0,572	-3,015E-6	-0,575	-2,956E-6	-0,573	-2,896E-6	-0,57	-2,856E-6	-0,573	-2,797E-6
-0,567	-3,015E-6	-0,57	-2,995E-6	-0,568	-2,916E-6	-0,565	-2,876E-6	-0,568	-2,797E-6
-0,562	-3,035E-6	-0,565	-2,975E-6	-0,562	-2,916E-6	-0,56	-2,896E-6	-0,563	-2,837E-6
-0,557	-3,035E-6	-0,56	-2,995E-6	-0,558	-2,916E-6	-0,555	-2,896E-6	-0,558	-2,817E-6
-0,552	-3,055E-6	-0,555	-2,975E-6	-0,553	-2,956E-6	-0,55	-2,896E-6	-0,553	-2,856E-6
-0,547	-3,055E-6	-0,55	-3,015E-6	-0,547	-2,956E-6	-0,545	-2,896E-6	-0,548	-2,856E-6
-0,542	-3,075E-6	-0,545	-3,015E-6	-0,543	-2,956E-6	-0,54	-2,916E-6	-0,543	-2,856E-6
-0,537	-3,075E-6	-0,54	-3,035E-6	-0,538	-2,956E-6	-0,535	-2,916E-6	-0,538	-2,856E-6
-0,532	-3,094E-6	-0,535	-3,035E-6	-0,533	-2,995E-6	-0,53	-2,956E-6	-0,533	-2,896E-6
-0,527	-3,094E-6	-0,53	-3,055E-6	-0,528	-2,995E-6	-0,525	-2,956E-6	-0,528	-2,896E-6
-0,522	-3,114E-6	-0,525	-3,035E-6	-0,522	-3,015E-6	-0,52	-2,995E-6	-0,523	-2,916E-6
-0,517	-3,114E-6	-0,52	-3,075E-6	-0,518	-3,015E-6	-0,515	-2,975E-6	-0,518	-2,916E-6
-0,512	-3,134E-6	-0,515	-3,075E-6	-0,513	-3,035E-6	-0,51	-3,015E-6	-0,513	-2,956E-6
-0,507	-3,134E-6	-0,51	-3,114E-6	-0,508	-3,035E-6	-0,505	-3,015E-6	-0,508	-2,956E-6
-0,502	-3,174E-6	-0,505	-3,114E-6	-0,503	-3,055E-6	-0,5	-3,035E-6	-0,503	-2,975E-6
-0,497	-3,154E-6	-0,5	-3,134E-6	-0,497	-3,055E-6	-0,495	-3,035E-6	-0,498	-2,975E-6
-0,492	-3,174E-6	-0,494	-3,134E-6	-0,492	-3,114E-6	-0,49	-3,055E-6	-0,493	-3,015E-6
-0,487	-3,194E-6	-0,489	-3,154E-6	-0,487	-3,114E-6	-0,485	-3,055E-6	-0,488	-3,015E-6
-0,482	-3,214E-6	-0,484	-3,154E-6	-0,482	-3,114E-6	-0,48	-3,075E-6	-0,483	-3,035E-6
-0,477	-3,214E-6	-0,479	-3,194E-6	-0,477	-3,114E-6	-0,475	-3,075E-6	-0,478	-3,035E-6
-0,472	-3,233E-6	-0,474	-3,194E-6	-0,472	-3,154E-6	-0,47	-3,114E-6	-0,473	-3,075E-6
-0,467	-3,214E-6	-0,469	-3,214E-6	-0,467	-3,154E-6	-0,465	-3,134E-6	-0,468	-3,075E-6
-0,462	-3,253E-6	-0,464	-3,214E-6	-0,462	-3,174E-6	-0,46	-3,154E-6	-0,463	-3,114E-6
-0,457	-3,253E-6	-0,459	-3,253E-6	-0,457	-3,194E-6	-0,455	-3,154E-6	-0,458	-3,114E-6
-0,452	-3,273E-6	-0,454	-3,233E-6	-0,452	-3,214E-6	-0,45	-3,174E-6	-0,453	-3,134E-6
-0,447	-3,273E-6	-0,449	-3,253E-6	-0,447	-3,214E-6	-0,445	-3,194E-6	-0,448	-3,134E-6
-0,442	-3,293E-6	-0,444	-3,253E-6	-0,442	-3,253E-6	-0,44	-3,194E-6	-0,443	-3,174E-6
-0,437	-3,293E-6	-0,439	-3,273E-6	-0,437	-3,253E-6	-0,435	-3,214E-6	-0,438	-3,174E-6
-0,432	-3,313E-6	-0,434	-3,273E-6	-0,432	-3,253E-6	-0,43	-3,214E-6	-0,433	-3,194E-6
-0,427	-3,313E-6	-0,429	-3,313E-6	-0,427	-3,273E-6	-0,425	-3,253E-6	-0,428	-3,214E-6
-0,422	-3,313E-6	-0,424	-3,293E-6	-0,422	-3,273E-6	-0,42	-3,253E-6	-0,423	-3,233E-6
-0,417	-3,313E-6	-0,419	-3,313E-6	-0,417	-3,273E-6	-0,415	-3,273E-6	-0,418	-3,233E-6
-0,412	-3,333E-6	-0,414	-3,313E-6	-0,412	-3,293E-6	-0,41	-3,273E-6	-0,413	-3,253E-6
-0,407	-3,313E-6	-0,409	-3,333E-6	-0,407	-3,293E-6	-0,405	-3,293E-6	-0,408	-3,253E-6
-0,402	-3,333E-6	-0,404	-3,313E-6	-0,402	-3,313E-6	-0,4	-3,293E-6	-0,403	-3,273E-6
-0,397	-3,333E-6	-0,399	-3,333E-6	-0,397	-3,313E-6	-0,395	-3,293E-6	-0,398	-3,273E-6
-0,392	-3,313E-6	-0,394	-3,333E-6	-0,392	-3,313E-6	-0,39	-3,293E-6	-0,393	-3,293E-6
-0,387	-3,313E-6	-0,389	-3,333E-6	-0,387	-3,313E-6	-0,385	-3,313E-6	-0,388	-3,293E-6
-0,382	-3,313E-6	-0,384	-3,313E-6	-0,382	-3,333E-6	-0,38	-3,313E-6	-0,383	-3,293E-6
-0,377	-3,313E-6	-0,379	-3,333E-6	-0,377	-3,333E-6	-0,375	-3,313E-6	-0,378	-3,293E-6
-0,372	-3,313E-6	-0,374	-3,333E-6	-0,372	-3,313E-6	-0,37	-3,313E-6	-0,373	-3,313E-6
-0,367	-3,313E-6	-0,369	-3,333E-6	-0,367	-3,313E-6	-0,365	-3,313E-6	-0,368	-3,313E-6
-0,362	-3,293E-6	-0,364	-3,313E-6	-0,362	-3,313E-6	-0,36	-3,313E-6	-0,363	-3,313E-6
-0,357	-3,273E-6	-0,359	-3,313E-6	-0,357	-3,313E-6	-0,355	-3,293E-6	-0,358	-3,313E-6
-0,352	-3,253E-6	-0,354	-3,313E-6	-0,352	-3,293E-6	-0,35	-3,293E-6	-0,353	-3,293E-6
-0,347	-3,253E-6	-0,349	-3,313E-6	-0,347	-3,293E-6	-0,345	-3,293E-6	-0,348	-3,293E-6
-0,342	-3,233E-6	-0,344	-3,293E-6	-0,342	-3,273E-6	-0,34	-3,293E-6	-0,343	-3,273E-6
-0,337	-3,233E-6	-0,339	-3,273E-6	-0,337	-3,293E-6	-0,335	-3,273E-6	-0,338	-3,273E-6
-0,332	-3,214E-6	-0,334	-3,253E-6	-0,332	-3,253E-6	-0,33	-3,273E-6	-0,333	-3,253E-6
-0,327	-3,194E-6	-0,329	-3,253E-6	-0,327	-3,253E-6	-0,325	-3,233E-6	-0,328	-3,253E-6
-0,322	-3,174E-6	-0,324	-3,233E-6	-0,322	-3,233E-6	-0,32	-3,233E-6	-0,323	-3,233E-6
-0,317	-3,174E-6	-0,319	-3,214E-6	-0,317	-3,233E-6	-0,315	-3,214E-6	-0,318	-3,233E-6
-0,312	-3,134E-6	-0,314	-3,174E-6	-0,312	-3,174E-6	-0,31	-3,214E-6	-0,313	-3,214E-6
-0,307	-3,134E-6	-0,309	-3,194E-6	-0,307	-3,194E-6	-0,305	-3,194E-6	-0,308	-3,214E-6
-0,302	-3,094E-6	-0,304	-3,154E-6	-0,302	-3,154E-6	-0,3	-3,194E-6	-0,303	-3,174E-6
-0,297	-3,094E-6	-0,299	-3,154E-6	-0,297	-3,174E-6	-0,295	-3,154E-6	-0,298	-3,174E-6
-0,292	-3,055E-6	-0,294	-3,114E-6	-0,292	-3,114E-6	-0,29	-3,154E-6	-0,293	-3,154E-6
-0,287	-3,035E-6	-0,289	-3,114E-6	-0,287	-3,114E-6	-0,285	-3,114E-6	-0,288	-3,154E-6
-0,282	-2,995E-6	-0,284	-3,075E-6	-0,282	-3,075E-6	-0,28	-3,114E-6	-0,283	-3,094E-6
-0,277	-2,975E-6	-0,279	-3,075E-6	-0,277	-3,075E-6	-0,275	-3,055E-6	-0,278	-3,094E-6
-0,272	-2,956E-6	-0,274	-3,015E-6	-0,272	-3,035E-6	-0,27	-3,055E-6	-0,273	-3,055E-6
-0,267	-2,956E-6	-0,269	-3,035E-6	-0,267	-3,035E-6	-0,265	-3,035E-6	-0,268	-3,055E-6
-0,262	-2,896E-6	-0,264	-2,995E-6	-0,262	-2,975E-6	-0,26	-3,035E-6	-0,263	-3,015E-6
-0,257	-2,896E-6	-0,259	-2,995E-6	-0,257	-2,995E-6	-0,255	-2,995E-6	-0,258	-3,015E-6
-0,252	-2,856E-6	-0,254	-2,936E-6	-0,252	-2,936E-6	-0,25	-2,995E-6	-0,253	-2,956E-6
-0,247	-2,837E-6	-0,249	-2,956E-6	-0,247	-2,956E-6	-0,245	-2,916E-6	-0,248	-2,956E-6
-0,242	-2,777E-6	-0,244	-2,896E-6	-0,242	-2,876E-6	-0,24	-2,916E-6	-0,243	-2,916E-6
-0,237	-2,777E-6	-0,239	-2,896E-6	-0,237	-2,876E-6	-0,235	-2,876E-6	-0,238	-2,916E-6
-0,232	-2,737E-6	-0,234	-2,817E-6	-0,232	-2,817E-6	-0,23	-2,876E-6	-0,233	-2,876E-6
-0,227	-2,737E-6	-0,229	-2,837E-6	-0,227	-2,837E-6	-0,225	-2,817E-6	-0,228	-2,856E-6
-0,222	-2,678E-6	-0,224	-2,777E-6	-0,222	-2,777E-6	-0,22	-2,817E-6	-0,223	-2,817E-6
-0,217	-2,678E-6	-0,219	-2,777E-6	-0,217	-2,777E-6	-0,215	-2,757E-6	-0,218	-2,797E-6
-0,212	-2,599E-6	-0,214	-2,698E-6	-0,212	-2,698E-6	-0,21	-2,757E-6	-0,213	-2,777E-6
-0,207	-2,599E-6	-0,209	-2,698E-6	-0,207	-2,698E-6	-0,205	-2,698E-6	-0,208	-2,757E-6
-0,202	-2,539E-6	-0,204	-2,638E-6	-0,202	-2,638E-6	-0,2	-2,698E-6	-0,203	-2,718E-6
-0,197	-2,539E-6	-0,199	-2,638E-6	-0,197	-2,638E-6	-0,195	-2,638E-6	-0,198	-2,678E-6
-0,192	-2,48E-6	-0,194	-2,579E-6	-0,192	-2,579E-6	-0,19	-2,638E-6	-0,193	-2,638E-6
-0,187	-2,46E-6	-0,189	-2,599E-6	-0,187	-2,579E-6	-0,185	-2,559E-6	-0,188	-2,618E-6
-0,182	-2,4E-6	-0,184	-2,499E-6	-0,182	-2,519E-6	-0,18	-2,559E-6	-0,183	-2,599E-6
-0,177	-2,38E-6	-0,179	-2,519E-6	-0,177	-2,499E-6	-0,175	-2,499E-6	-0,178	-2,539E-6
-0,172	-2,321E-6	-0,174	-2,44E-6	-0,172	-2,44E-6	-0,17	-2,499E-6	-0,173	-2,519E-6
-0,167	-2,321E-6	-0,169	-2,44E-6	-0,167	-2,44E-6	-0,165	-2,42E-6	-0,168	-2,46E-6
-0,162	-2,261E-6	-0,164	-2,38E-6	-0,162	-2,38E-6	-0,16	-2,42E-6	-0,163	-2,46E-6
-0,157	-2,261E-6	-0,159	-2,38E-6	-0,157	-2,38E-6	-0,155	-2,361E-6	-0,158	-2,4E-6
-0,152	-2,182E-6	-0,154	-2,281E-6	-0,152	-2,301E-6	-0,15	-2,361E-6	-0,153	-2,38E-6
-0,147	-2,182E-6	-0,149	-2,301E-6	-0,147	-2,301E-6	-0,145	-2,281E-6	-0,148	-2,341E-6
-0,142	-2,103E-6	-0,144	-2,222E-6	-0,142	-2,222E-6	-0,14	-2,281E-6	-0,143	-2,321E-6
-0,137	-2,103E-6	-0,139	-2,242E-6	-0,137	-2,202E-6	-0,135	-2,222E-6	-0,138	-2,261E-6
-0,132	-2,003E-6	-0,134	-2,142E-6	-0,132	-2,162E-6	-0,13	-2,202E-6	-0,133	-2,261E-6
-0,127	-2,003E-6	-0,129	-2,142E-6	-0,127	-2,142E-6	-0,125	-2,122E-6	-0,128	-2,182E-6
-0,122	-1,944E-6	-0,124	-2,063E-6	-0,122	-2,083E-6	-0,12	-2,122E-6	-0,123	-2,182E-6
-0,117	-1,924E-6	-0,119	-2,063E-6	-0,117	-2,063E-6	-0,115	-2,043E-6	-0,118	-2,103E-6
-0,112	-1,845E-6	-0,114	-1,964E-6	-0,112	-2,023E-6	-0,11	-2,043E-6	-0,113	-2,103E-6
-0,107	-1,845E-6	-0,109	-1,984E-6	-0,107	-1,984E-6	-0,105	-1,964E-6	-0,108	-2,023E-6
-0,102	-1,785E-6	-0,104	-1,884E-6	-0,102	-1,944E-6	-0,1	-1,964E-6	-0,103	-2,023E-6
-0,097	-1,765E-6	-0,099	-1,884E-6	-0,097	-1,904E-6	-0,095	-1,884E-6	-0,098	-1,944E-6
-0,092	-1,686E-6	-0,094	-1,805E-6	-0,092	-1,865E-6	-0,09	-1,884E-6	-0,093	-1,944E-6
-0,087	-1,686E-6	-0,089	-1,805E-6	-0,087	-1,825E-6	-0,085	-1,805E-6	-0,088	-1,865E-6
-0,082	-1,627E-6	-0,084	-1,726E-6	-0,082	-1,785E-6	-0,08	-1,805E-6	-0,083	-1,865E-6
-0,077	-1,607E-6	-0,079	-1,726E-6	-0,077	-1,746E-6	-0,075	-1,726E-6	-0,078	-1,785E-6
-0,072	-1,547E-6	-0,074	-1,646E-6	-0,072	-1,706E-6	-0,07	-1,726E-6	-0,073	-1,785E-6
-0,067	-1,527E-6	-0,069	-1,646E-6	-0,067	-1,666E-6	-0,065	-1,646E-6	-0,068	-1,726E-6
-0,062	-1,468E-6	-0,064	-1,567E-6	-0,062	-1,627E-6	-0,06	-1,646E-6	-0,063	-1,726E-6
-0,057	-1,448E-6	-0,059	-1,587E-6	-0,057	-1,587E-6	-0,055	-1,567E-6	-0,058	-1,627E-6
-0,052	-1,408E-6	-0,054	-1,488E-6	-0,052	-1,567E-6	-0,05	-1,567E-6	-0,053	-1,627E-6
-0,047	-1,389E-6	-0,049	-1,508E-6	-0,047	-1,508E-6	-0,045	-1,508E-6	-0,048	-1,587E-6
-0,042	-1,329E-6	-0,044	-1,428E-6	-0,042	-1,508E-6	-0,04	-1,508E-6	-0,043	-1,587E-6
-0,037	-1,309E-6	-0,039	-1,428E-6	-0,037	-1,448E-6	-0,035	-1,448E-6	-0,038	-1,488E-6
-0,032	-1,25E-6	-0,034	-1,369E-6	-0,032	-1,428E-6	-0,03	-1,448E-6	-0,033	-1,488E-6
-0,027	-1,25E-6	-0,029	-1,369E-6	-0,027	-1,369E-6	-0,025	-1,369E-6	-0,028	-1,448E-6
-0,022	-1,21E-6	-0,024	-1,309E-6	-0,022	-1,369E-6	-0,02	-1,369E-6	-0,023	-1,448E-6
-0,017	-1,19E-6	-0,019	-1,309E-6	-0,017	-1,309E-6	-0,015	-1,309E-6	-0,018	-1,369E-6
-0,012	-1,151E-6	-0,014	-1,23E-6	-0,012	-1,309E-6	-0,01	-1,309E-6	-0,013	-1,369E-6
-0,00664	-1,131E-6	-0,00945	-1,23E-6	-0,00725	-1,23E-6	-0,00505	-1,25E-6	-0,00784	-1,309E-6
-0,00164	-1,071E-6	-0,00445	-1,151E-6	-0,00226	-1,23E-6	-5,493E-5	-1,25E-6	-0,00284	-1,309E-6
0,00336	-1,031E-6	5,493E-4	-1,17E-6	0,00274	-1,19E-6	0,00494	-1,19E-6	0,00215	-1,27E-6
0,00835	-1,012E-6	0,00555	-1,091E-6	0,00774	-1,19E-6	0,00994	-1,19E-6	0,00715	-1,27E-6
0,013	-9,918E-7	0,011	-1,091E-6	0,013	-1,111E-6	0,015	-1,131E-6	0,012	-1,21E-6
0,018	-9,521E-7	0,016	-1,031E-6	0,018	-1,111E-6	0,02	-1,131E-6	0,017	-1,21E-6
0,023	-9,323E-7	0,021	-1,031E-6	0,023	-1,071E-6	0,025	-1,071E-6	0,022	-1,151E-6
0,028	-9,125E-7	0,026	-9,918E-7	0,028	-1,071E-6	0,03	-1,071E-6	0,027	-1,151E-6
0,033	-8,728E-7	0,031	-9,918E-7	0,033	-1,012E-6	0,035	-1,031E-6	0,032	-1,091E-6
0,038	-8,53E-7	0,036	-9,323E-7	0,038	-1,012E-6	0,04	-1,031E-6	0,037	-1,091E-6
0,043	-8,331E-7	0,041	-9,323E-7	0,043	-9,72E-7	0,045	-9,72E-7	0,042	-1,031E-6
0,048	-8,133E-7	0,046	-8,728E-7	0,048	-9,521E-7	0,05	-9,72E-7	0,047	-1,031E-6
0,053	-7,736E-7	0,051	-8,728E-7	0,053	-9,125E-7	0,055	-9,125E-7	0,052	-9,918E-7
0,058	-7,538E-7	0,056	-8,331E-7	0,058	-9,125E-7	0,06	-9,125E-7	0,057	-9,918E-7
0,063	-7,141E-7	0,061	-8,331E-7	0,063	-8,728E-7	0,065	-8,728E-7	0,062	-9,323E-7
0,068	-7,141E-7	0,066	-7,736E-7	0,068	-8,728E-7	0,07	-8,728E-7	0,067	-9,323E-7
0,073	-6,744E-7	0,071	-7,736E-7	0,073	-8,133E-7	0,075	-8,331E-7	0,072	-9,125E-7
0,078	-6,546E-7	0,076	-7,141E-7	0,078	-8,133E-7	0,08	-8,133E-7	0,077	-8,926E-7
0,083	-6,149E-7	0,081	-7,141E-7	0,083	-7,538E-7	0,085	-7,736E-7	0,082	-8,331E-7
0,088	-6,149E-7	0,086	-6,744E-7	0,088	-7,339E-7	0,09	-7,736E-7	0,087	-8,331E-7
0,093	-5,753E-7	0,091	-6,744E-7	0,093	-6,943E-7	0,095	-7,339E-7	0,092	-8,133E-7
0,098	-5,753E-7	0,096	-6,348E-7	0,098	-6,943E-7	0,1	-7,141E-7	0,097	-7,935E-7
--	--	0,1	-6,348E-7	0,098	-6,546E-7	--	--	0,099	-7,538E-7
