# Supplementary material for: Datasets of EQCM-controlled deposition and cycling of thin polypyrrole films in acetonitrile electrolyte solution
Source: Data Brief. 2020 Feb 29;29:105360. doi: 10.1016/j.dib.2020.105360 (PMC7068637; doi:10.1016/j.dib.2020.105360)
Supplement: Multimedia component 11 [file mmc11.txt]

Raw data for Fig.3b_dm-vs-E
E (V) dm (g) E (V) dm (g) E (V) dm (g) E (V) dm (g) E (V) dm (g)
-0,04	-1,984E-8	-0,037	6,348E-7	-0,038	6,348E-7	-0,039	5,951E-7	-0,036	5,951E-7
-0,045	-1,984E-8	-0,042	6,348E-7	-0,043	5,951E-7	-0,044	5,951E-7	-0,041	5,951E-7
-0,05	-3,968E-8	-0,047	5,951E-7	-0,048	5,951E-7	-0,049	5,554E-7	-0,046	5,753E-7
-0,055	-3,968E-8	-0,052	5,951E-7	-0,053	5,554E-7	-0,054	5,554E-7	-0,051	5,554E-7
-0,06	-5,951E-8	-0,057	5,554E-7	-0,058	5,554E-7	-0,059	5,157E-7	-0,056	5,356E-7
-0,065	-5,951E-8	-0,062	5,554E-7	-0,063	5,356E-7	-0,064	5,356E-7	-0,061	5,157E-7
-0,07	-7,935E-8	-0,067	5,356E-7	-0,068	5,356E-7	-0,069	4,959E-7	-0,066	5,157E-7
-0,075	-7,935E-8	-0,072	5,157E-7	-0,073	4,959E-7	-0,074	4,959E-7	-0,071	4,959E-7
-0,08	-7,935E-8	-0,077	4,959E-7	-0,078	4,959E-7	-0,079	4,364E-7	-0,076	4,761E-7
-0,085	-7,935E-8	-0,082	4,959E-7	-0,083	4,562E-7	-0,084	4,562E-7	-0,081	4,562E-7
-0,09	-1,19E-7	-0,087	4,562E-7	-0,088	4,562E-7	-0,089	4,166E-7	-0,086	4,364E-7
-0,095	-1,19E-7	-0,092	4,562E-7	-0,093	4,166E-7	-0,094	4,166E-7	-0,091	4,166E-7
-0,1	-1,19E-7	-0,097	4,166E-7	-0,098	4,166E-7	-0,099	3,967E-7	-0,096	4,166E-7
-0,105	-1,19E-7	-0,102	4,166E-7	-0,103	3,967E-7	-0,104	3,967E-7	-0,101	3,967E-7
-0,11	-1,587E-7	-0,107	3,769E-7	-0,108	3,967E-7	-0,109	3,571E-7	-0,106	3,769E-7
-0,115	-1,587E-7	-0,112	3,769E-7	-0,113	3,769E-7	-0,114	3,571E-7	-0,111	3,571E-7
-0,12	-1,785E-7	-0,117	3,372E-7	-0,118	3,571E-7	-0,119	2,975E-7	-0,116	3,571E-7
-0,125	-1,785E-7	-0,122	3,372E-7	-0,123	3,174E-7	-0,124	3,174E-7	-0,121	2,975E-7
-0,13	-1,984E-7	-0,127	3,174E-7	-0,128	3,174E-7	-0,129	2,777E-7	-0,126	2,975E-7
-0,135	-1,984E-7	-0,132	3,174E-7	-0,133	2,777E-7	-0,134	2,777E-7	-0,131	2,777E-7
-0,14	-2,38E-7	-0,137	2,777E-7	-0,138	2,777E-7	-0,139	2,38E-7	-0,136	2,777E-7
-0,145	-2,182E-7	-0,142	2,777E-7	-0,143	2,38E-7	-0,144	2,38E-7	-0,141	2,38E-7
-0,15	-2,38E-7	-0,147	2,38E-7	-0,148	2,38E-7	-0,149	1,984E-7	-0,146	2,38E-7
-0,155	-2,38E-7	-0,152	2,38E-7	-0,153	1,984E-7	-0,154	1,984E-7	-0,151	2,182E-7
-0,16	-2,777E-7	-0,157	1,984E-7	-0,158	1,984E-7	-0,159	1,785E-7	-0,156	2,182E-7
-0,165	-2,777E-7	-0,162	1,984E-7	-0,163	1,587E-7	-0,164	1,785E-7	-0,161	1,785E-7
-0,17	-2,976E-7	-0,167	1,587E-7	-0,168	1,587E-7	-0,169	1,389E-7	-0,166	1,785E-7
-0,175	-2,976E-7	-0,172	1,587E-7	-0,173	1,389E-7	-0,174	1,389E-7	-0,171	1,389E-7
-0,18	-3,174E-7	-0,177	1,19E-7	-0,178	1,389E-7	-0,179	9,918E-8	-0,176	1,389E-7
-0,185	-3,174E-7	-0,182	1,19E-7	-0,183	9,918E-8	-0,184	7,935E-8	-0,181	9,918E-8
-0,19	-3,571E-7	-0,187	9,918E-8	-0,188	7,935E-8	-0,189	5,951E-8	-0,186	9,918E-8
-0,195	-3,372E-7	-0,192	9,918E-8	-0,193	3,967E-8	-0,194	3,967E-8	-0,191	3,967E-8
-0,2	-3,769E-7	-0,197	5,951E-8	-0,198	3,967E-8	-0,199	1,984E-8	-0,196	5,951E-8
-0,205	-3,769E-7	-0,202	3,967E-8	-0,203	1,984E-8	-0,204	1,984E-8	-0,201	1,984E-8
-0,21	-3,967E-7	-0,207	1,984E-8	-0,208	1,984E-8	-0,209	0	-0,206	1,984E-8
-0,215	-3,967E-7	-0,212	1,984E-8	-0,213	-1,984E-8	-0,214	0	-0,211	-1,984E-8
-0,22	-4,364E-7	-0,217	-1,984E-8	-0,218	-1,984E-8	-0,219	-3,968E-8	-0,216	-1,984E-8
-0,225	-4,166E-7	-0,222	-1,984E-8	-0,223	-5,951E-8	-0,224	-5,951E-8	-0,221	-5,951E-8
-0,23	-4,562E-7	-0,227	-7,935E-8	-0,228	-5,951E-8	-0,229	-7,935E-8	-0,226	-5,951E-8
-0,235	-4,562E-7	-0,232	-7,935E-8	-0,233	-9,918E-8	-0,234	-9,918E-8	-0,231	-7,935E-8
-0,24	-4,959E-7	-0,237	-9,918E-8	-0,238	-9,918E-8	-0,239	-9,918E-8	-0,236	-7,935E-8
-0,245	-4,959E-7	-0,242	-9,918E-8	-0,243	-1,19E-7	-0,244	-1,19E-7	-0,241	-1,19E-7
-0,25	-5,157E-7	-0,247	-1,389E-7	-0,248	-1,19E-7	-0,249	-1,389E-7	-0,246	-1,19E-7
-0,255	-5,157E-7	-0,252	-1,389E-7	-0,253	-1,785E-7	-0,254	-1,587E-7	-0,251	-1,785E-7
-0,26	-5,356E-7	-0,257	-1,984E-7	-0,258	-1,785E-7	-0,259	-1,785E-7	-0,256	-1,785E-7
-0,265	-5,356E-7	-0,262	-1,984E-7	-0,263	-2,182E-7	-0,264	-1,984E-7	-0,261	-1,984E-7
-0,27	-5,753E-7	-0,267	-2,182E-7	-0,268	-2,182E-7	-0,269	-2,182E-7	-0,266	-1,984E-7
-0,275	-5,753E-7	-0,272	-2,182E-7	-0,273	-2,579E-7	-0,274	-2,38E-7	-0,271	-2,182E-7
-0,28	-6,149E-7	-0,277	-2,777E-7	-0,278	-2,579E-7	-0,279	-2,38E-7	-0,276	-2,182E-7
-0,285	-6,149E-7	-0,282	-2,777E-7	-0,283	-2,777E-7	-0,284	-2,777E-7	-0,281	-2,777E-7
-0,29	-6,348E-7	-0,287	-3,174E-7	-0,288	-2,777E-7	-0,289	-2,976E-7	-0,286	-2,777E-7
-0,295	-6,348E-7	-0,292	-3,174E-7	-0,293	-3,372E-7	-0,294	-3,174E-7	-0,291	-3,174E-7
-0,3	-6,744E-7	-0,297	-3,571E-7	-0,298	-3,372E-7	-0,299	-3,372E-7	-0,296	-3,174E-7
-0,305	-6,744E-7	-0,302	-3,571E-7	-0,303	-3,571E-7	-0,304	-3,571E-7	-0,301	-3,571E-7
-0,31	-7,141E-7	-0,307	-3,769E-7	-0,308	-3,769E-7	-0,309	-3,571E-7	-0,306	-3,571E-7
-0,315	-7,141E-7	-0,312	-3,769E-7	-0,313	-3,967E-7	-0,314	-3,967E-7	-0,311	-3,769E-7
-0,32	-7,339E-7	-0,317	-4,364E-7	-0,318	-4,166E-7	-0,319	-3,967E-7	-0,316	-3,769E-7
-0,325	-7,339E-7	-0,322	-4,364E-7	-0,323	-4,364E-7	-0,324	-4,364E-7	-0,321	-4,166E-7
-0,33	-7,736E-7	-0,327	-4,761E-7	-0,328	-4,562E-7	-0,329	-4,166E-7	-0,326	-4,166E-7
-0,335	-7,736E-7	-0,332	-4,761E-7	-0,333	-4,761E-7	-0,334	-4,562E-7	-0,331	-4,761E-7
-0,34	-7,935E-7	-0,337	-5,157E-7	-0,338	-4,761E-7	-0,339	-4,761E-7	-0,336	-4,562E-7
-0,345	-8,133E-7	-0,342	-5,157E-7	-0,343	-4,959E-7	-0,344	-4,959E-7	-0,341	-4,959E-7
-0,35	-8,331E-7	-0,347	-5,554E-7	-0,348	-5,157E-7	-0,349	-5,157E-7	-0,346	-4,959E-7
-0,355	-8,331E-7	-0,352	-5,554E-7	-0,353	-5,356E-7	-0,354	-5,356E-7	-0,351	-5,356E-7
-0,36	-8,926E-7	-0,357	-5,753E-7	-0,358	-5,554E-7	-0,359	-5,356E-7	-0,356	-5,356E-7
-0,365	-8,728E-7	-0,362	-5,753E-7	-0,363	-5,753E-7	-0,364	-5,753E-7	-0,361	-5,554E-7
-0,37	-9,125E-7	-0,367	-6,348E-7	-0,368	-6,149E-7	-0,369	-5,753E-7	-0,366	-5,554E-7
-0,375	-9,125E-7	-0,372	-6,149E-7	-0,373	-6,149E-7	-0,374	-6,149E-7	-0,371	-5,951E-7
-0,38	-9,72E-7	-0,377	-6,744E-7	-0,378	-6,149E-7	-0,379	-6,149E-7	-0,376	-5,951E-7
-0,385	-9,522E-7	-0,382	-6,744E-7	-0,383	-6,348E-7	-0,384	-6,546E-7	-0,381	-6,348E-7
-0,39	-9,918E-7	-0,387	-6,943E-7	-0,388	-6,744E-7	-0,389	-6,744E-7	-0,386	-6,348E-7
-0,395	-9,918E-7	-0,392	-6,943E-7	-0,393	-6,943E-7	-0,394	-6,744E-7	-0,391	-6,744E-7
-0,4	-1,051E-6	-0,397	-7,538E-7	-0,398	-7,141E-7	-0,399	-6,744E-7	-0,396	-6,744E-7
-0,405	-1,031E-6	-0,402	-7,538E-7	-0,403	-7,141E-7	-0,404	-7,339E-7	-0,401	-6,943E-7
-0,41	-1,051E-6	-0,407	-7,736E-7	-0,408	-7,538E-7	-0,409	-7,339E-7	-0,406	-6,943E-7
-0,415	-1,051E-6	-0,412	-7,736E-7	-0,413	-7,538E-7	-0,414	-7,538E-7	-0,411	-7,339E-7
-0,42	-1,111E-6	-0,417	-8,331E-7	-0,418	-7,935E-7	-0,419	-7,538E-7	-0,416	-7,339E-7
-0,425	-1,111E-6	-0,422	-8,331E-7	-0,423	-7,935E-7	-0,424	-7,935E-7	-0,421	-7,538E-7
-0,43	-1,151E-6	-0,427	-8,53E-7	-0,428	-8,331E-7	-0,429	-7,935E-7	-0,426	-7,538E-7
-0,435	-1,151E-6	-0,432	-8,53E-7	-0,433	-8,331E-7	-0,434	-8,133E-7	-0,431	-8,133E-7
-0,44	-1,19E-6	-0,437	-8,926E-7	-0,438	-8,53E-7	-0,439	-8,133E-7	-0,436	-7,935E-7
-0,445	-1,17E-6	-0,442	-8,926E-7	-0,443	-8,53E-7	-0,444	-8,53E-7	-0,441	-8,331E-7
-0,45	-1,23E-6	-0,447	-9,323E-7	-0,448	-8,926E-7	-0,449	-8,53E-7	-0,446	-8,331E-7
-0,455	-1,23E-6	-0,452	-9,323E-7	-0,453	-8,728E-7	-0,454	-8,728E-7	-0,451	-8,728E-7
-0,46	-1,27E-6	-0,457	-9,72E-7	-0,458	-9,323E-7	-0,459	-8,926E-7	-0,456	-8,728E-7
-0,465	-1,27E-6	-0,462	-9,72E-7	-0,463	-9,323E-7	-0,464	-9,125E-7	-0,461	-8,926E-7
-0,47	-1,289E-6	-0,467	-9,918E-7	-0,468	-9,522E-7	-0,469	-9,125E-7	-0,466	-8,926E-7
-0,475	-1,289E-6	-0,472	-1,012E-6	-0,473	-9,522E-7	-0,474	-9,522E-7	-0,471	-9,323E-7
-0,48	-1,329E-6	-0,477	-1,031E-6	-0,478	-9,918E-7	-0,479	-9,522E-7	-0,476	-9,323E-7
-0,485	-1,329E-6	-0,482	-1,031E-6	-0,483	-9,918E-7	-0,484	-9,918E-7	-0,481	-9,522E-7
-0,49	-1,389E-6	-0,487	-1,051E-6	-0,488	-1,012E-6	-0,489	-9,918E-7	-0,486	-9,522E-7
-0,495	-1,389E-6	-0,492	-1,071E-6	-0,493	-1,012E-6	-0,494	-1,012E-6	-0,491	-9,918E-7
-0,5	-1,408E-6	-0,497	-1,091E-6	-0,498	-1,051E-6	-0,499	-1,012E-6	-0,496	-9,918E-7
-0,506	-1,408E-6	-0,502	-1,111E-6	-0,503	-1,091E-6	-0,504	-1,031E-6	-0,501	-1,012E-6
-0,511	-1,448E-6	-0,507	-1,131E-6	-0,508	-1,091E-6	-0,51	-1,031E-6	-0,506	-9,918E-7
-0,516	-1,448E-6	-0,512	-1,151E-6	-0,513	-1,091E-6	-0,515	-1,051E-6	-0,511	-1,012E-6
-0,521	-1,488E-6	-0,517	-1,151E-6	-0,518	-1,111E-6	-0,52	-1,071E-6	-0,516	-1,012E-6
-0,526	-1,468E-6	-0,522	-1,17E-6	-0,523	-1,111E-6	-0,525	-1,051E-6	-0,521	-1,051E-6
-0,531	-1,508E-6	-0,527	-1,17E-6	-0,528	-1,131E-6	-0,529	-1,111E-6	-0,526	-1,051E-6
-0,536	-1,488E-6	-0,532	-1,19E-6	-0,533	-1,131E-6	-0,535	-1,091E-6	-0,531	-1,071E-6
-0,541	-1,527E-6	-0,537	-1,19E-6	-0,538	-1,151E-6	-0,54	-1,111E-6	-0,536	-1,051E-6
-0,546	-1,547E-6	-0,542	-1,21E-6	-0,543	-1,151E-6	-0,545	-1,131E-6	-0,541	-1,051E-6
-0,551	-1,567E-6	-0,547	-1,23E-6	-0,548	-1,17E-6	-0,55	-1,131E-6	-0,546	-1,091E-6
-0,555	-1,587E-6	-0,552	-1,25E-6	-0,553	-1,17E-6	-0,555	-1,131E-6	-0,551	-1,131E-6
-0,561	-1,607E-6	-0,557	-1,25E-6	-0,558	-1,19E-6	-0,56	-1,151E-6	-0,556	-1,111E-6
-0,565	-1,607E-6	-0,562	-1,27E-6	-0,563	-1,19E-6	-0,565	-1,151E-6	-0,561	-1,131E-6
-0,571	-1,627E-6	-0,567	-1,27E-6	-0,568	-1,21E-6	-0,569	-1,151E-6	-0,566	-1,131E-6
-0,576	-1,627E-6	-0,572	-1,309E-6	-0,573	-1,21E-6	-0,575	-1,151E-6	-0,571	-1,151E-6
-0,581	-1,646E-6	-0,577	-1,309E-6	-0,578	-1,23E-6	-0,58	-1,151E-6	-0,576	-1,131E-6
-0,586	-1,646E-6	-0,582	-1,309E-6	-0,583	-1,23E-6	-0,585	-1,17E-6	-0,581	-1,151E-6
-0,591	-1,666E-6	-0,587	-1,309E-6	-0,588	-1,25E-6	-0,59	-1,19E-6	-0,586	-1,151E-6
-0,596	-1,666E-6	-0,592	-1,329E-6	-0,593	-1,25E-6	-0,595	-1,19E-6	-0,591	-1,151E-6
-0,601	-1,686E-6	-0,597	-1,329E-6	-0,598	-1,25E-6	-0,6	-1,21E-6	-0,596	-1,151E-6
-0,606	-1,686E-6	-0,602	-1,329E-6	-0,603	-1,25E-6	-0,605	-1,19E-6	-0,601	-1,17E-6
-0,611	-1,706E-6	-0,607	-1,349E-6	-0,608	-1,27E-6	-0,61	-1,19E-6	-0,606	-1,151E-6
-0,616	-1,706E-6	-0,612	-1,349E-6	-0,613	-1,27E-6	-0,615	-1,21E-6	-0,611	-1,17E-6
-0,621	-1,706E-6	-0,617	-1,349E-6	-0,618	-1,27E-6	-0,62	-1,21E-6	-0,616	-1,151E-6
-0,626	-1,706E-6	-0,622	-1,369E-6	-0,623	-1,27E-6	-0,625	-1,21E-6	-0,621	-1,19E-6
-0,63	-1,726E-6	-0,627	-1,369E-6	-0,628	-1,289E-6	-0,63	-1,21E-6	-0,626	-1,17E-6
-0,636	-1,726E-6	-0,632	-1,369E-6	-0,633	-1,27E-6	-0,634	-1,23E-6	-0,631	-1,17E-6
-0,641	-1,746E-6	-0,637	-1,369E-6	-0,638	-1,289E-6	-0,64	-1,23E-6	-0,636	-1,17E-6
-0,645	-1,746E-6	-0,642	-1,369E-6	-0,643	-1,27E-6	-0,645	-1,21E-6	-0,641	-1,19E-6
-0,651	-1,746E-6	-0,647	-1,369E-6	-0,648	-1,289E-6	-0,649	-1,21E-6	-0,646	-1,17E-6
-0,656	-1,726E-6	-0,652	-1,389E-6	-0,653	-1,289E-6	-0,655	-1,21E-6	-0,651	-1,17E-6
-0,661	-1,746E-6	-0,657	-1,389E-6	-0,658	-1,27E-6	-0,659	-1,21E-6	-0,656	-1,17E-6
-0,666	-1,746E-6	-0,662	-1,389E-6	-0,663	-1,27E-6	-0,665	-1,21E-6	-0,661	-1,17E-6
-0,671	-1,746E-6	-0,667	-1,389E-6	-0,668	-1,289E-6	-0,67	-1,21E-6	-0,666	-1,17E-6
-0,676	-1,746E-6	-0,672	-1,369E-6	-0,673	-1,289E-6	-0,675	-1,19E-6	-0,671	-1,17E-6
-0,681	-1,746E-6	-0,677	-1,369E-6	-0,678	-1,27E-6	-0,68	-1,21E-6	-0,676	-1,151E-6
-0,686	-1,746E-6	-0,682	-1,389E-6	-0,683	-1,27E-6	-0,685	-1,19E-6	-0,681	-1,17E-6
-0,691	-1,746E-6	-0,687	-1,389E-6	-0,688	-1,27E-6	-0,69	-1,21E-6	-0,686	-1,151E-6
-0,696	-1,746E-6	-0,692	-1,369E-6	-0,693	-1,27E-6	-0,695	-1,19E-6	-0,691	-1,17E-6
-0,701	-1,746E-6	-0,697	-1,369E-6	-0,698	-1,27E-6	-0,7	-1,19E-6	-0,696	-1,151E-6
-0,706	-1,746E-6	-0,702	-1,369E-6	-0,703	-1,27E-6	-0,705	-1,19E-6	-0,701	-1,151E-6
-0,71	-1,746E-6	-0,707	-1,369E-6	-0,708	-1,27E-6	-0,71	-1,19E-6	-0,706	-1,151E-6
-0,716	-1,746E-6	-0,712	-1,349E-6	-0,713	-1,27E-6	-0,714	-1,19E-6	-0,711	-1,151E-6
-0,721	-1,746E-6	-0,717	-1,349E-6	-0,718	-1,25E-6	-0,72	-1,19E-6	-0,716	-1,131E-6
-0,726	-1,726E-6	-0,722	-1,349E-6	-0,723	-1,25E-6	-0,724	-1,151E-6	-0,721	-1,151E-6
-0,731	-1,726E-6	-0,727	-1,349E-6	-0,728	-1,25E-6	-0,73	-1,17E-6	-0,726	-1,111E-6
-0,735	-1,726E-6	-0,732	-1,329E-6	-0,733	-1,25E-6	-0,735	-1,17E-6	-0,731	-1,131E-6
-0,741	-1,726E-6	-0,737	-1,349E-6	-0,738	-1,21E-6	-0,739	-1,151E-6	-0,736	-1,091E-6
-0,746	-1,726E-6	-0,742	-1,329E-6	-0,743	-1,21E-6	-0,745	-1,151E-6	-0,741	-1,131E-6
-0,751	-1,726E-6	-0,747	-1,329E-6	-0,748	-1,21E-6	-0,75	-1,151E-6	-0,746	-1,091E-6
-0,756	-1,706E-6	-0,752	-1,309E-6	-0,753	-1,21E-6	-0,755	-1,131E-6	-0,751	-1,091E-6
-0,761	-1,706E-6	-0,757	-1,309E-6	-0,758	-1,19E-6	-0,76	-1,111E-6	-0,756	-1,071E-6
-0,766	-1,686E-6	-0,762	-1,289E-6	-0,763	-1,19E-6	-0,765	-1,131E-6	-0,761	-1,071E-6
-0,771	-1,686E-6	-0,767	-1,289E-6	-0,768	-1,17E-6	-0,77	-1,111E-6	-0,766	-1,051E-6
-0,776	-1,666E-6	-0,772	-1,27E-6	-0,773	-1,17E-6	-0,775	-1,091E-6	-0,771	-1,051E-6
-0,781	-1,666E-6	-0,777	-1,27E-6	-0,778	-1,151E-6	-0,78	-1,091E-6	-0,776	-1,051E-6
-0,786	-1,646E-6	-0,782	-1,27E-6	-0,783	-1,151E-6	-0,785	-1,071E-6	-0,781	-1,051E-6
-0,791	-1,666E-6	-0,787	-1,27E-6	-0,788	-1,131E-6	-0,789	-1,071E-6	-0,786	-1,012E-6
-0,796	-1,646E-6	-0,792	-1,23E-6	-0,793	-1,151E-6	-0,795	-1,051E-6	-0,791	-1,012E-6
-0,801	-1,646E-6	-0,797	-1,23E-6	-0,798	-1,151E-6	-0,8	-1,031E-6	-0,796	-9,918E-7
-0,806	-1,627E-6	-0,802	-1,21E-6	-0,803	-1,111E-6	-0,805	-1,031E-6	-0,801	-9,918E-7
-0,811	-1,627E-6	-0,807	-1,21E-6	-0,808	-1,091E-6	-0,81	-1,012E-6	-0,806	-9,72E-7
-0,816	-1,607E-6	-0,812	-1,19E-6	-0,813	-1,091E-6	-0,815	-9,918E-7	-0,811	-9,72E-7
-0,821	-1,607E-6	-0,817	-1,19E-6	-0,818	-1,071E-6	-0,82	-9,918E-7	-0,816	-9,522E-7
-0,826	-1,587E-6	-0,822	-1,17E-6	-0,823	-1,051E-6	-0,825	-9,72E-7	-0,821	-9,522E-7
-0,831	-1,587E-6	-0,827	-1,17E-6	-0,828	-1,031E-6	-0,83	-9,72E-7	-0,826	-9,125E-7
-0,836	-1,547E-6	-0,832	-1,131E-6	-0,833	-1,031E-6	-0,835	-9,522E-7	-0,831	-9,125E-7
-0,841	-1,567E-6	-0,837	-1,17E-6	-0,838	-1,012E-6	-0,84	-9,323E-7	-0,836	-8,926E-7
-0,846	-1,527E-6	-0,842	-1,131E-6	-0,844	-1,012E-6	-0,845	-9,323E-7	-0,841	-8,926E-7
-0,851	-1,547E-6	-0,847	-1,111E-6	-0,848	-9,72E-7	-0,85	-9,125E-7	-0,846	-8,53E-7
-0,856	-1,508E-6	-0,852	-1,091E-6	-0,853	-9,72E-7	-0,855	-8,926E-7	-0,851	-8,728E-7
-0,861	-1,508E-6	-0,857	-1,091E-6	-0,858	-9,72E-7	-0,86	-8,728E-7	-0,856	-8,331E-7
-0,866	-1,488E-6	-0,862	-1,051E-6	-0,863	-9,522E-7	-0,865	-8,728E-7	-0,861	-8,53E-7
-0,871	-1,488E-6	-0,867	-1,051E-6	-0,868	-9,125E-7	-0,87	-8,53E-7	-0,866	-7,935E-7
-0,876	-1,448E-6	-0,872	-1,012E-6	-0,873	-8,926E-7	-0,875	-8,331E-7	-0,871	-7,935E-7
-0,881	-1,448E-6	-0,877	-1,012E-6	-0,878	-8,728E-7	-0,88	-7,935E-7	-0,876	-7,538E-7
-0,886	-1,428E-6	-0,882	-9,918E-7	-0,883	-8,728E-7	-0,885	-7,935E-7	-0,881	-7,538E-7
-0,891	-1,448E-6	-0,887	-9,918E-7	-0,888	-8,53E-7	-0,89	-7,736E-7	-0,886	-7,339E-7
-0,896	-1,408E-6	-0,892	-9,522E-7	-0,893	-8,331E-7	-0,895	-7,538E-7	-0,891	-7,339E-7
-0,901	-1,408E-6	-0,897	-9,522E-7	-0,898	-7,935E-7	-0,9	-7,339E-7	-0,896	-6,744E-7
-0,906	-1,389E-6	-0,902	-8,926E-7	-0,903	-7,935E-7	-0,905	-7,339E-7	-0,901	-6,744E-7
-0,911	-1,389E-6	-0,907	-8,926E-7	-0,909	-7,736E-7	-0,91	-6,943E-7	-0,906	-6,546E-7
-0,916	-1,349E-6	-0,912	-8,728E-7	-0,913	-7,538E-7	-0,915	-6,943E-7	-0,911	-6,546E-7
-0,921	-1,349E-6	-0,917	-8,728E-7	-0,919	-7,339E-7	-0,92	-6,546E-7	-0,916	-5,951E-7
-0,926	-1,309E-6	-0,922	-8,331E-7	-0,923	-7,141E-7	-0,925	-6,348E-7	-0,921	-6,149E-7
-0,931	-1,309E-6	-0,927	-8,331E-7	-0,928	-6,943E-7	-0,93	-5,951E-7	-0,926	-5,554E-7
-0,936	-1,27E-6	-0,932	-7,736E-7	-0,934	-6,546E-7	-0,935	-5,951E-7	-0,931	-5,554E-7
-0,941	-1,27E-6	-0,937	-7,736E-7	-0,938	-6,348E-7	-0,94	-5,554E-7	-0,936	-4,959E-7
-0,946	-1,25E-6	-0,942	-7,538E-7	-0,943	-6,149E-7	-0,945	-5,356E-7	-0,941	-5,157E-7
-0,951	-1,25E-6	-0,947	-7,538E-7	-0,948	-5,951E-7	-0,95	-4,959E-7	-0,946	-4,562E-7
-0,956	-1,21E-6	-0,952	-6,943E-7	-0,953	-5,753E-7	-0,955	-4,959E-7	-0,951	-4,562E-7
-0,961	-1,21E-6	-0,957	-6,943E-7	-0,958	-5,554E-7	-0,96	-4,562E-7	-0,956	-3,967E-7
-0,966	-1,17E-6	-0,962	-6,348E-7	-0,963	-5,157E-7	-0,965	-4,562E-7	-0,961	-3,967E-7
-0,971	-1,151E-6	-0,967	-6,348E-7	-0,968	-4,959E-7	-0,97	-4,166E-7	-0,966	-3,571E-7
-0,976	-1,111E-6	-0,972	-5,951E-7	-0,973	-4,761E-7	-0,975	-3,967E-7	-0,971	-3,571E-7
-0,981	-1,111E-6	-0,977	-5,951E-7	-0,978	-4,562E-7	-0,98	-3,571E-7	-0,976	-2,976E-7
-0,986	-1,091E-6	-0,982	-5,356E-7	-0,983	-4,166E-7	-0,985	-3,372E-7	-0,981	-3,174E-7
-0,991	-1,091E-6	-0,987	-5,356E-7	-0,988	-4,166E-7	-0,99	-2,976E-7	-0,986	-2,38E-7
-0,996	-1,031E-6	-0,992	-4,959E-7	-0,993	-3,571E-7	-0,995	-2,976E-7	-0,991	-2,579E-7
-1,001	-1,031E-6	-0,997	-4,761E-7	-0,999	-3,571E-7	-1	-2,38E-7	-0,996	-1,785E-7
-1,006	-9,918E-7	-1,002	-4,166E-7	-1,003	-2,976E-7	-1,005	-2,182E-7	-1,001	-1,984E-7
-1,011	-9,918E-7	-1,007	-4,166E-7	-1,008	-2,976E-7	-1,01	-1,785E-7	-1,006	-1,19E-7
-1,016	-9,323E-7	-1,012	-3,769E-7	-1,013	-2,38E-7	-1,015	-1,785E-7	-1,011	-1,19E-7
-1,021	-9,323E-7	-1,017	-3,769E-7	-1,018	-2,38E-7	-1,02	-9,918E-8	-1,016	-7,935E-8
-1,026	-8,926E-7	-1,022	-3,174E-7	-1,023	-1,785E-7	-1,025	-9,918E-8	-1,021	-7,935E-8
-1,031	-8,926E-7	-1,027	-3,174E-7	-1,028	-1,785E-7	-1,03	-5,951E-8	-1,026	-1,984E-8
-1,036	-8,53E-7	-1,032	-2,579E-7	-1,033	-9,918E-8	-1,035	-5,951E-8	-1,031	-1,984E-8
-1,041	-8,53E-7	-1,037	-2,579E-7	-1,039	-1,19E-7	-1,04	1,984E-8	-1,036	3,967E-8
-1,046	-8,133E-7	-1,042	-2,182E-7	-1,043	-7,935E-8	-1,045	1,984E-8	-1,041	3,967E-8
-1,051	-8,133E-7	-1,047	-1,984E-7	-1,048	-7,935E-8	-1,05	5,951E-8	-1,046	1,19E-7
-1,056	-7,538E-7	-1,052	-1,587E-7	-1,053	0	-1,055	7,935E-8	-1,051	9,918E-8
-1,061	-7,538E-7	-1,057	-1,389E-7	-1,058	0	-1,06	1,389E-7	-1,056	1,785E-7
-1,066	-7,141E-7	-1,062	-9,918E-8	-1,064	5,951E-8	-1,065	1,389E-7	-1,061	1,785E-7
-1,071	-7,141E-7	-1,067	-7,935E-8	-1,068	5,951E-8	-1,07	1,984E-7	-1,066	2,38E-7
-1,076	-6,348E-7	-1,072	-5,951E-8	-1,073	1,19E-7	-1,075	1,984E-7	-1,071	2,38E-7
-1,081	-6,348E-7	-1,077	-1,984E-8	-1,078	1,19E-7	-1,08	2,579E-7	-1,076	2,975E-7
-1,086	-5,951E-7	-1,082	0	-1,083	1,785E-7	-1,085	2,777E-7	-1,081	2,975E-7
-1,091	-5,951E-7	-1,087	3,967E-8	-1,089	1,785E-7	-1,09	3,174E-7	-1,086	3,769E-7
-1,096	-5,356E-7	-1,092	5,951E-8	-1,093	2,579E-7	-1,095	3,174E-7	-1,091	3,769E-7
-1,101	-5,356E-7	-1,097	9,918E-8	-1,098	2,579E-7	-1,1	3,967E-7	-1,096	4,364E-7
-1,106	-4,761E-7	-1,102	1,19E-7	-1,104	3,174E-7	-1,105	3,967E-7	-1,101	4,166E-7
-1,111	-4,761E-7	-1,107	1,587E-7	-1,108	3,174E-7	-1,11	4,562E-7	-1,106	4,959E-7
-1,116	-4,166E-7	-1,112	1,785E-7	-1,113	3,769E-7	-1,115	4,761E-7	-1,111	4,959E-7
-1,121	-4,166E-7	-1,117	2,182E-7	-1,118	3,769E-7	-1,12	5,356E-7	-1,116	5,554E-7
-1,126	-3,571E-7	-1,122	2,38E-7	-1,123	4,562E-7	-1,125	5,356E-7	-1,121	5,554E-7
-1,131	-3,372E-7	-1,127	2,975E-7	-1,129	4,562E-7	-1,13	5,951E-7	-1,126	6,348E-7
-1,136	-2,777E-7	-1,132	2,975E-7	-1,133	5,157E-7	-1,135	5,951E-7	-1,131	6,348E-7
-1,141	-2,777E-7	-1,137	3,372E-7	-1,138	5,157E-7	-1,14	6,546E-7	-1,136	6,943E-7
-1,146	-2,38E-7	-1,142	3,571E-7	-1,143	5,753E-7	-1,145	6,546E-7	-1,141	6,943E-7
-1,151	-2,38E-7	-1,147	4,166E-7	-1,148	5,753E-7	-1,15	7,339E-7	-1,146	7,736E-7
-1,156	-1,587E-7	-1,152	4,364E-7	-1,154	6,348E-7	-1,155	7,339E-7	-1,151	7,736E-7
-1,161	-1,587E-7	-1,157	4,761E-7	-1,158	6,348E-7	-1,16	7,935E-7	-1,156	8,133E-7
-1,166	-9,918E-8	-1,162	4,761E-7	-1,163	6,943E-7	-1,165	7,935E-7	-1,161	8,133E-7
-1,171	-7,935E-8	-1,167	5,356E-7	-1,169	6,943E-7	-1,17	8,331E-7	-1,166	8,926E-7
-1,176	-3,968E-8	-1,172	5,356E-7	-1,173	7,736E-7	-1,175	8,331E-7	-1,171	8,926E-7
-1,181	-1,984E-8	-1,177	5,951E-7	-1,178	7,538E-7	-1,18	8,926E-7	-1,176	9,521E-7
-1,186	1,984E-8	-1,182	5,951E-7	-1,183	8,331E-7	-1,185	8,926E-7	-1,181	9,521E-7
-1,191	3,967E-8	-1,187	6,744E-7	-1,188	8,133E-7	-1,19	9,521E-7	-1,186	1,012E-6
-1,196	9,918E-8	-1,192	6,744E-7	-1,194	8,926E-7	-1,195	9,72E-7	-1,191	1,012E-6
-1,201	1,389E-7	-1,197	7,339E-7	-1,198	8,926E-7	-1,2	1,012E-6	-1,196	1,051E-6
-1,206	1,785E-7	-1,202	7,339E-7	-1,203	9,521E-7	-1,205	1,031E-6	-1,201	1,051E-6
-1,211	1,984E-7	-1,207	7,736E-7	-1,208	9,521E-7	-1,21	1,071E-6	-1,206	1,131E-6
-1,216	2,38E-7	-1,212	7,736E-7	-1,213	9,918E-7	-1,215	1,071E-6	-1,211	1,131E-6
-1,221	2,777E-7	-1,217	8,53E-7	-1,219	9,918E-7	-1,22	1,151E-6	-1,216	1,17E-6
-1,226	2,975E-7	-1,222	8,53E-7	-1,223	1,051E-6	-1,225	1,151E-6	-1,221	1,19E-6
-1,231	3,372E-7	-1,227	8,926E-7	-1,229	1,051E-6	-1,23	1,19E-6	-1,226	1,23E-6
-1,236	3,769E-7	-1,232	8,926E-7	-1,234	1,111E-6	-1,235	1,19E-6	-1,231	1,23E-6
-1,241	4,364E-7	-1,237	9,521E-7	-1,238	1,111E-6	-1,24	1,25E-6	-1,236	1,289E-6
-1,246	4,562E-7	-1,242	9,521E-7	-1,244	1,17E-6	-1,245	1,25E-6	-1,241	1,309E-6
-1,251	4,959E-7	-1,247	1,012E-6	-1,248	1,17E-6	-1,25	1,309E-6	-1,246	1,349E-6
-1,256	5,157E-7	-1,252	1,012E-6	-1,253	1,21E-6	-1,255	1,309E-6	-1,251	1,349E-6
-1,261	5,753E-7	-1,257	1,071E-6	-1,258	1,21E-6	-1,26	1,349E-6	-1,256	1,389E-6
-1,266	5,951E-7	-1,262	1,071E-6	-1,263	1,289E-6	-1,265	1,369E-6	-1,261	1,408E-6
-1,271	6,744E-7	-1,267	1,131E-6	-1,268	1,27E-6	-1,27	1,428E-6	-1,266	1,428E-6
-1,276	6,744E-7	-1,272	1,131E-6	-1,273	1,329E-6	-1,275	1,428E-6	-1,271	1,448E-6
-1,281	7,339E-7	-1,277	1,17E-6	-1,278	1,329E-6	-1,28	1,468E-6	-1,276	1,488E-6
-1,286	7,339E-7	-1,282	1,17E-6	-1,283	1,369E-6	-1,285	1,468E-6	-1,281	1,508E-6
-1,291	8,133E-7	-1,287	1,25E-6	-1,288	1,369E-6	-1,29	1,508E-6	-1,286	1,547E-6
-1,296	8,133E-7	-1,292	1,25E-6	-1,293	1,448E-6	-1,295	1,508E-6	-1,291	1,567E-6
-1,298	8,728E-7	-1,297	1,289E-6	-1,299	1,428E-6	-1,299	1,567E-6	-1,296	1,587E-6
-1,293	8,728E-7	-1,296	1,289E-6	-1,295	1,488E-6	-1,294	1,567E-6	-1,297	1,607E-6
-1,288	9,521E-7	-1,292	1,329E-6	-1,29	1,488E-6	-1,289	1,607E-6	-1,292	1,627E-6
-1,283	9,521E-7	-1,286	1,329E-6	-1,285	1,547E-6	-1,284	1,607E-6	-1,287	1,666E-6
-1,277	1,012E-6	-1,281	1,389E-6	-1,28	1,527E-6	-1,279	1,646E-6	-1,282	1,686E-6
-1,273	1,012E-6	-1,276	1,389E-6	-1,275	1,587E-6	-1,273	1,666E-6	-1,277	1,726E-6
-1,268	1,071E-6	-1,271	1,428E-6	-1,27	1,567E-6	-1,269	1,706E-6	-1,272	1,726E-6
-1,263	1,071E-6	-1,266	1,428E-6	-1,265	1,607E-6	-1,264	1,706E-6	-1,267	1,746E-6
-1,258	1,111E-6	-1,261	1,468E-6	-1,26	1,607E-6	-1,259	1,706E-6	-1,262	1,746E-6
-1,252	1,111E-6	-1,256	1,468E-6	-1,255	1,646E-6	-1,254	1,726E-6	-1,257	1,785E-6
-1,248	1,151E-6	-1,251	1,508E-6	-1,25	1,627E-6	-1,249	1,746E-6	-1,252	1,785E-6
-1,243	1,151E-6	-1,246	1,488E-6	-1,245	1,666E-6	-1,244	1,746E-6	-1,247	1,805E-6
-1,238	1,19E-6	-1,241	1,508E-6	-1,24	1,666E-6	-1,239	1,765E-6	-1,242	1,805E-6
-1,233	1,19E-6	-1,236	1,508E-6	-1,235	1,686E-6	-1,234	1,765E-6	-1,237	1,805E-6
-1,228	1,21E-6	-1,231	1,547E-6	-1,23	1,686E-6	-1,229	1,765E-6	-1,232	1,825E-6
-1,223	1,21E-6	-1,227	1,547E-6	-1,225	1,706E-6	-1,224	1,785E-6	-1,227	1,825E-6
-1,218	1,25E-6	-1,221	1,547E-6	-1,22	1,706E-6	-1,219	1,785E-6	-1,222	1,845E-6
-1,213	1,25E-6	-1,216	1,547E-6	-1,215	1,706E-6	-1,214	1,805E-6	-1,217	1,845E-6
-1,208	1,27E-6	-1,211	1,567E-6	-1,21	1,706E-6	-1,208	1,785E-6	-1,212	1,845E-6
-1,203	1,27E-6	-1,206	1,567E-6	-1,205	1,706E-6	-1,204	1,805E-6	-1,207	1,845E-6
-1,198	1,289E-6	-1,201	1,587E-6	-1,2	1,706E-6	-1,199	1,805E-6	-1,202	1,865E-6
-1,193	1,289E-6	-1,196	1,587E-6	-1,195	1,726E-6	-1,194	1,825E-6	-1,197	1,865E-6
-1,188	1,289E-6	-1,191	1,587E-6	-1,19	1,726E-6	-1,189	1,825E-6	-1,192	1,865E-6
-1,183	1,289E-6	-1,186	1,587E-6	-1,185	1,726E-6	-1,183	1,825E-6	-1,187	1,865E-6
-1,178	1,309E-6	-1,181	1,587E-6	-1,18	1,726E-6	-1,179	1,825E-6	-1,182	1,865E-6
-1,172	1,309E-6	-1,176	1,587E-6	-1,175	1,726E-6	-1,174	1,825E-6	-1,177	1,865E-6
-1,168	1,309E-6	-1,171	1,587E-6	-1,17	1,726E-6	-1,169	1,805E-6	-1,172	1,865E-6
-1,163	1,329E-6	-1,166	1,607E-6	-1,165	1,746E-6	-1,164	1,825E-6	-1,167	1,865E-6
-1,158	1,309E-6	-1,161	1,607E-6	-1,16	1,746E-6	-1,159	1,825E-6	-1,162	1,865E-6
-1,153	1,329E-6	-1,156	1,607E-6	-1,155	1,746E-6	-1,154	1,825E-6	-1,157	1,884E-6
-1,147	1,329E-6	-1,151	1,607E-6	-1,15	1,726E-6	-1,149	1,825E-6	-1,152	1,884E-6
-1,143	1,349E-6	-1,146	1,607E-6	-1,145	1,765E-6	-1,143	1,845E-6	-1,147	1,884E-6
-1,138	1,329E-6	-1,141	1,607E-6	-1,14	1,765E-6	-1,139	1,825E-6	-1,142	1,884E-6
-1,133	1,349E-6	-1,136	1,607E-6	-1,135	1,746E-6	-1,134	1,825E-6	-1,137	1,884E-6
-1,128	1,329E-6	-1,131	1,607E-6	-1,13	1,746E-6	-1,129	1,825E-6	-1,132	1,884E-6
-1,122	1,329E-6	-1,126	1,607E-6	-1,125	1,746E-6	-1,124	1,825E-6	-1,127	1,865E-6
-1,118	1,349E-6	-1,121	1,587E-6	-1,12	1,726E-6	-1,118	1,825E-6	-1,122	1,865E-6
-1,112	1,349E-6	-1,116	1,607E-6	-1,115	1,746E-6	-1,114	1,825E-6	-1,117	1,865E-6
-1,107	1,349E-6	-1,111	1,607E-6	-1,11	1,726E-6	-1,108	1,825E-6	-1,112	1,865E-6
-1,103	1,349E-6	-1,106	1,607E-6	-1,105	1,726E-6	-1,104	1,825E-6	-1,107	1,865E-6
-1,097	1,349E-6	-1,101	1,587E-6	-1,1	1,726E-6	-1,099	1,825E-6	-1,102	1,865E-6
-1,093	1,349E-6	-1,096	1,587E-6	-1,095	1,726E-6	-1,093	1,805E-6	-1,097	1,865E-6
-1,088	1,329E-6	-1,091	1,607E-6	-1,09	1,726E-6	-1,089	1,805E-6	-1,092	1,865E-6
-1,082	1,349E-6	-1,086	1,607E-6	-1,085	1,726E-6	-1,084	1,805E-6	-1,087	1,865E-6
-1,078	1,349E-6	-1,081	1,607E-6	-1,08	1,726E-6	-1,078	1,805E-6	-1,082	1,865E-6
-1,072	1,349E-6	-1,076	1,607E-6	-1,075	1,726E-6	-1,074	1,805E-6	-1,077	1,865E-6
-1,068	1,349E-6	-1,071	1,587E-6	-1,07	1,726E-6	-1,068	1,805E-6	-1,072	1,865E-6
-1,063	1,349E-6	-1,066	1,587E-6	-1,065	1,726E-6	-1,064	1,805E-6	-1,067	1,845E-6
-1,057	1,329E-6	-1,061	1,587E-6	-1,06	1,706E-6	-1,059	1,805E-6	-1,062	1,865E-6
-1,053	1,349E-6	-1,056	1,587E-6	-1,055	1,706E-6	-1,053	1,785E-6	-1,057	1,845E-6
-1,047	1,329E-6	-1,051	1,587E-6	-1,05	1,706E-6	-1,049	1,785E-6	-1,052	1,845E-6
-1,042	1,329E-6	-1,046	1,587E-6	-1,045	1,706E-6	-1,043	1,785E-6	-1,047	1,845E-6
-1,038	1,329E-6	-1,041	1,567E-6	-1,04	1,706E-6	-1,039	1,785E-6	-1,042	1,845E-6
-1,032	1,329E-6	-1,036	1,587E-6	-1,035	1,706E-6	-1,033	1,765E-6	-1,037	1,825E-6
-1,028	1,329E-6	-1,031	1,567E-6	-1,03	1,706E-6	-1,028	1,765E-6	-1,032	1,825E-6
-1,022	1,329E-6	-1,026	1,587E-6	-1,025	1,706E-6	-1,024	1,765E-6	-1,027	1,825E-6
-1,017	1,309E-6	-1,021	1,567E-6	-1,02	1,706E-6	-1,018	1,765E-6	-1,022	1,825E-6
-1,013	1,309E-6	-1,016	1,567E-6	-1,015	1,686E-6	-1,013	1,765E-6	-1,017	1,805E-6
-1,007	1,309E-6	-1,011	1,567E-6	-1,01	1,686E-6	-1,009	1,765E-6	-1,012	1,805E-6
-1,003	1,309E-6	-1,006	1,567E-6	-1,005	1,686E-6	-1,003	1,746E-6	-1,007	1,785E-6
-0,998	1,309E-6	-1,001	1,547E-6	-1	1,666E-6	-0,999	1,746E-6	-1,002	1,805E-6
-0,992	1,309E-6	-0,996	1,547E-6	-0,995	1,666E-6	-0,993	1,746E-6	-0,997	1,805E-6
-0,988	1,289E-6	-0,991	1,547E-6	-0,99	1,666E-6	-0,988	1,746E-6	-0,992	1,805E-6
-0,982	1,289E-6	-0,986	1,547E-6	-0,985	1,666E-6	-0,984	1,746E-6	-0,987	1,785E-6
-0,977	1,289E-6	-0,981	1,527E-6	-0,98	1,646E-6	-0,978	1,726E-6	-0,982	1,785E-6
-0,972	1,289E-6	-0,976	1,547E-6	-0,975	1,646E-6	-0,974	1,726E-6	-0,977	1,765E-6
-0,967	1,27E-6	-0,971	1,527E-6	-0,97	1,646E-6	-0,968	1,726E-6	-0,972	1,765E-6
-0,963	1,27E-6	-0,966	1,527E-6	-0,965	1,646E-6	-0,963	1,706E-6	-0,967	1,765E-6
-0,957	1,27E-6	-0,961	1,508E-6	-0,96	1,627E-6	-0,959	1,706E-6	-0,962	1,765E-6
-0,952	1,27E-6	-0,956	1,508E-6	-0,955	1,646E-6	-0,953	1,706E-6	-0,957	1,746E-6
-0,947	1,25E-6	-0,951	1,508E-6	-0,95	1,627E-6	-0,948	1,706E-6	-0,952	1,746E-6
-0,942	1,25E-6	-0,946	1,508E-6	-0,945	1,627E-6	-0,943	1,686E-6	-0,947	1,726E-6
-0,938	1,25E-6	-0,941	1,488E-6	-0,94	1,607E-6	-0,938	1,686E-6	-0,942	1,726E-6
-0,933	1,25E-6	-0,936	1,488E-6	-0,935	1,607E-6	-0,934	1,686E-6	-0,937	1,726E-6
-0,927	1,23E-6	-0,931	1,488E-6	-0,93	1,587E-6	-0,929	1,686E-6	-0,932	1,726E-6
-0,923	1,25E-6	-0,926	1,488E-6	-0,925	1,607E-6	-0,923	1,646E-6	-0,927	1,706E-6
-0,917	1,23E-6	-0,921	1,468E-6	-0,92	1,567E-6	-0,919	1,646E-6	-0,922	1,706E-6
-0,912	1,25E-6	-0,916	1,448E-6	-0,915	1,587E-6	-0,913	1,646E-6	-0,917	1,706E-6
-0,908	1,21E-6	-0,911	1,448E-6	-0,91	1,567E-6	-0,909	1,646E-6	-0,912	1,706E-6
-0,902	1,21E-6	-0,906	1,448E-6	-0,905	1,567E-6	-0,903	1,627E-6	-0,907	1,666E-6
-0,898	1,19E-6	-0,901	1,428E-6	-0,9	1,547E-6	-0,898	1,627E-6	-0,902	1,666E-6
-0,892	1,21E-6	-0,896	1,428E-6	-0,895	1,547E-6	-0,894	1,607E-6	-0,897	1,666E-6
-0,887	1,19E-6	-0,891	1,428E-6	-0,89	1,527E-6	-0,888	1,587E-6	-0,892	1,666E-6
-0,882	1,19E-6	-0,886	1,428E-6	-0,885	1,527E-6	-0,883	1,587E-6	-0,887	1,627E-6
-0,877	1,17E-6	-0,881	1,428E-6	-0,88	1,508E-6	-0,878	1,587E-6	-0,882	1,646E-6
-0,872	1,17E-6	-0,876	1,408E-6	-0,875	1,508E-6	-0,873	1,567E-6	-0,877	1,627E-6
-0,867	1,151E-6	-0,871	1,389E-6	-0,87	1,488E-6	-0,868	1,567E-6	-0,872	1,627E-6
-0,862	1,151E-6	-0,866	1,369E-6	-0,865	1,508E-6	-0,863	1,547E-6	-0,867	1,607E-6
-0,858	1,111E-6	-0,861	1,369E-6	-0,86	1,488E-6	-0,858	1,547E-6	-0,862	1,607E-6
-0,852	1,111E-6	-0,856	1,369E-6	-0,855	1,488E-6	-0,854	1,527E-6	-0,857	1,587E-6
-0,847	1,091E-6	-0,851	1,369E-6	-0,85	1,448E-6	-0,848	1,527E-6	-0,852	1,587E-6
-0,842	1,111E-6	-0,846	1,349E-6	-0,845	1,468E-6	-0,844	1,508E-6	-0,847	1,547E-6
-0,837	1,091E-6	-0,841	1,329E-6	-0,84	1,448E-6	-0,838	1,508E-6	-0,842	1,547E-6
-0,833	1,091E-6	-0,836	1,329E-6	-0,835	1,448E-6	-0,833	1,488E-6	-0,837	1,547E-6
-0,827	1,071E-6	-0,831	1,329E-6	-0,83	1,408E-6	-0,829	1,488E-6	-0,832	1,547E-6
-0,822	1,071E-6	-0,826	1,309E-6	-0,825	1,408E-6	-0,823	1,468E-6	-0,827	1,508E-6
-0,817	1,051E-6	-0,821	1,309E-6	-0,82	1,389E-6	-0,818	1,468E-6	-0,822	1,508E-6
-0,812	1,051E-6	-0,816	1,289E-6	-0,815	1,389E-6	-0,813	1,448E-6	-0,817	1,488E-6
-0,807	1,031E-6	-0,811	1,289E-6	-0,81	1,369E-6	-0,808	1,448E-6	-0,812	1,488E-6
-0,802	1,051E-6	-0,806	1,27E-6	-0,805	1,369E-6	-0,803	1,408E-6	-0,807	1,448E-6
-0,797	1,012E-6	-0,801	1,27E-6	-0,8	1,329E-6	-0,798	1,408E-6	-0,802	1,468E-6
-0,792	1,012E-6	-0,796	1,25E-6	-0,795	1,349E-6	-0,793	1,389E-6	-0,797	1,428E-6
-0,787	9,918E-7	-0,791	1,23E-6	-0,79	1,309E-6	-0,788	1,369E-6	-0,792	1,428E-6
-0,782	9,72E-7	-0,786	1,21E-6	-0,785	1,309E-6	-0,783	1,369E-6	-0,787	1,408E-6
-0,777	9,521E-7	-0,781	1,21E-6	-0,78	1,289E-6	-0,779	1,369E-6	-0,782	1,408E-6
-0,772	9,521E-7	-0,776	1,17E-6	-0,775	1,289E-6	-0,773	1,329E-6	-0,777	1,369E-6
-0,767	9,323E-7	-0,771	1,17E-6	-0,77	1,23E-6	-0,768	1,309E-6	-0,772	1,369E-6
-0,762	9,125E-7	-0,766	1,131E-6	-0,765	1,25E-6	-0,764	1,289E-6	-0,767	1,329E-6
-0,757	9,125E-7	-0,761	1,151E-6	-0,76	1,21E-6	-0,758	1,289E-6	-0,762	1,329E-6
-0,752	9,125E-7	-0,756	1,111E-6	-0,755	1,21E-6	-0,753	1,27E-6	-0,757	1,309E-6
-0,747	8,728E-7	-0,751	1,111E-6	-0,75	1,19E-6	-0,748	1,27E-6	-0,752	1,309E-6
-0,742	8,53E-7	-0,746	1,071E-6	-0,745	1,19E-6	-0,743	1,23E-6	-0,747	1,27E-6
-0,737	8,53E-7	-0,741	1,071E-6	-0,74	1,151E-6	-0,738	1,23E-6	-0,742	1,27E-6
-0,732	8,331E-7	-0,736	1,051E-6	-0,735	1,151E-6	-0,733	1,19E-6	-0,737	1,23E-6
-0,727	8,133E-7	-0,731	1,051E-6	-0,73	1,131E-6	-0,728	1,19E-6	-0,732	1,23E-6
-0,722	8,133E-7	-0,726	1,012E-6	-0,725	1,131E-6	-0,723	1,151E-6	-0,727	1,21E-6
-0,717	7,935E-7	-0,721	1,012E-6	-0,72	1,071E-6	-0,718	1,151E-6	-0,722	1,19E-6
-0,712	7,538E-7	-0,716	9,918E-7	-0,715	1,071E-6	-0,713	1,091E-6	-0,717	1,17E-6
-0,707	7,538E-7	-0,711	9,72E-7	-0,71	1,051E-6	-0,708	1,091E-6	-0,712	1,17E-6
-0,702	7,339E-7	-0,706	9,323E-7	-0,705	1,051E-6	-0,703	1,071E-6	-0,707	1,131E-6
-0,697	7,141E-7	-0,701	9,323E-7	-0,7	9,918E-7	-0,698	1,071E-6	-0,702	1,111E-6
-0,692	6,744E-7	-0,696	8,926E-7	-0,695	9,918E-7	-0,693	1,031E-6	-0,697	1,091E-6
-0,687	6,744E-7	-0,691	8,926E-7	-0,69	9,521E-7	-0,688	1,031E-6	-0,692	1,071E-6
-0,682	6,546E-7	-0,686	8,53E-7	-0,685	9,72E-7	-0,683	9,918E-7	-0,687	1,051E-6
-0,677	6,546E-7	-0,681	8,53E-7	-0,68	9,125E-7	-0,678	9,918E-7	-0,682	1,031E-6
-0,672	5,951E-7	-0,676	8,133E-7	-0,675	9,125E-7	-0,673	9,521E-7	-0,677	1,012E-6
-0,667	5,951E-7	-0,671	8,133E-7	-0,67	8,728E-7	-0,668	9,323E-7	-0,672	9,918E-7
-0,662	5,554E-7	-0,666	7,538E-7	-0,665	8,728E-7	-0,663	8,926E-7	-0,667	9,72E-7
-0,657	5,554E-7	-0,661	7,538E-7	-0,659	8,331E-7	-0,658	8,926E-7	-0,662	9,323E-7
-0,652	5,157E-7	-0,656	7,339E-7	-0,655	8,331E-7	-0,653	8,331E-7	-0,657	9,323E-7
-0,647	5,157E-7	-0,651	7,141E-7	-0,65	7,736E-7	-0,648	8,331E-7	-0,652	8,926E-7
-0,642	4,562E-7	-0,646	6,744E-7	-0,645	7,736E-7	-0,643	7,935E-7	-0,647	8,728E-7
-0,637	4,364E-7	-0,641	6,744E-7	-0,64	7,141E-7	-0,638	7,935E-7	-0,642	8,331E-7
-0,632	4,166E-7	-0,636	6,149E-7	-0,634	7,339E-7	-0,633	7,339E-7	-0,637	8,133E-7
-0,627	4,166E-7	-0,631	6,149E-7	-0,63	6,546E-7	-0,628	7,141E-7	-0,632	7,935E-7
-0,622	3,571E-7	-0,626	5,554E-7	-0,625	6,744E-7	-0,623	6,943E-7	-0,627	7,736E-7
-0,617	3,571E-7	-0,621	5,554E-7	-0,62	6,149E-7	-0,618	6,943E-7	-0,622	7,339E-7
-0,612	3,174E-7	-0,616	5,157E-7	-0,615	6,348E-7	-0,613	6,348E-7	-0,617	7,141E-7
-0,607	3,174E-7	-0,611	5,157E-7	-0,61	5,554E-7	-0,608	6,348E-7	-0,612	6,744E-7
-0,602	2,579E-7	-0,606	4,562E-7	-0,605	5,554E-7	-0,603	5,951E-7	-0,607	6,744E-7
-0,597	2,579E-7	-0,601	4,562E-7	-0,6	5,157E-7	-0,598	5,753E-7	-0,602	6,348E-7
-0,592	1,984E-7	-0,596	3,967E-7	-0,594	5,157E-7	-0,593	5,356E-7	-0,597	6,149E-7
-0,587	1,984E-7	-0,591	3,967E-7	-0,59	4,562E-7	-0,588	5,157E-7	-0,592	5,753E-7
-0,582	1,389E-7	-0,586	3,372E-7	-0,585	4,761E-7	-0,583	4,959E-7	-0,587	5,753E-7
-0,577	1,389E-7	-0,581	3,372E-7	-0,58	3,967E-7	-0,578	4,761E-7	-0,582	5,157E-7
-0,572	7,935E-8	-0,576	2,777E-7	-0,575	3,967E-7	-0,573	4,364E-7	-0,577	5,157E-7
-0,567	7,935E-8	-0,571	2,975E-7	-0,569	3,372E-7	-0,568	4,166E-7	-0,572	4,761E-7
-0,562	3,967E-8	-0,566	2,38E-7	-0,565	3,372E-7	-0,563	3,769E-7	-0,567	4,761E-7
-0,557	3,967E-8	-0,561	2,38E-7	-0,56	2,777E-7	-0,558	3,571E-7	-0,562	4,166E-7
-0,552	-1,984E-8	-0,556	1,785E-7	-0,555	2,975E-7	-0,553	3,372E-7	-0,557	4,166E-7
-0,547	-1,984E-8	-0,551	1,785E-7	-0,55	2,182E-7	-0,548	2,975E-7	-0,552	3,372E-7
-0,542	-7,935E-8	-0,546	1,19E-7	-0,545	2,182E-7	-0,543	2,579E-7	-0,547	3,372E-7
-0,537	-7,935E-8	-0,541	1,19E-7	-0,54	1,587E-7	-0,538	2,38E-7	-0,542	2,975E-7
-0,532	-1,19E-7	-0,536	5,951E-8	-0,535	1,785E-7	-0,533	2,182E-7	-0,537	2,975E-7
-0,527	-1,19E-7	-0,531	5,951E-8	-0,529	1,19E-7	-0,528	1,785E-7	-0,532	2,38E-7
-0,522	-1,785E-7	-0,526	1,984E-8	-0,525	1,19E-7	-0,523	1,785E-7	-0,527	2,38E-7
-0,517	-1,785E-7	-0,521	1,984E-8	-0,52	3,967E-8	-0,518	1,389E-7	-0,522	1,785E-7
-0,512	-2,38E-7	-0,516	-5,951E-8	-0,515	5,951E-8	-0,513	1,19E-7	-0,517	1,785E-7
-0,507	-2,38E-7	-0,511	-5,951E-8	-0,51	0	-0,508	7,935E-8	-0,512	1,389E-7
-0,502	-2,777E-7	-0,506	-9,918E-8	-0,504	1,984E-8	-0,503	7,935E-8	-0,507	1,389E-7
-0,497	-2,777E-7	-0,501	-9,918E-8	-0,5	-3,968E-8	-0,498	1,984E-8	-0,502	7,935E-8
-0,492	-3,372E-7	-0,496	-1,587E-7	-0,494	-3,968E-8	-0,493	1,984E-8	-0,497	7,935E-8
-0,487	-3,372E-7	-0,491	-1,587E-7	-0,489	-9,918E-8	-0,488	-3,968E-8	-0,492	3,967E-8
-0,482	-3,967E-7	-0,486	-2,182E-7	-0,484	-9,918E-8	-0,483	-3,968E-8	-0,487	3,967E-8
-0,477	-3,967E-7	-0,481	-2,182E-7	-0,479	-1,389E-7	-0,478	-7,935E-8	-0,482	-1,984E-8
-0,472	-4,364E-7	-0,476	-2,777E-7	-0,474	-1,389E-7	-0,473	-7,935E-8	-0,477	-1,984E-8
-0,467	-4,364E-7	-0,471	-2,777E-7	-0,469	-1,984E-7	-0,468	-1,19E-7	-0,472	-7,935E-8
-0,462	-4,761E-7	-0,466	-3,174E-7	-0,464	-1,984E-7	-0,463	-1,19E-7	-0,467	-9,918E-8
-0,457	-4,761E-7	-0,461	-3,174E-7	-0,459	-2,38E-7	-0,458	-1,785E-7	-0,462	-1,19E-7
-0,452	-5,356E-7	-0,456	-3,571E-7	-0,454	-2,38E-7	-0,453	-1,785E-7	-0,457	-1,19E-7
-0,447	-5,356E-7	-0,451	-3,571E-7	-0,449	-2,976E-7	-0,448	-2,182E-7	-0,452	-1,785E-7
-0,442	-5,753E-7	-0,446	-3,967E-7	-0,444	-2,976E-7	-0,443	-2,182E-7	-0,447	-1,785E-7
-0,437	-5,753E-7	-0,441	-3,967E-7	-0,439	-3,372E-7	-0,438	-2,777E-7	-0,442	-2,182E-7
-0,432	-6,149E-7	-0,436	-4,562E-7	-0,434	-3,571E-7	-0,433	-2,777E-7	-0,437	-2,182E-7
-0,427	-6,149E-7	-0,431	-4,562E-7	-0,429	-3,769E-7	-0,428	-3,174E-7	-0,432	-2,579E-7
-0,422	-6,546E-7	-0,426	-4,761E-7	-0,424	-3,769E-7	-0,423	-3,174E-7	-0,427	-2,579E-7
-0,417	-6,546E-7	-0,421	-4,959E-7	-0,419	-3,967E-7	-0,418	-3,571E-7	-0,422	-2,976E-7
-0,412	-6,943E-7	-0,416	-5,157E-7	-0,414	-4,166E-7	-0,413	-3,571E-7	-0,417	-2,976E-7
-0,407	-6,943E-7	-0,411	-5,157E-7	-0,409	-4,364E-7	-0,408	-3,769E-7	-0,412	-3,372E-7
-0,402	-6,943E-7	-0,406	-5,554E-7	-0,404	-4,562E-7	-0,403	-3,769E-7	-0,407	-3,372E-7
-0,397	-7,141E-7	-0,401	-5,554E-7	-0,399	-4,761E-7	-0,398	-4,364E-7	-0,402	-3,571E-7
-0,392	-7,339E-7	-0,396	-5,753E-7	-0,394	-4,761E-7	-0,393	-4,364E-7	-0,397	-3,769E-7
-0,387	-7,339E-7	-0,391	-5,753E-7	-0,389	-4,959E-7	-0,388	-4,562E-7	-0,392	-4,166E-7
-0,382	-7,538E-7	-0,386	-6,149E-7	-0,384	-5,157E-7	-0,383	-4,562E-7	-0,387	-4,166E-7
-0,377	-7,538E-7	-0,381	-6,149E-7	-0,379	-5,356E-7	-0,378	-4,959E-7	-0,382	-4,364E-7
-0,372	-7,736E-7	-0,376	-6,348E-7	-0,374	-5,356E-7	-0,373	-4,959E-7	-0,377	-4,364E-7
-0,367	-7,736E-7	-0,371	-6,348E-7	-0,369	-5,554E-7	-0,368	-5,157E-7	-0,372	-4,562E-7
-0,362	-7,935E-7	-0,366	-6,546E-7	-0,364	-5,554E-7	-0,363	-4,959E-7	-0,367	-4,562E-7
-0,357	-7,935E-7	-0,361	-6,546E-7	-0,359	-5,753E-7	-0,358	-5,356E-7	-0,362	-4,761E-7
-0,352	-7,935E-7	-0,356	-6,744E-7	-0,354	-5,753E-7	-0,353	-5,356E-7	-0,357	-4,761E-7
-0,347	-8,133E-7	-0,351	-6,744E-7	-0,349	-5,753E-7	-0,348	-5,554E-7	-0,352	-4,959E-7
-0,342	-8,133E-7	-0,346	-6,744E-7	-0,344	-5,951E-7	-0,343	-5,554E-7	-0,347	-5,157E-7
-0,337	-8,133E-7	-0,341	-6,744E-7	-0,339	-6,149E-7	-0,338	-5,554E-7	-0,342	-5,157E-7
-0,332	-8,133E-7	-0,336	-6,943E-7	-0,334	-6,149E-7	-0,333	-5,356E-7	-0,337	-5,157E-7
-0,327	-7,935E-7	-0,331	-6,943E-7	-0,329	-6,149E-7	-0,328	-5,753E-7	-0,332	-5,157E-7
-0,322	-8,133E-7	-0,326	-6,943E-7	-0,324	-6,149E-7	-0,323	-5,554E-7	-0,327	-5,157E-7
-0,317	-7,935E-7	-0,321	-6,943E-7	-0,319	-6,149E-7	-0,318	-5,753E-7	-0,322	-5,356E-7
-0,312	-7,935E-7	-0,316	-6,943E-7	-0,314	-6,149E-7	-0,313	-5,753E-7	-0,317	-5,356E-7
-0,307	-7,935E-7	-0,311	-6,943E-7	-0,309	-6,149E-7	-0,308	-5,753E-7	-0,312	-5,356E-7
-0,302	-7,935E-7	-0,306	-6,943E-7	-0,304	-6,348E-7	-0,303	-5,753E-7	-0,307	-5,356E-7
-0,297	-7,935E-7	-0,301	-6,943E-7	-0,299	-6,348E-7	-0,298	-5,753E-7	-0,302	-5,356E-7
-0,292	-7,736E-7	-0,296	-6,943E-7	-0,294	-6,348E-7	-0,293	-5,753E-7	-0,297	-5,356E-7
-0,287	-7,736E-7	-0,291	-6,744E-7	-0,289	-6,348E-7	-0,288	-5,753E-7	-0,292	-5,554E-7
-0,282	-7,736E-7	-0,286	-6,744E-7	-0,284	-6,149E-7	-0,283	-5,753E-7	-0,287	-5,554E-7
-0,277	-7,736E-7	-0,281	-6,744E-7	-0,279	-6,149E-7	-0,278	-5,753E-7	-0,281	-5,356E-7
-0,272	-7,538E-7	-0,276	-6,744E-7	-0,274	-6,149E-7	-0,273	-5,753E-7	-0,277	-5,356E-7
-0,267	-7,538E-7	-0,271	-6,546E-7	-0,269	-6,149E-7	-0,268	-5,554E-7	-0,272	-5,157E-7
-0,262	-7,339E-7	-0,266	-6,546E-7	-0,264	-6,149E-7	-0,263	-5,554E-7	-0,267	-5,356E-7
-0,257	-7,339E-7	-0,261	-6,546E-7	-0,259	-6,149E-7	-0,258	-5,554E-7	-0,262	-5,356E-7
-0,252	-7,339E-7	-0,255	-6,546E-7	-0,254	-5,753E-7	-0,253	-5,554E-7	-0,257	-5,356E-7
-0,247	-7,141E-7	-0,25	-6,348E-7	-0,249	-5,753E-7	-0,248	-5,356E-7	-0,251	-5,157E-7
-0,242	-6,943E-7	-0,246	-6,348E-7	-0,244	-5,753E-7	-0,243	-5,356E-7	-0,247	-5,157E-7
-0,237	-6,943E-7	-0,241	-6,149E-7	-0,239	-5,753E-7	-0,238	-5,356E-7	-0,242	-5,157E-7
-0,232	-6,744E-7	-0,236	-6,149E-7	-0,234	-5,554E-7	-0,233	-5,356E-7	-0,237	-5,157E-7
-0,227	-6,744E-7	-0,231	-6,149E-7	-0,229	-5,554E-7	-0,228	-4,959E-7	-0,232	-4,959E-7
-0,222	-6,546E-7	-0,226	-6,149E-7	-0,224	-5,356E-7	-0,223	-4,959E-7	-0,227	-4,959E-7
-0,217	-6,546E-7	-0,221	-5,753E-7	-0,219	-5,356E-7	-0,218	-4,959E-7	-0,221	-4,761E-7
-0,212	-6,348E-7	-0,216	-5,753E-7	-0,214	-5,157E-7	-0,213	-4,959E-7	-0,217	-4,761E-7
-0,207	-6,348E-7	-0,211	-5,554E-7	-0,209	-5,157E-7	-0,208	-4,761E-7	-0,212	-4,562E-7
-0,202	-6,149E-7	-0,206	-5,753E-7	-0,204	-5,157E-7	-0,203	-4,562E-7	-0,207	-4,562E-7
-0,197	-5,951E-7	-0,201	-5,356E-7	-0,199	-5,157E-7	-0,198	-4,562E-7	-0,202	-4,364E-7
-0,192	-5,753E-7	-0,195	-5,356E-7	-0,194	-4,761E-7	-0,193	-4,562E-7	-0,197	-4,364E-7
-0,187	-5,753E-7	-0,191	-4,959E-7	-0,189	-4,761E-7	-0,188	-4,364E-7	-0,191	-4,166E-7
-0,182	-5,554E-7	-0,186	-5,157E-7	-0,184	-4,562E-7	-0,183	-4,364E-7	-0,187	-4,166E-7
-0,177	-5,356E-7	-0,181	-4,761E-7	-0,179	-4,562E-7	-0,178	-4,166E-7	-0,181	-3,967E-7
-0,172	-5,157E-7	-0,176	-4,761E-7	-0,174	-4,166E-7	-0,173	-3,967E-7	-0,177	-3,967E-7
-0,167	-4,959E-7	-0,171	-4,562E-7	-0,169	-4,166E-7	-0,168	-3,769E-7	-0,172	-3,769E-7
-0,162	-4,959E-7	-0,165	-4,562E-7	-0,164	-3,967E-7	-0,163	-3,769E-7	-0,167	-3,769E-7
-0,157	-4,761E-7	-0,161	-4,166E-7	-0,159	-3,967E-7	-0,158	-3,571E-7	-0,161	-3,571E-7
-0,152	-4,761E-7	-0,156	-4,166E-7	-0,154	-3,769E-7	-0,153	-3,571E-7	-0,156	-3,571E-7
-0,147	-4,562E-7	-0,151	-4,166E-7	-0,149	-3,769E-7	-0,148	-3,372E-7	-0,151	-3,174E-7
-0,142	-4,364E-7	-0,146	-4,166E-7	-0,144	-3,571E-7	-0,143	-3,372E-7	-0,147	-3,174E-7
-0,137	-4,166E-7	-0,141	-3,769E-7	-0,139	-3,571E-7	-0,138	-2,976E-7	-0,141	-3,174E-7
-0,132	-3,967E-7	-0,135	-3,769E-7	-0,134	-3,174E-7	-0,133	-2,976E-7	-0,137	-2,976E-7
-0,127	-3,769E-7	-0,13	-3,372E-7	-0,129	-3,174E-7	-0,128	-2,777E-7	-0,132	-2,579E-7
-0,122	-3,769E-7	-0,125	-3,372E-7	-0,124	-2,777E-7	-0,123	-2,579E-7	-0,126	-2,579E-7
-0,117	-3,571E-7	-0,121	-2,976E-7	-0,119	-2,976E-7	-0,118	-2,38E-7	-0,121	-2,38E-7
-0,112	-3,372E-7	-0,116	-2,976E-7	-0,114	-2,579E-7	-0,113	-2,38E-7	-0,117	-2,38E-7
-0,107	-3,174E-7	-0,111	-2,777E-7	-0,109	-2,579E-7	-0,108	-2,182E-7	-0,111	-2,182E-7
-0,102	-3,174E-7	-0,105	-2,777E-7	-0,104	-2,182E-7	-0,103	-2,182E-7	-0,107	-1,984E-7
-0,097	-2,976E-7	-0,1	-2,579E-7	-0,099	-2,182E-7	-0,098	-1,984E-7	-0,102	-1,785E-7
-0,092	-2,777E-7	-0,095	-2,38E-7	-0,094	-1,984E-7	-0,093	-1,984E-7	-0,096	-1,785E-7
-0,087	-2,38E-7	-0,091	-2,182E-7	-0,089	-1,984E-7	-0,088	-1,587E-7	-0,091	-1,587E-7
-0,082	-2,38E-7	-0,086	-2,182E-7	-0,084	-1,785E-7	-0,083	-1,587E-7	-0,086	-1,587E-7
-0,077	-2,182E-7	-0,081	-1,785E-7	-0,079	-1,785E-7	-0,078	-1,19E-7	-0,081	-1,389E-7
-0,072	-2,182E-7	-0,076	-1,785E-7	-0,074	-1,19E-7	-0,073	-1,19E-7	-0,077	-1,19E-7
-0,067	-1,785E-7	-0,07	-1,389E-7	-0,069	-1,19E-7	-0,068	-9,918E-8	-0,072	-9,918E-8
-0,062	-1,587E-7	-0,065	-1,389E-7	-0,064	-9,918E-8	-0,063	-9,918E-8	-0,066	-7,935E-8
-0,057	-1,389E-7	-0,061	-1,19E-7	-0,059	-9,918E-8	-0,058	-5,951E-8	-0,061	-7,935E-8
-0,052	-1,389E-7	-0,055	-1,19E-7	-0,054	-7,935E-8	-0,053	-5,951E-8	-0,056	-5,951E-8
-0,047	-9,918E-8	-0,051	-7,935E-8	-0,049	-7,935E-8	-0,048	-3,968E-8	-0,051	-3,968E-8
-0,042	-9,918E-8	-0,045	-7,935E-8	-0,044	-3,968E-8	-0,043	-1,984E-8	-0,046	-3,968E-8
-0,037	-5,951E-8	-0,04	-5,951E-8	-0,039	-3,968E-8	-0,038	0	-0,041	-1,984E-8
-0,032	-5,951E-8	-0,035	-5,951E-8	-0,034	0	-0,033	0	-0,036	1,984E-8
-0,027	-3,968E-8	-0,03	-1,984E-8	-0,029	0	-0,028	1,984E-8	-0,031	1,984E-8
-0,022	-3,968E-8	-0,025	-1,984E-8	-0,024	3,967E-8	-0,023	3,967E-8	-0,026	3,967E-8
-0,017	1,984E-8	-0,02	1,984E-8	-0,019	1,984E-8	-0,018	5,951E-8	-0,021	3,967E-8
-0,012	1,984E-8	-0,015	1,984E-8	-0,014	5,951E-8	-0,013	7,935E-8	-0,016	7,935E-8
-0,00681	3,967E-8	-0,01	7,935E-8	-0,00917	3,967E-8	-0,00783	7,935E-8	-0,011	7,935E-8
-0,00181	3,967E-8	-0,00549	7,935E-8	-0,00417	9,918E-8	-0,00283	9,918E-8	-0,00649	1,19E-7
0,00319	7,935E-8	-4,944E-4	7,935E-8	8,27E-4	9,918E-8	0,00216	1,389E-7	-0,00148	1,19E-7
0,00819	7,935E-8	0,0045	7,935E-8	0,00583	1,389E-7	0,00717	1,389E-7	0,00351	1,19E-7
0,013	1,19E-7	0,0095	1,389E-7	0,011	1,389E-7	0,012	1,587E-7	0,00851	1,389E-7
0,018	9,918E-8	0,015	1,389E-7	0,016	1,587E-7	0,017	1,587E-7	0,014	1,587E-7
0,023	1,389E-7	0,019	1,587E-7	0,021	1,587E-7	0,022	1,785E-7	0,019	1,587E-7
0,028	1,389E-7	0,024	1,587E-7	0,026	1,984E-7	0,027	1,984E-7	0,024	1,984E-7
0,033	1,785E-7	0,029	1,984E-7	0,031	1,984E-7	0,032	2,182E-7	0,029	1,984E-7
0,038	1,785E-7	0,034	1,984E-7	0,036	2,38E-7	0,037	2,38E-7	0,033	2,38E-7
0,043	2,182E-7	0,039	2,38E-7	0,041	2,38E-7	0,042	2,579E-7	0,039	2,38E-7
0,048	2,182E-7	0,044	2,38E-7	0,046	2,777E-7	0,047	2,777E-7	0,043	2,579E-7
0,053	2,579E-7	0,049	2,777E-7	0,051	2,777E-7	0,052	2,777E-7	0,048	2,777E-7
0,058	2,579E-7	0,055	2,777E-7	0,056	2,975E-7	0,057	3,174E-7	0,054	2,975E-7
0,063	2,975E-7	0,06	2,975E-7	0,061	2,975E-7	0,062	3,174E-7	0,059	2,975E-7
0,068	2,975E-7	0,065	2,975E-7	0,066	3,372E-7	0,067	3,372E-7	0,064	3,372E-7
0,073	3,372E-7	0,07	3,372E-7	0,071	3,372E-7	0,072	3,372E-7	0,069	3,372E-7
0,078	3,372E-7	0,075	3,372E-7	0,076	3,769E-7	0,077	3,769E-7	0,074	3,769E-7
0,083	3,769E-7	0,079	3,769E-7	0,081	3,769E-7	0,082	3,769E-7	0,079	3,769E-7
0,088	3,769E-7	0,085	3,769E-7	0,086	4,166E-7	0,087	3,967E-7	0,084	3,967E-7
0,093	4,166E-7	0,09	4,166E-7	0,091	4,166E-7	0,092	4,166E-7	0,089	4,166E-7
0,098	4,166E-7	0,095	4,166E-7	0,096	4,364E-7	0,097	4,364E-7	0,094	4,364E-7
0,103	4,364E-7	0,1	4,761E-7	0,101	4,364E-7	0,102	4,364E-7	0,099	4,364E-7
0,108	4,364E-7	0,105	4,761E-7	0,106	4,761E-7	0,107	4,761E-7	0,104	4,761E-7
0,113	4,761E-7	0,11	4,959E-7	0,111	4,761E-7	0,112	4,761E-7	0,109	4,761E-7
0,118	4,761E-7	0,115	4,761E-7	0,116	5,157E-7	0,117	5,356E-7	0,114	5,157E-7
0,123	5,157E-7	0,12	5,356E-7	0,121	5,356E-7	0,122	5,157E-7	0,119	5,157E-7
0,128	5,157E-7	0,125	5,356E-7	0,126	5,554E-7	0,127	5,554E-7	0,124	5,554E-7
0,133	5,554E-7	0,13	5,554E-7	0,131	5,554E-7	0,132	5,554E-7	0,129	5,554E-7
0,138	5,554E-7	0,135	5,554E-7	0,136	5,951E-7	0,137	5,951E-7	0,134	5,753E-7
0,143	6,149E-7	0,14	5,951E-7	0,141	5,951E-7	0,142	5,753E-7	0,139	5,753E-7
0,148	6,149E-7	0,145	5,951E-7	0,146	6,149E-7	0,147	4,959E-7	0,144	6,149E-7
0,153	6,546E-7	0,15	6,348E-7	0,151	6,348E-7	0,152	4,959E-7	0,149	6,348E-7
0,158	6,546E-7	0,155	6,348E-7	0,156	6,546E-7	0,157	6,744E-7	0,154	6,546E-7
0,163	6,744E-7	0,16	6,744E-7	0,161	6,744E-7	0,162	6,546E-7	0,159	6,546E-7
0,168	6,744E-7	0,165	6,744E-7	0,166	6,744E-7	0,167	6,943E-7	0,164	6,943E-7
0,173	7,339E-7	0,17	7,141E-7	0,171	6,943E-7	0,172	6,943E-7	0,169	6,943E-7
0,178	7,339E-7	0,175	7,141E-7	0,176	7,339E-7	0,177	7,339E-7	0,174	7,141E-7
0,183	7,538E-7	0,18	7,538E-7	0,181	7,538E-7	0,182	7,141E-7	0,179	7,339E-7
0,188	7,736E-7	0,185	7,538E-7	0,186	7,736E-7	0,187	7,736E-7	0,184	7,538E-7
0,193	7,935E-7	0,19	7,935E-7	0,191	7,736E-7	0,192	7,736E-7	0,189	7,538E-7
0,198	7,935E-7	0,195	7,935E-7	0,196	8,133E-7	0,197	8,133E-7	0,194	7,935E-7
0,203	8,331E-7	0,2	8,331E-7	0,201	8,331E-7	0,202	7,935E-7	0,199	7,935E-7
0,208	8,331E-7	0,205	8,331E-7	0,206	8,331E-7	0,207	8,331E-7	0,204	8,331E-7
0,213	8,53E-7	0,21	8,53E-7	0,211	8,53E-7	0,212	8,331E-7	0,209	8,331E-7
0,218	8,53E-7	0,215	8,728E-7	0,216	8,728E-7	0,217	8,728E-7	0,214	8,728E-7
0,223	9,125E-7	0,22	9,125E-7	0,221	8,926E-7	0,222	8,728E-7	0,219	8,728E-7
0,228	9,125E-7	0,225	9,125E-7	0,226	9,125E-7	0,227	9,323E-7	0,224	9,125E-7
0,233	9,521E-7	0,23	9,521E-7	0,231	9,323E-7	0,232	9,125E-7	0,229	9,125E-7
0,238	9,521E-7	0,235	9,521E-7	0,236	9,323E-7	0,237	9,521E-7	0,234	9,521E-7
0,243	9,918E-7	0,24	9,918E-7	0,241	9,521E-7	0,242	9,521E-7	0,239	9,521E-7
0,248	9,918E-7	0,245	9,918E-7	0,246	9,72E-7	0,247	9,918E-7	0,244	9,918E-7
0,253	1,031E-6	0,25	1,012E-6	0,251	1,012E-6	0,252	9,918E-7	0,249	9,918E-7
0,258	1,031E-6	0,255	1,012E-6	0,256	1,012E-6	0,257	9,125E-7	0,254	1,012E-6
0,263	1,071E-6	0,26	1,071E-6	0,261	1,051E-6	0,262	9,125E-7	0,259	1,012E-6
0,268	1,071E-6	0,265	1,071E-6	0,266	1,051E-6	0,267	1,071E-6	0,264	1,071E-6
0,273	1,111E-6	0,27	1,091E-6	0,271	1,091E-6	0,272	1,071E-6	0,269	1,071E-6
0,278	1,111E-6	0,275	1,111E-6	0,276	1,091E-6	0,277	1,111E-6	0,274	1,091E-6
0,283	1,17E-6	0,28	1,131E-6	0,281	1,131E-6	0,282	1,111E-6	0,279	1,091E-6
0,288	1,17E-6	0,285	1,131E-6	0,286	1,131E-6	0,287	1,151E-6	0,284	1,151E-6
0,293	1,19E-6	0,29	1,17E-6	0,291	1,17E-6	0,292	1,151E-6	0,289	1,151E-6
0,298	1,21E-6	0,295	1,19E-6	0,296	1,17E-6	0,297	1,19E-6	0,294	1,19E-6
0,298	1,23E-6	0,3	1,21E-6	0,301	1,21E-6	0,299	1,19E-6	0,299	1,19E-6
0,293	1,23E-6	0,297	1,21E-6	0,296	1,21E-6	0,295	1,23E-6	0,298	1,21E-6
0,288	1,27E-6	0,292	1,23E-6	0,291	1,23E-6	0,289	1,21E-6	0,293	1,21E-6
0,283	1,27E-6	0,287	1,25E-6	0,286	1,25E-6	0,284	1,25E-6	0,288	1,25E-6
0,278	1,309E-6	0,282	1,27E-6	0,281	1,289E-6	0,28	1,25E-6	0,283	1,25E-6
0,273	1,309E-6	0,277	1,289E-6	0,276	1,289E-6	0,275	1,289E-6	0,278	1,27E-6
0,268	1,309E-6	0,272	1,289E-6	0,271	1,309E-6	0,27	1,289E-6	0,273	1,27E-6
0,263	1,309E-6	0,267	1,309E-6	0,266	1,309E-6	0,264	1,289E-6	0,268	1,289E-6
0,258	1,309E-6	0,262	1,309E-6	0,261	1,309E-6	0,259	1,289E-6	0,263	1,289E-6
0,253	1,309E-6	0,257	1,329E-6	0,256	1,309E-6	0,255	1,289E-6	0,258	1,309E-6
0,249	1,329E-6	0,252	1,309E-6	0,251	1,309E-6	0,25	1,289E-6	0,253	1,309E-6
0,243	1,329E-6	0,247	1,309E-6	0,246	1,309E-6	0,245	1,309E-6	0,248	1,289E-6
0,238	1,309E-6	0,242	1,309E-6	0,241	1,309E-6	0,24	1,309E-6	0,243	1,309E-6
0,233	1,329E-6	0,237	1,309E-6	0,236	1,309E-6	0,234	1,309E-6	0,238	1,289E-6
0,228	1,309E-6	0,232	1,309E-6	0,231	1,289E-6	0,229	1,289E-6	0,233	1,289E-6
0,223	1,309E-6	0,227	1,309E-6	0,226	1,309E-6	0,225	1,289E-6	0,228	1,289E-6
0,218	1,289E-6	0,222	1,309E-6	0,221	1,289E-6	0,219	1,289E-6	0,223	1,289E-6
0,213	1,289E-6	0,217	1,289E-6	0,216	1,289E-6	0,215	1,27E-6	0,218	1,289E-6
0,208	1,289E-6	0,212	1,289E-6	0,211	1,289E-6	0,21	1,27E-6	0,213	1,289E-6
0,203	1,289E-6	0,207	1,289E-6	0,206	1,289E-6	0,204	1,25E-6	0,208	1,25E-6
0,198	1,27E-6	0,202	1,289E-6	0,201	1,25E-6	0,199	1,25E-6	0,203	1,27E-6
0,193	1,27E-6	0,197	1,27E-6	0,196	1,25E-6	0,194	1,25E-6	0,198	1,23E-6
0,188	1,25E-6	0,192	1,27E-6	0,191	1,23E-6	0,189	1,25E-6	0,193	1,25E-6
0,183	1,25E-6	0,187	1,25E-6	0,186	1,25E-6	0,185	1,23E-6	0,188	1,21E-6
0,178	1,25E-6	0,182	1,25E-6	0,181	1,21E-6	0,179	1,23E-6	0,183	1,21E-6
0,173	1,25E-6	0,177	1,23E-6	0,176	1,23E-6	0,174	1,21E-6	0,178	1,19E-6
0,168	1,21E-6	0,172	1,23E-6	0,171	1,21E-6	0,169	1,21E-6	0,173	1,21E-6
0,163	1,21E-6	0,167	1,21E-6	0,166	1,21E-6	0,164	1,17E-6	0,168	1,17E-6
0,158	1,19E-6	0,162	1,21E-6	0,161	1,17E-6	0,159	1,17E-6	0,163	1,17E-6
0,153	1,19E-6	0,157	1,19E-6	0,156	1,17E-6	0,154	1,17E-6	0,158	1,151E-6
0,148	1,17E-6	0,152	1,19E-6	0,151	1,151E-6	0,149	1,151E-6	0,153	1,151E-6
0,143	1,17E-6	0,147	1,17E-6	0,146	1,151E-6	0,144	1,111E-6	0,148	1,131E-6
0,138	1,131E-6	0,142	1,151E-6	0,141	1,111E-6	0,139	1,111E-6	0,143	1,151E-6
0,133	1,111E-6	0,137	1,131E-6	0,136	1,131E-6	0,134	1,111E-6	0,138	1,111E-6
0,128	1,111E-6	0,132	1,131E-6	0,131	1,091E-6	0,129	1,111E-6	0,133	1,111E-6
0,123	1,091E-6	0,127	1,111E-6	0,126	1,091E-6	0,124	1,071E-6	0,128	1,071E-6
0,118	1,091E-6	0,122	1,111E-6	0,121	1,071E-6	0,119	1,051E-6	0,123	1,071E-6
0,113	1,071E-6	0,117	1,071E-6	0,116	1,071E-6	0,114	1,051E-6	0,118	1,051E-6
0,108	1,071E-6	0,112	1,071E-6	0,111	1,051E-6	0,109	1,051E-6	0,113	1,051E-6
0,103	1,051E-6	0,107	1,051E-6	0,106	1,051E-6	0,104	1,031E-6	0,108	1,031E-6
0,098	1,051E-6	0,102	1,051E-6	0,101	1,012E-6	0,099	1,012E-6	0,103	1,031E-6
0,093	1,031E-6	0,097	1,012E-6	0,096	1,031E-6	0,094	9,918E-7	0,098	9,918E-7
0,088	1,012E-6	0,092	1,012E-6	0,091	9,918E-7	0,089	9,918E-7	0,093	9,918E-7
0,083	9,918E-7	0,087	9,918E-7	0,086	9,918E-7	0,084	9,72E-7	0,088	9,72E-7
0,078	9,918E-7	0,082	9,918E-7	0,081	9,72E-7	0,079	9,521E-7	0,083	9,72E-7
0,073	9,72E-7	0,077	9,72E-7	0,076	9,72E-7	0,074	9,521E-7	0,078	9,521E-7
0,068	9,72E-7	0,072	9,72E-7	0,071	9,323E-7	0,069	9,521E-7	0,073	9,521E-7
0,063	9,521E-7	0,067	9,521E-7	0,066	9,323E-7	0,064	9,125E-7	0,068	9,323E-7
0,058	9,521E-7	0,062	9,521E-7	0,061	8,926E-7	0,059	9,125E-7	0,063	9,125E-7
0,053	9,125E-7	0,057	9,125E-7	0,056	8,926E-7	0,054	8,728E-7	0,058	8,926E-7
0,048	9,125E-7	0,052	9,125E-7	0,051	8,728E-7	0,049	8,728E-7	0,053	8,926E-7
0,043	8,926E-7	0,047	8,728E-7	0,046	8,728E-7	0,044	8,53E-7	0,048	8,728E-7
0,038	8,926E-7	0,042	8,926E-7	0,041	8,53E-7	0,039	8,53E-7	0,043	8,53E-7
0,033	8,53E-7	0,037	8,53E-7	0,036	8,53E-7	0,034	8,133E-7	0,038	8,331E-7
0,028	8,53E-7	0,032	8,53E-7	0,031	8,133E-7	0,029	8,133E-7	0,033	8,331E-7
0,023	8,133E-7	0,027	8,331E-7	0,026	8,133E-7	0,024	7,935E-7	0,028	8,133E-7
0,018	8,133E-7	0,022	8,133E-7	0,021	7,736E-7	0,019	7,935E-7	0,023	7,935E-7
0,013	7,736E-7	0,017	7,935E-7	0,016	7,935E-7	0,014	7,538E-7	0,018	7,935E-7
0,00843	7,736E-7	0,012	7,935E-7	0,011	7,538E-7	0,00946	7,538E-7	0,013	7,538E-7
0,00343	7,538E-7	0,00712	7,538E-7	0,00579	7,538E-7	0,00446	7,339E-7	0,00811	7,538E-7
--	--	0,00212	7,538E-7	7,843E-4	7,339E-7	--	--	0,00311	7,339E-7
