# Supplementary material for: Datasets of EQCM-controlled deposition and cycling of thin polypyrrole films in acetonitrile electrolyte solution
Source: Data Brief. 2020 Feb 29;29:105360. doi: 10.1016/j.dib.2020.105360 (PMC7068637; doi:10.1016/j.dib.2020.105360)
Supplement: Multimedia component 12 [file mmc12.txt]

Raw data for Fig.3c_dm-vs-n
n (M) dm (g) n (M) dm (g) n (M) dm (g) n (M) dm (g) n (M) dm (g) n (M) dm (g)
-6,85495E-9	-3,967E-7	-1,11105E-8	-8,331E-7	-4,19029E-8	-3,571E-6	-1,10171E-9	7,141E-7	-1,14166E-8	-7,00477E-7	-3,65096E-8	8,56588E-7
-6,87775E-9	-3,571E-7	-1,1266E-8	-8,331E-7	-4,22138E-8	-3,511E-6	-1,23023E-9	6,943E-7	-1,13393E-8	-6,89633E-7	-3,64336E-8	8,4362E-7
-6,90988E-9	-3,571E-7	-1,14318E-8	-8,728E-7	-4,25351E-8	-3,511E-6	-1,35771E-9	6,943E-7	-1,12621E-8	-6,78789E-7	-3,63576E-8	8,30651E-7
-6,95238E-9	-3,769E-7	-1,15977E-8	-8,728E-7	-4,2846E-8	-3,471E-6	-1,48623E-9	6,546E-7	-1,11848E-8	-6,67944E-7	-3,62816E-8	8,17683E-7
-7,00316E-9	-3,967E-7	-1,17635E-8	-9,125E-7	-4,31673E-8	-3,471E-6	-1,61474E-9	6,546E-7	-1,11075E-8	-6,571E-7	-3,62056E-8	8,04714E-7
-7,06327E-9	-3,769E-7	-1,19293E-8	-9,125E-7	-4,34783E-8	-3,412E-6	-1,74429E-9	6,348E-7	-1,10302E-8	-6,46256E-7	-3,61296E-8	7,91746E-7
-7,12961E-9	-3,769E-7	-1,20951E-8	-9,323E-7	-4,37996E-8	-3,412E-6	-1,87281E-9	6,348E-7	-1,09529E-8	-6,35412E-7	-3,60536E-8	7,78777E-7
-7,20423E-9	-3,967E-7	-1,2261E-8	-9,323E-7	-4,40898E-8	-3,352E-6	-2,00236E-9	5,951E-7	-1,08756E-8	-6,24567E-7	-3,59776E-8	7,65809E-7
-7,28403E-9	-4,166E-7	-1,24268E-8	-9,72E-7	-4,43903E-8	-3,352E-6	-2,13295E-9	5,951E-7	-1,07984E-8	-6,13723E-7	-3,59016E-8	7,5284E-7
-7,37109E-9	-4,166E-7	-1,2603E-8	-9,72E-7	-4,47012E-8	-3,293E-6	-2,26354E-9	5,554E-7	-1,07211E-8	-6,02879E-7	-3,58256E-8	7,39872E-7
-7,46334E-9	-4,166E-7	-1,27688E-8	-1,012E-6	-4,49811E-8	-3,293E-6	-2,39413E-9	5,554E-7	-1,06438E-8	-5,92034E-7	-3,57496E-8	7,26903E-7
-7,55972E-9	-4,364E-7	-1,2945E-8	-1,031E-6	-4,52713E-8	-3,253E-6	-2,52368E-9	5,356E-7	-1,05665E-8	-5,8119E-7	-3,56736E-8	7,13935E-7
-7,66129E-9	-4,364E-7	-1,31212E-8	-1,051E-6	-4,55615E-8	-3,233E-6	-2,65634E-9	5,356E-7	-1,04892E-8	-5,70346E-7	-3,55976E-8	7,00966E-7
-7,76701E-9	-4,364E-7	-1,32974E-8	-1,051E-6	-4,5831E-8	-3,174E-6	-2,78693E-9	4,959E-7	-1,0412E-8	-5,59502E-7	-3,55216E-8	6,87998E-7
-7,87687E-9	-4,562E-7	-1,34736E-8	-1,091E-6	-4,61004E-8	-3,174E-6	-2,91856E-9	4,959E-7	-1,03347E-8	-5,48657E-7	-3,54456E-8	6,75029E-7
-7,99088E-9	-4,761E-7	-1,36498E-8	-1,091E-6	-4,63803E-8	-3,134E-6	-3,05018E-9	4,562E-7	-1,02574E-8	-5,37813E-7	-3,53696E-8	6,62061E-7
-8,108E-9	-4,761E-7	-1,3826E-8	-1,131E-6	-4,6629E-8	-3,154E-6	-3,18181E-9	4,562E-7	-1,01801E-8	-5,26969E-7	-3,52935E-8	6,49092E-7
-8,22926E-9	-5,157E-7	-1,40022E-8	-1,131E-6	-4,68985E-8	-3,094E-6	-3,31343E-9	4,166E-7	-1,01028E-8	-5,16124E-7	-3,52175E-8	6,36124E-7
-8,35259E-9	-5,157E-7	-1,41887E-8	-1,17E-6	-4,71369E-8	-3,094E-6	-3,4461E-9	4,166E-7	-1,00256E-8	-5,0528E-7	-3,51415E-8	6,23155E-7
-8,48007E-9	-5,356E-7	-1,43649E-8	-1,17E-6	-4,73649E-8	-3,055E-6	-3,57876E-9	3,967E-7	-9,94827E-9	-4,94436E-7	-3,50655E-8	6,10187E-7
-8,60859E-9	-5,356E-7	-1,45515E-8	-1,21E-6	-4,75929E-8	-3,055E-6	-3,71142E-9	3,967E-7	-9,87099E-9	-4,83592E-7	-3,49895E-8	5,97218E-7
-8,74126E-9	-5,753E-7	-1,4738E-8	-1,21E-6	-4,77898E-8	-3,035E-6	-3,84304E-9	3,769E-7	-9,79371E-9	-4,72747E-7	-3,49135E-8	5,8425E-7
-8,87495E-9	-5,753E-7	-1,49142E-8	-1,27E-6	-4,79867E-8	-3,035E-6	-3,97571E-9	3,571E-7	-9,71643E-9	-4,61903E-7	-3,48375E-8	5,71281E-7
-9,01176E-9	-5,753E-7	-1,51008E-8	-1,27E-6	-4,81526E-8	-3,015E-6	-4,1094E-9	3,174E-7	-9,63914E-9	-4,51059E-7	-3,47615E-8	5,58313E-7
-9,15065E-9	-5,951E-7	-1,52874E-8	-1,309E-6	-4,83184E-8	-3,015E-6	-4,24207E-9	3,174E-7	-9,56186E-9	-4,40214E-7	-3,46855E-8	5,45345E-7
-9,29056E-9	-6,149E-7	-1,54843E-8	-1,309E-6	-4,84531E-8	-2,975E-6	-4,37576E-9	2,777E-7	-9,48458E-9	-4,2937E-7	-3,46095E-8	5,32376E-7
-9,43359E-9	-6,149E-7	-1,56708E-8	-1,349E-6	-4,85775E-8	-2,975E-6	-4,50946E-9	2,777E-7	-9,4073E-9	-4,18526E-7	-3,45335E-8	5,19408E-7
-9,57765E-9	-6,546E-7	-1,58574E-8	-1,349E-6	-4,86915E-8	-2,956E-6	-4,64212E-9	2,38E-7	-9,33002E-9	-4,07682E-7	-3,44575E-8	5,06439E-7
-9,72379E-9	-6,546E-7	-1,60543E-8	-1,408E-6	-4,87848E-8	-2,956E-6	-4,77582E-9	2,38E-7	-9,25274E-9	-3,96837E-7	-3,43815E-8	4,93471E-7
-9,87096E-9	-6,943E-7	-1,62409E-8	-1,389E-6	-4,88781E-8	-2,956E-6	-4,90952E-9	1,984E-7	-9,17546E-9	-3,85993E-7	-3,43055E-8	4,80502E-7
-1,00223E-8	-6,943E-7	-1,64378E-8	-1,448E-6	-4,89506E-8	-2,956E-6	-5,04322E-9	1,984E-7	-9,09817E-9	-3,75149E-7	-3,42295E-8	4,67534E-7
-1,01726E-8	-7,141E-7	-1,66347E-8	-1,448E-6	-4,90232E-8	-2,916E-6	-5,17692E-9	1,587E-7	-9,02089E-9	-3,64304E-7	-3,41535E-8	4,54565E-7
-1,03249E-8	-7,141E-7	-1,68316E-8	-1,488E-6	-4,90957E-8	-2,916E-6	-5,31165E-9	1,587E-7	-8,94361E-9	-3,5346E-7	-3,40775E-8	4,41597E-7
-1,04783E-8	-7,538E-7	-1,70286E-8	-1,488E-6	-4,91579E-8	-2,916E-6	-5,44431E-9	1,389E-7	-8,86633E-9	-3,42616E-7	-3,40015E-8	4,28628E-7
-1,06338E-8	-7,538E-7	-1,72255E-8	-1,527E-6	-4,92097E-8	-2,916E-6	-5,57905E-9	1,389E-7	-8,78905E-9	-3,31772E-7	-3,39255E-8	4,1566E-7
-1,07892E-8	-8,133E-7	-1,74224E-8	-1,527E-6	-4,92719E-8	-2,916E-6	-5,71275E-9	9,918E-8	-8,71177E-9	-3,20927E-7	-3,38495E-8	4,02691E-7
-1,09447E-8	-8,133E-7	-1,76193E-8	-1,567E-6	-4,93134E-8	-2,896E-6	-5,84748E-9	7,935E-8	-8,63449E-9	-3,10083E-7	-3,37735E-8	3,89723E-7
-1,11105E-8	-8,331E-7	-1,78266E-8	-1,567E-6	-4,93652E-8	-2,896E-6	-5,98118E-9	3,967E-8	-8,55721E-9	-2,99239E-7	-3,36975E-8	3,76754E-7
-1,1266E-8	-8,331E-7	-1,80235E-8	-1,607E-6	-4,94066E-8	-2,896E-6	-6,11591E-9	3,967E-8	-8,47992E-9	-2,88395E-7	-3,36215E-8	3,63786E-7
-1,14318E-8	-8,728E-7	-1,82308E-8	-1,607E-6	-4,94481E-8	-2,896E-6	-6,25065E-9	1,984E-8	-8,40264E-9	-2,7755E-7	-3,35455E-8	3,50817E-7
-1,15977E-8	-8,728E-7	-1,84381E-8	-1,686E-6			-6,38538E-9	1,984E-8	-8,32536E-9	-2,66706E-7	-3,34694E-8	3,37849E-7
-1,17635E-8	-9,125E-7	-1,86454E-8	-1,686E-6			-6,51908E-9	-1,984E-8	-8,24808E-9	-2,55862E-7	-3,33934E-8	3,2488E-7
-1,19293E-8	-9,125E-7	-1,88423E-8	-1,726E-6			-6,65278E-9	-1,984E-8	-8,1708E-9	-2,45017E-7	-3,33174E-8	3,11912E-7
-1,20951E-8	-9,323E-7	-1,906E-8	-1,726E-6			-6,78751E-9	-5,951E-8	-8,09352E-9	-2,34173E-7	-3,32414E-8	2,98943E-7
-1,2261E-8	-9,323E-7	-1,92672E-8	-1,765E-6			-6,92225E-9	-5,951E-8	-8,01624E-9	-2,23329E-7	-3,31654E-8	2,85975E-7
-1,24268E-8	-9,72E-7	-1,94745E-8	-1,765E-6			-7,05698E-9	-9,918E-8	-7,93895E-9	-2,12485E-7	-3,30894E-8	2,73006E-7
-1,2603E-8	-9,72E-7	-1,96922E-8	-1,805E-6			-7,19068E-9	-9,918E-8	-7,86167E-9	-2,0164E-7	-3,30134E-8	2,60038E-7
-1,27688E-8	-1,012E-6	-1,98995E-8	-1,805E-6			-7,32542E-9	-1,19E-7	-7,78439E-9	-1,90796E-7	-3,29374E-8	2,47069E-7
-1,2945E-8	-1,031E-6	-2,01171E-8	-1,884E-6			-7,46015E-9	-1,19E-7	-7,70711E-9	-1,79952E-7	-3,28614E-8	2,34101E-7
-1,31212E-8	-1,051E-6	-2,03244E-8	-1,884E-6			-7,59385E-9	-1,785E-7	-7,62983E-9	-1,69107E-7	-3,27854E-8	2,21132E-7
-1,32974E-8	-1,051E-6	-2,05421E-8	-1,924E-6			-7,72858E-9	-1,785E-7	-7,55255E-9	-1,58263E-7	-3,27094E-8	2,08164E-7
-1,34736E-8	-1,091E-6	-2,07597E-8	-1,924E-6			-7,86332E-9	-2,182E-7	-7,47527E-9	-1,47419E-7	-3,26334E-8	1,95195E-7
-1,36498E-8	-1,091E-6	-2,09774E-8	-1,964E-6			-7,99702E-9	-2,182E-7	-7,39799E-9	-1,36575E-7	-3,25574E-8	1,82227E-7
-1,3826E-8	-1,131E-6	-2,1195E-8	-1,964E-6			-8,13175E-9	-2,579E-7	-7,3207E-9	-1,2573E-7	-3,24814E-8	1,69258E-7
-1,40022E-8	-1,131E-6	-2,1423E-8	-2,003E-6			-8,26648E-9	-2,579E-7	-7,24342E-9	-1,14886E-7	-3,24054E-8	1,5629E-7
-1,41887E-8	-1,17E-6	-2,16407E-8	-2,023E-6			-8,40122E-9	-2,777E-7	-7,16614E-9	-1,04042E-7	-3,23294E-8	1,43321E-7
-1,43649E-8	-1,17E-6	-2,18687E-8	-2,063E-6			-8,53595E-9	-2,777E-7	-7,08886E-9	-9,31974E-8	-3,22534E-8	1,30353E-7
-1,45515E-8	-1,21E-6	-2,20863E-8	-2,083E-6			-8,66965E-9	-3,372E-7	-7,01158E-9	-8,23531E-8	-3,21774E-8	1,17384E-7
-1,4738E-8	-1,21E-6	-2,23143E-8	-2,103E-6			-8,80335E-9	-3,372E-7	-6,9343E-9	-7,15088E-8	-3,21014E-8	1,04416E-7
-1,49142E-8	-1,27E-6	-2,25424E-8	-2,122E-6			-8,93808E-9	-3,571E-7	-6,85702E-9	-6,06645E-8	-3,20254E-8	9,14475E-8
-1,51008E-8	-1,27E-6	-2,27704E-8	-2,162E-6			-9,07282E-9	-3,769E-7	-6,77973E-9	-4,98203E-8	-3,19494E-8	7,8479E-8
-1,52874E-8	-1,309E-6	-2,29984E-8	-2,182E-6			-9,20755E-9	-3,967E-7	-6,70245E-9	-3,8976E-8	-3,18734E-8	6,55106E-8
-1,54843E-8	-1,309E-6	-2,32264E-8	-2,202E-6			-9,34125E-9	-4,166E-7	-6,62517E-9	-2,81317E-8	-3,17974E-8	5,25421E-8
-1,56708E-8	-1,349E-6	-2,34544E-8	-2,242E-6			-9,47599E-9	-4,364E-7	-6,54789E-9	-1,72874E-8	-3,17214E-8	3,95736E-8
-1,58574E-8	-1,349E-6	-2,36824E-8	-2,261E-6			-9,61072E-9	-4,562E-7	-6,47061E-9	-6,44311E-9	-3,16454E-8	2,66051E-8
-1,60543E-8	-1,408E-6	-2,39208E-8	-2,301E-6			-9,74442E-9	-4,761E-7	-6,39333E-9	4,40117E-9	-3,15693E-8	1,36366E-8
-1,62409E-8	-1,389E-6	-2,41488E-8	-2,321E-6			-9,87812E-9	-4,761E-7	-6,31605E-9	1,52455E-8	-3,14933E-8	6,68123E-10
-1,64378E-8	-1,448E-6	-2,43872E-8	-2,361E-6			-1,00129E-8	-4,959E-7	-6,23877E-9	2,60897E-8	-3,14173E-8	-1,23004E-8
-1,66347E-8	-1,448E-6	-2,46256E-8	-2,361E-6			-1,01476E-8	-5,157E-7	-6,16148E-9	3,6934E-8	-3,13413E-8	-2,52688E-8
-1,68316E-8	-1,488E-6	-2,48536E-8	-2,4E-6			-1,02813E-8	-5,356E-7	-6,0842E-9	4,77783E-8	-3,12653E-8	-3,82373E-8
-1,70286E-8	-1,488E-6	-2,5092E-8	-2,42E-6			-1,0416E-8	-5,554E-7	-6,00692E-9	5,86226E-8	-3,11893E-8	-5,12058E-8
-1,72255E-8	-1,527E-6	-2,53304E-8	-2,46E-6			-1,05508E-8	-5,753E-7	-5,92964E-9	6,94669E-8	-3,11133E-8	-6,41743E-8
-1,74224E-8	-1,527E-6	-2,55895E-8	-2,46E-6			-1,06855E-8	-6,149E-7	-5,85236E-9	8,03112E-8	-3,10373E-8	-7,71428E-8
-1,76193E-8	-1,567E-6	-2,58278E-8	-2,519E-6			-1,08202E-8	-6,149E-7	-5,77508E-9	9,11554E-8	-3,09613E-8	-9,01113E-8
-1,78266E-8	-1,567E-6	-2,60766E-8	-2,519E-6			-1,0955E-8	-6,149E-7	-5,6978E-9	1,02E-7	-3,08853E-8	-1,0308E-7
-1,80235E-8	-1,607E-6	-2,6315E-8	-2,579E-6			-1,10897E-8	-6,348E-7	-5,62051E-9	1,12844E-7	-3,08093E-8	-1,16048E-7
-1,82308E-8	-1,607E-6	-2,65534E-8	-2,599E-6			-1,12244E-8	-6,744E-7	-5,54323E-9	1,23688E-7	-3,07333E-8	-1,29017E-7
-1,84381E-8	-1,686E-6	-2,68125E-8	-2,638E-6			-1,13592E-8	-6,943E-7	-5,46595E-9	1,34533E-7	-3,06573E-8	-1,41985E-7
-1,86454E-8	-1,686E-6	-2,70508E-8	-2,638E-6			-1,14939E-8	-7,141E-7	-5,38867E-9	1,45377E-7	-3,05813E-8	-1,54954E-7
-1,88423E-8	-1,726E-6	-2,73099E-8	-2,698E-6			-1,16286E-8	-7,141E-7	-5,31139E-9	1,56221E-7	-3,05053E-8	-1,67922E-7
-1,906E-8	-1,726E-6	-2,75483E-8	-2,698E-6			-1,1753E-8	-7,538E-7	-5,23411E-9	1,67065E-7	-3,04293E-8	-1,80891E-7
-1,92672E-8	-1,765E-6	-2,77971E-8	-2,757E-6			-1,18877E-8	-7,538E-7	-5,15683E-9	1,7791E-7	-3,03533E-8	-1,93859E-7
-1,94745E-8	-1,765E-6	-2,80562E-8	-2,757E-6			-1,20225E-8	-7,935E-7	-5,07955E-9	1,88754E-7	-3,02773E-8	-2,06828E-7
-1,96922E-8	-1,805E-6	-2,82946E-8	-2,817E-6			-1,21572E-8	-7,935E-7	-5,00226E-9	1,99598E-7	-3,02013E-8	-2,19796E-7
-1,98995E-8	-1,805E-6	-2,85433E-8	-2,817E-6			-1,22919E-8	-8,331E-7	-4,92498E-9	2,10443E-7	-3,01253E-8	-2,32765E-7
-2,01171E-8	-1,884E-6	-2,88024E-8	-2,876E-6			-1,24267E-8	-8,331E-7	-4,8477E-9	2,21287E-7	-3,00493E-8	-2,45733E-7
-2,03244E-8	-1,884E-6	-2,90511E-8	-2,876E-6			-1,25614E-8	-8,53E-7	-4,77042E-9	2,32131E-7	-2,99733E-8	-2,58702E-7
-2,05421E-8	-1,924E-6	-2,93206E-8	-2,936E-6			-1,26961E-8	-8,53E-7	-4,69314E-9	2,42975E-7	-2,98973E-8	-2,7167E-7
-2,07597E-8	-1,924E-6	-2,95694E-8	-2,936E-6			-1,28309E-8	-8,926E-7	-4,61586E-9	2,5382E-7	-2,98213E-8	-2,84639E-7
-2,09774E-8	-1,964E-6	-2,98388E-8	-2,995E-6			-1,29656E-8	-8,728E-7	-4,53858E-9	2,64664E-7	-2,97452E-8	-2,97607E-7
-2,1195E-8	-1,964E-6	-3,00979E-8	-2,995E-6			-1,31003E-8	-9,323E-7	-4,4613E-9	2,75508E-7	-2,96692E-8	-3,10576E-7
-2,1423E-8	-2,003E-6					-1,32351E-8	-9,323E-7	-4,38401E-9	2,86353E-7	-2,95932E-8	-3,23544E-7
-2,16407E-8	-2,023E-6					-1,33698E-8	-9,522E-7	-4,30673E-9	2,97197E-7	-2,95172E-8	-3,36513E-7
-2,18687E-8	-2,063E-6					-1,35045E-8	-9,522E-7	-4,22945E-9	3,08041E-7	-2,94412E-8	-3,49481E-7
-2,20863E-8	-2,083E-6					-1,36289E-8	-9,918E-7	-4,15217E-9	3,18885E-7	-2,93652E-8	-3,62449E-7
-2,23143E-8	-2,103E-6					-1,37637E-8	-9,918E-7	-4,07489E-9	3,2973E-7	-2,92892E-8	-3,75418E-7
-2,25424E-8	-2,122E-6					-1,38984E-8	-1,012E-6	-3,99761E-9	3,40574E-7	-2,92132E-8	-3,88386E-7
-2,27704E-8	-2,162E-6					-1,40331E-8	-1,012E-6	-3,92033E-9	3,51418E-7	-2,91372E-8	-4,01355E-7
-2,29984E-8	-2,182E-6					-1,41679E-8	-1,051E-6	-3,84304E-9	3,62263E-7	-2,90612E-8	-4,14323E-7
-2,32264E-8	-2,202E-6					-1,4313E-8	-1,091E-6	--	--	--	--
-2,34544E-8	-2,242E-6					-1,44477E-8	-1,091E-6	--	--	--	--
-2,36824E-8	-2,261E-6					-1,45824E-8	-1,091E-6	--	--	--	--
-2,39208E-8	-2,301E-6					-1,47068E-8	-1,111E-6	--	--	--	--
-2,41488E-8	-2,321E-6					-1,48415E-8	-1,111E-6	--	--	--	--
-2,43872E-8	-2,361E-6					-1,49763E-8	-1,131E-6	--	--	--	--
-2,46256E-8	-2,361E-6					-1,5111E-8	-1,131E-6	--	--	--	--
-2,48536E-8	-2,4E-6					-1,52457E-8	-1,151E-6	--	--	--	--
-2,5092E-8	-2,42E-6					-1,53701E-8	-1,151E-6	--	--	--	--
-2,53304E-8	-2,46E-6					-1,55048E-8	-1,17E-6	--	--	--	--
-2,55895E-8	-2,46E-6					-1,56396E-8	-1,17E-6	--	--	--	--
-2,58278E-8	-2,519E-6					-1,57743E-8	-1,19E-6	--	--	--	--
-2,60766E-8	-2,519E-6					-1,5909E-8	-1,19E-6	--	--	--	--
-2,6315E-8	-2,579E-6					-1,60438E-8	-1,21E-6	--	--	--	--
-2,65534E-8	-2,599E-6					-1,61681E-8	-1,21E-6	--	--	--	--
-2,68125E-8	-2,638E-6					-1,63132E-8	-1,23E-6	--	--	--	--
-2,70508E-8	-2,638E-6					-1,64376E-8	-1,23E-6	--	--	--	--
-2,73099E-8	-2,698E-6					-1,65724E-8	-1,25E-6	--	--	--	--
-2,75483E-8	-2,698E-6					-1,67071E-8	-1,25E-6	--	--	--	--
-2,77971E-8	-2,757E-6					-1,68418E-8	-1,25E-6	--	--	--	--
-2,80562E-8	-2,757E-6					-1,69766E-8	-1,25E-6	--	--	--	--
-2,82946E-8	-2,817E-6					-1,71113E-8	-1,27E-6	--	--	--	--
-2,85433E-8	-2,817E-6					-1,7246E-8	-1,27E-6	--	--	--	--
-2,88024E-8	-2,876E-6					-1,73808E-8	-1,27E-6	--	--	--	--
-2,90511E-8	-2,876E-6					-1,75155E-8	-1,27E-6	--	--	--	--
-2,93206E-8	-2,936E-6					-1,76399E-8	-1,289E-6	--	--	--	--
-2,95694E-8	-2,936E-6					-1,7785E-8	-1,27E-6	--	--	--	--
-2,98388E-8	-2,995E-6					-1,79197E-8	-1,289E-6	--	--	--	--
-3,00979E-8	-2,995E-6					-1,80544E-8	-1,27E-6	--	--	--	--
-3,03467E-8	-3,055E-6					-1,81892E-8	-1,289E-6	--	--	--	--
-3,06265E-8	-3,055E-6					-1,83239E-8	-1,289E-6	--	--	--	--
-3,08856E-8	-3,114E-6					-1,8469E-8	-1,27E-6	--	--	--	--
-3,11447E-8	-3,114E-6					-1,86037E-8	-1,27E-6	--	--	--	--
-3,14142E-8	-3,174E-6					-1,87488E-8	-1,289E-6	--	--	--	--
-3,16837E-8	-3,174E-6					-1,88836E-8	-1,289E-6	--	--	--	--
-3,19428E-8	-3,233E-6					-1,90287E-8	-1,27E-6	--	--	--	--
-3,2233E-8	-3,233E-6					-1,91738E-8	-1,27E-6	--	--	--	--
-3,24921E-8	-3,293E-6					-1,93085E-8	-1,27E-6	--	--	--	--
-3,27719E-8	-3,293E-6					-1,94536E-8	-1,27E-6	--	--	--	--
-3,30621E-8	-3,352E-6					-1,95987E-8	-1,27E-6	--	--	--	--
-3,33316E-8	-3,352E-6					-1,97334E-8	-1,27E-6	--	--	--	--
-3,36218E-8	-3,412E-6					-1,98889E-8	-1,27E-6	--	--	--	--
-3,39016E-8	-3,412E-6					-2,00236E-8	-1,27E-6	--	--	--	--
-3,41815E-8	-3,452E-6					-2,01791E-8	-1,25E-6	--	--	--	--
-3,4482E-8	-3,452E-6					-2,03242E-8	-1,25E-6	--	--	--	--
-3,47722E-8	-3,511E-6					-2,04589E-8	-1,25E-6	--	--	--	--
-3,50728E-8	-3,511E-6					-2,06144E-8	-1,25E-6	--	--	--	--
-3,5363E-8	-3,551E-6					-2,07595E-8	-1,21E-6	--	--	--	--
-3,56532E-8	-3,551E-6					-2,0915E-8	-1,21E-6	--	--	--	--
-3,59641E-8	-3,59E-6					-2,10601E-8	-1,21E-6	--	--	--	--
-3,62647E-8	-3,59E-6					-2,12155E-8	-1,21E-6	--	--	--	--
-3,65549E-8	-3,63E-6					-2,1371E-8	-1,19E-6	--	--	--	--
-3,68762E-8	-3,63E-6					-2,15161E-8	-1,19E-6	--	--	--	--
-3,71768E-8	-3,65E-6					-2,16715E-8	-1,17E-6	--	--	--	--
-3,74981E-8	-3,65E-6					-2,1827E-8	-1,17E-6	--	--	--	--
-3,77986E-8	-3,67E-6					-2,19721E-8	-1,151E-6	--	--	--	--
-3,80992E-8	-3,67E-6					-2,21379E-8	-1,151E-6	--	--	--	--
-3,84205E-8	-3,67E-6					-2,22934E-8	-1,131E-6	--	--	--	--
-3,87314E-8	-3,67E-6					-2,24385E-8	-1,151E-6	--	--	--	--
-3,90527E-8	-3,69E-6					-2,26043E-8	-1,151E-6	--	--	--	--
-3,93636E-8	-3,69E-6					-2,27598E-8	-1,111E-6	--	--	--	--
-3,96746E-8	-3,67E-6					-2,29256E-8	-1,091E-6	--	--	--	--
-3,99959E-8	-3,67E-6					-2,30811E-8	-1,091E-6	--	--	--	--
-4,03068E-8	-3,65E-6					-2,32365E-8	-1,071E-6	--	--	--	--
-4,06384E-8	-3,65E-6					-2,34024E-8	-1,051E-6	--	--	--	--
-4,09494E-8	-3,61E-6					-2,35682E-8	-1,031E-6	--	--	--	--
-4,12603E-8	-3,61E-6					-2,3734E-8	-1,031E-6	--	--	--	--
-4,1592E-8	-3,571E-6					-2,38895E-8	-1,012E-6	--	--	--	--
-4,19029E-8	-3,571E-6					-2,40657E-8	-1,012E-6	--	--	--	--
-4,22138E-8	-3,511E-6					-2,42211E-8	-9,72E-7	--	--	--	--
-4,25351E-8	-3,511E-6					-2,4387E-8	-9,72E-7	--	--	--	--
-4,2846E-8	-3,471E-6					-2,45528E-8	-9,72E-7	--	--	--	--
-4,31673E-8	-3,471E-6					-2,47186E-8	-9,522E-7	--	--	--	--
-4,34783E-8	-3,412E-6					-2,48844E-8	-9,125E-7	--	--	--	--
-4,37996E-8	-3,412E-6					-2,50503E-8	-8,926E-7	--	--	--	--
-4,40898E-8	-3,352E-6					-2,52161E-8	-8,728E-7	--	--	--	--
-4,43903E-8	-3,352E-6					-2,53923E-8	-8,728E-7	--	--	--	--
-4,47012E-8	-3,293E-6					-2,55581E-8	-8,53E-7	--	--	--	--
-4,49811E-8	-3,293E-6					-2,57239E-8	-8,331E-7	--	--	--	--
-4,52713E-8	-3,253E-6					-2,59001E-8	-7,935E-7	--	--	--	--
-4,55615E-8	-3,233E-6					-2,6066E-8	-7,935E-7	--	--	--	--
-4,5831E-8	-3,174E-6					-2,62525E-8	-7,736E-7	--	--	--	--
-4,61004E-8	-3,174E-6					-2,64183E-8	-7,538E-7	--	--	--	--
-4,63803E-8	-3,134E-6					-2,65945E-8	-7,339E-7	--	--	--	--
-4,6629E-8	-3,154E-6					-2,67604E-8	-7,141E-7	--	--	--	--
-4,68985E-8	-3,094E-6					-2,69366E-8	-6,943E-7	--	--	--	--
-4,71369E-8	-3,094E-6					-2,71127E-8	-6,546E-7	--	--	--	--
-4,73649E-8	-3,055E-6					-2,72889E-8	-6,348E-7	--	--	--	--
-4,75929E-8	-3,055E-6					-2,74548E-8	-6,149E-7	--	--	--	--
-4,77898E-8	-3,035E-6					-2,7631E-8	-5,951E-7	--	--	--	--
-4,79867E-8	-3,035E-6					-2,78175E-8	-5,753E-7	--	--	--	--
-4,81526E-8	-3,015E-6					-2,79833E-8	-5,554E-7	--	--	--	--
-4,83184E-8	-3,015E-6					-2,81699E-8	-5,157E-7	--	--	--	--
-4,84531E-8	-2,975E-6					-2,83461E-8	-4,959E-7	--	--	--	--
-4,85775E-8	-2,975E-6					-2,85223E-8	-4,761E-7	--	--	--	--
-4,86915E-8	-2,956E-6					-2,87088E-8	-4,562E-7	--	--	--	--
-4,87848E-8	-2,956E-6					-2,88747E-8	-4,166E-7	--	--	--	--
-4,88781E-8	-2,956E-6					-2,90612E-8	-4,166E-7	--	--	--	--
-4,89506E-8	-2,956E-6					-2,92374E-8	-3,571E-7	--	--	--	--
-4,90232E-8	-2,916E-6					-2,9424E-8	-3,571E-7	--	--	--	--
-4,90957E-8	-2,916E-6					-2,96105E-8	-2,976E-7	--	--	--	--
-4,91579E-8	-2,916E-6					-2,97867E-8	-2,976E-7	--	--	--	--
-4,92097E-8	-2,916E-6					-2,99733E-8	-2,38E-7	--	--	--	--
-4,92719E-8	-2,916E-6					-3,01495E-8	-2,38E-7	--	--	--	--
-4,93134E-8	-2,896E-6					-3,03256E-8	-1,785E-7	--	--	--	--
-4,93652E-8	-2,896E-6					-3,05122E-8	-1,785E-7	--	--	--	--
-4,94066E-8	-2,896E-6					-3,06988E-8	-9,918E-8	--	--	--	--
-4,94481E-8	-2,896E-6					-3,08853E-8	-1,19E-7	--	--	--	--
-4,94896E-8	-2,896E-6					-3,10615E-8	-7,935E-8	--	--	--	--
-4,9531E-8	-2,896E-6					-3,12377E-8	-7,935E-8	--	--	--	--
-4,95517E-8	-2,896E-6					-3,14346E-8	0	--	--	--	--
-4,95828E-8	-2,896E-6					-3,16108E-8	0	--	--	--	--
-4,96139E-8	-2,896E-6					-3,17974E-8	5,951E-8	--	--	--	--
-4,96347E-8	-2,876E-6					-3,19839E-8	5,951E-8	--	--	--	--
-4,96658E-8	-2,876E-6					-3,21601E-8	1,19E-7	--	--	--	--
-4,96865E-8	-2,876E-6					-3,2357E-8	1,19E-7	--	--	--	--
-4,97072E-8	-2,876E-6					-3,25332E-8	1,785E-7	--	--	--	--
-4,97279E-8	-2,876E-6					-3,27198E-8	1,785E-7	--	--	--	--
-4,97487E-8	-2,856E-6					-3,29063E-8	2,579E-7	--	--	--	--
-4,9759E-8	-2,856E-6					-3,30825E-8	2,579E-7	--	--	--	--
-4,97798E-8	-2,856E-6					-3,32794E-8	3,174E-7	--	--	--	--
-4,97901E-8	-2,856E-6					-3,34556E-8	3,174E-7	--	--	--	--
-4,98109E-8	-2,856E-6					-3,36422E-8	3,769E-7	--	--	--	--
-4,98212E-8	-2,856E-6					-3,38287E-8	3,769E-7	--	--	--	--
-4,98316E-8	-2,856E-6					-3,40049E-8	4,562E-7	--	--	--	--
-4,98419E-8	-2,856E-6					-3,42019E-8	4,562E-7	--	--	--	--
-4,98627E-8	-2,856E-6					-3,4378E-8	5,157E-7	--	--	--	--
-4,9873E-8	-2,856E-6					-3,45646E-8	5,157E-7	--	--	--	--
-4,98834E-8	-2,856E-6					-3,47512E-8	5,753E-7	--	--	--	--
-4,98834E-8	-2,856E-6					-3,49273E-8	5,753E-7	--	--	--	--
-4,98938E-8	-2,856E-6					-3,51243E-8	6,348E-7	--	--	--	--
-4,99041E-8	-2,856E-6					-3,53005E-8	6,348E-7	--	--	--	--
-4,99145E-8	-2,856E-6					-3,54766E-8	6,943E-7	--	--	--	--
-4,99249E-8	-2,856E-6					-3,56736E-8	6,943E-7	--	--	--	--
-4,99249E-8	-2,856E-6					-3,58498E-8	7,736E-7	--	--	--	--
-4,99352E-8	-2,856E-6					-3,6026E-8	7,538E-7	--	--	--	--
-4,99352E-8	-2,856E-6					-3,62229E-8	8,331E-7	--	--	--	--
-4,99456E-8	-2,856E-6					-3,63991E-8	8,133E-7	--	--	--	--
-4,99456E-8	-2,856E-6					-3,65856E-8	8,926E-7	--	--	--	--
-4,99456E-8	-2,856E-6					-3,67618E-8	8,926E-7	--	--	--	--
-4,9956E-8	-2,856E-6					-3,6938E-8	9,521E-7	--	--	--	--
-4,9956E-8	-2,837E-6					-3,71246E-8	9,521E-7	--	--	--	--
-4,9956E-8	-2,837E-6					-3,73111E-8	9,918E-7	--	--	--	--
						-3,74977E-8	9,918E-7	--	--	--	--
						-3,76739E-8	1,051E-6	--	--	--	--
						-3,78604E-8	1,051E-6	--	--	--	--
						-3,80366E-8	1,111E-6	--	--	--	--
						-3,82128E-8	1,111E-6	--	--	--	--
						-3,8389E-8	1,17E-6	--	--	--	--
						-3,85652E-8	1,17E-6	--	--	--	--
						-3,87414E-8	1,21E-6	--	--	--	--
						-3,89176E-8	1,21E-6	--	--	--	--
						-3,90938E-8	1,289E-6	--	--	--	--
						-3,92699E-8	1,27E-6	--	--	--	--
						-3,94565E-8	1,329E-6	--	--	--	--
						-3,96223E-8	1,329E-6	--	--	--	--
						-3,97985E-8	1,369E-6	--	--	--	--
						-3,99747E-8	1,369E-6	--	--	--	--
						-4,01509E-8	1,448E-6	--	--	--	--
						-4,03271E-8	1,428E-6	--	--	--	--
						-4,04411E-8	1,488E-6	--	--	--	--
						-4,05966E-8	1,488E-6	--	--	--	--
						-4,07209E-8	1,547E-6	--	--	--	--
						-4,08453E-8	1,527E-6	--	--	--	--
						-4,09489E-8	1,587E-6	--	--	--	--
						-4,10422E-8	1,567E-6	--	--	--	--
						-4,11251E-8	1,607E-6	--	--	--	--
						-4,11977E-8	1,607E-6	--	--	--	--
						-4,12599E-8	1,646E-6	--	--	--	--
						-4,13117E-8	1,627E-6	--	--	--	--
						-4,13635E-8	1,666E-6	--	--	--	--
						-4,1405E-8	1,666E-6	--	--	--	--
						-4,14464E-8	1,686E-6	--	--	--	--
						-4,14775E-8	1,686E-6	--	--	--	--
						-4,14982E-8	1,706E-6	--	--	--	--
						-4,1519E-8	1,706E-6	--	--	--	--
						-4,15397E-8	1,706E-6	--	--	--	--
						-4,15501E-8	1,706E-6	--	--	--	--
						-4,15604E-8	1,706E-6	--	--	--	--
						-4,15708E-8	1,706E-6	--	--	--	--
								--	--	--	--
								--	--	--	--
								--	--	--	--
								--	--	--	--
								--	--	--	--
								--	--	--	--
								--	--	--	--
								--	--	--	--
								--	--	--	--
								--	--	--	--
								--	--	--	--
								--	--	--	--
								--	--	--	--
								--	--	--	--
								--	--	--	--
								--	--	--	--
								--	--	--	--
								--	--	--	--
								--	--	--	--
								--	--	--	--
								--	--	--	--
								--	--	--	--
								--	--	--	--
								--	--	--	--
								--	--	--	--
								--	--	--	--
								--	--	--	--
								--	--	--	--
								--	--	--	--
								--	--	--	--
								--	--	--	--
								--	--	--	--
								--	--	--	--
								--	--	--	--
								--	--	--	--
								--	--	--	--
								--	--	--	--
								--	--	--	--
								--	--	--	--
								--	--	--	--
								--	--	--	--
								--	--	--	--
								--	--	--	--
								--	--	--	--
								--	--	--	--
								--	--	--	--
								--	--	--	--
								--	--	--	--
								--	--	--	--
								--	--	--	--
								--	--	--	--
								--	--	--	--
								--	--	--	--
								--	--	--	--
								--	--	--	--
								--	--	--	--
								--	--	--	--
								--	--	--	--
								--	--	--	--
								--	--	--	--
								--	--	--	--
								--	--	--	--
								--	--	--	--
								--	--	--	--
								--	--	--	--
								--	--	--	--
								--	--	--	--
								--	--	--	--
								--	--	--	--
								--	--	--	--
								--	--	--	--
								--	--	--	--
								--	--	--	--
								--	--	--	--
								--	--	--	--
								--	--	--	--
								--	--	--	--
								--	--	--	--
								--	--	--	--
								--	--	--	--
								--	--	--	--
								--	--	--	--
								--	--	--	--
								--	--	--	--
								--	--	--	--
								--	--	--	--
								--	--	--	--
								--	--	--	--
								--	--	--	--
								--	--	--	--
								--	--	--	--
								--	--	--	--
								--	--	--	--
								--	--	--	--
								--	--	--	--
								--	--	--	--
								--	--	--	--
								--	--	--	--
								--	--	--	--
								--	--	--	--
								--	--	--	--
								--	--	--	--
								--	--	--	--
								--	--	--	--
								--	--	--	--
								--	--	--	--
								--	--	--	--
								--	--	--	--
								--	--	--	--
								--	--	--	--
								--	--	--	--
								--	--	--	--
								--	--	--	--
								--	--	--	--
								--	--	--	--
								--	--	--	--
								--	--	--	--
								--	--	--	--
								--	--	--	--
								--	--	--	--
								--	--	--	--
								--	--	--	--
								--	--	--	--
								--	--	--	--
								--	--	--	--
								--	--	--	--
								--	--	--	--
								--	--	--	--
								--	--	--	--
								--	--	--	--
								--	--	--	--
								--	--	--	--
								--	--	--	--
								--	--	--	--
								--	--	--	--
								--	--	--	--
								--	--	--	--
								--	--	--	--
								--	--	--	--
								--	--	--	--
								--	--	--	--
								--	--	--	--
								--	--	--	--
								--	--	--	--
								--	--	--	--
								--	--	--	--
								--	--	--	--
								--	--	--	--
								--	--	--	--
								--	--	--	--
								--	--	--	--
								--	--	--	--
								--	--	--	--
								--	--	--	--
								--	--	--	--
								--	--	--	--
								--	--	--	--
								--	--	--	--
								--	--	--	--
								--	--	--	--
								--	--	--	--
								--	--	--	--
								--	--	--	--
								--	--	--	--
								--	--	--	--
								--	--	--	--
								--	--	--	--
								--	--	--	--
								--	--	--	--
								--	--	--	--
								--	--	--	--
								--	--	--	--
								--	--	--	--
								--	--	--	--
								--	--	--	--
								--	--	--	--
								--	--	--	--
								--	--	--	--
								--	--	--	--
								--	--	--	--
								--	--	--	--
								--	--	--	--
								--	--	--	--
								--	--	--	--
								--	--	--	--
								--	--	--	--
								--	--	--	--
								--	--	--	--
								--	--	--	--
								--	--	--	--
								--	--	--	--
								--	--	--	--
								--	--	--	--
								--	--	--	--
								--	--	--	--
								--	--	--	--
								--	--	--	--
								--	--	--	--
								--	--	--	--
								--	--	--	--
								--	--	--	--
								--	--	--	--
								--	--	--	--
								--	--	--	--
								--	--	--	--
								--	--	--	--
								--	--	--	--
								--	--	--	--
								--	--	--	--
								--	--	--	--
								--	--	--	--
								--	--	--	--
								--	--	--	--
								--	--	--	--
								--	--	--	--
								--	--	--	--
								--	--	--	--
								--	--	--	--
								--	--	--	--
								--	--	--	--
								--	--	--	--
								--	--	--	--
								--	--	--	--
								--	--	--	--
								--	--	--	--
								--	--	--	--
								--	--	--	--
								--	--	--	--
								--	--	--	--
								--	--	--	--
								--	--	--	--
								--	--	--	--
								--	--	--	--
								--	--	--	--
								--	--	--	--
								--	--	--	--
								--	--	--	--
								--	--	--	--
								--	--	--	--
								--	--	--	--
								--	--	--	--
								--	--	--	--
								--	--	--	--
								--	--	--	--
								--	--	--	--
								--	--	--	--
								--	--	--	--
								--	--	--	--
								--	--	--	--
								--	--	--	--
								--	--	--	--
								--	--	--	--
								--	--	--	--
								--	--	--	--
								--	--	--	--
								--	--	--	--
								--	--	--	--
								--	--	--	--
								--	--	--	--
								--	--	--	--
								--	--	--	--
								--	--	--	--
								--	--	--	--
								--	--	--	--
								--	--	--	--
								--	--	--	--
								--	--	--	--
								--	--	--	--
								--	--	--	--
								--	--	--	--
								--	--	--	--
								--	--	--	--
								--	--	--	--
								--	--	--	--
								--	--	--	--
								--	--	--	--
								--	--	--	--
								--	--	--	--
								--	--	--	--
								--	--	--	--
								--	--	--	--
								--	--	--	--
								--	--	--	--
								--	--	--	--
								--	--	--	--
								--	--	--	--
								--	--	--	--
								--	--	--	--
								--	--	--	--
								--	--	--	--
								--	--	--	--
								--	--	--	--
								--	--	--	--
								--	--	--	--
								--	--	--	--
								--	--	--	--
								--	--	--	--
								--	--	--	--
								--	--	--	--
								--	--	--	--
								--	--	--	--
								--	--	--	--
								--	--	--	--
								--	--	--	--
								--	--	--	--
								--	--	--	--
								--	--	--	--
								--	--	--	--
								--	--	--	--
								--	--	--	--
								--	--	--	--
								--	--	--	--
								--	--	--	--
								--	--	--	--
								--	--	--	--
								--	--	--	--
								--	--	--	--
								--	--	--	--
								--	--	--	--
								--	--	--	--
								--	--	--	--
								--	--	--	--
								--	--	--	--
								--	--	--	--
								--	--	--	--
								--	--	--	--
								--	--	--	--
								--	--	--	--
								--	--	--	--
								--	--	--	--
								--	--	--	--
								--	--	--	--
								--	--	--	--
								--	--	--	--
								--	--	--	--
								--	--	--	--
								--	--	--	--
								--	--	--	--
								--	--	--	--
								--	--	--	--
								--	--	--	--
								--	--	--	--
								--	--	--	--
								--	--	--	--
								--	--	--	--
								--	--	--	--
								--	--	--	--
								--	--	--	--
								--	--	--	--
								--	--	--	--
								--	--	--	--
								--	--	--	--
								--	--	--	--
								--	--	--	--
								--	--	--	--
								--	--	--	--
								--	--	--	--
								--	--	--	--
								--	--	--	--
								--	--	--	--
